# Supplementary material for: DUSP7 inhibits cervical cancer progression by inactivating the RAS pathway
Source: J Cell Mol Med. 2021 Aug 26;25(19):9306–18. doi: 10.1111/jcmm.16865 (PMC8500958; doi:10.1111/jcmm.16865)
Supplement: Supplementary file 4 — Table S4 [file JCMM-25-9306-s002.xlsx]

## Sheet: Sheet1
Accession	Description	Score	Coverage	# Proteins	# Unique Peptides	# Peptides	# PSMs	127/126	127/126 Count	127/126 Variability [%]	129/128	129/128 Count	129/128 Variability [%]	131/130	131/130 Count	131/130 Variability [%]	# AAs	MW [kDa]	calc. pI
Q99879	Histone H2B type 1-M OS=Homo sapiens GN=HIST1H2BM PE=1 SV=3 - [H2B1M_HUMAN]	1065.1	73.81	10	1	15	360	0.307445	1		6.36765	1		2.31341	1		126	13.9806	10.3159
A0A087X243	Glutathione S-transferase P (Fragment) OS=Homo sapiens GN=GSTP1 PE=1 SV=1 - [A0A087X243_HUMAN]	110.95	42.03	1	1	2	23	0.771772	1		6.06456	1		0.712825	1		69	7.44466	7.07861
J3KSI4	Mannose-P-dolichol utilization defect 1 protein OS=Homo sapiens GN=MPDU1 PE=1 SV=1 - [J3KSI4_HUMAN]	3.21723	19.23	17	1	1	1	0.410447	1		5.21354	1		1.8782	1		52	5.78196	4.80518
Q9Y3D6	Mitochondrial fission 1 protein OS=Homo sapiens GN=FIS1 PE=1 SV=2 - [FIS1_HUMAN]	6.40428	7.24	1	1	1	2	0.417649	2	75.5098	4.86948	2	163.54	1.10531	2	13.1895	152	16.927	8.79248
D6RGJ7	Mitochondrial sodium/hydrogen exchanger 9B2 (Fragment) OS=Homo sapiens GN=SLC9B2 PE=4 SV=1 - [D6RGJ7_HUMAN]	2.55895	4.2	4	1	1	1	0.243386	1		4.58769	1		1.0995	1		143	15.7332	5.23682
Q9NXT0-2	Isoform 2 of Zinc finger protein 586 OS=Homo sapiens GN=ZNF586 - [ZN586_HUMAN]	2.52031	2.86	1	1	1	1	0.089151	1		4.39134	1		1.99834	1		210	22.764	9.99365
F5H631	C-type lectin domain family 2 member B OS=Homo sapiens GN=CLEC2B PE=4 SV=1 - [F5H631_HUMAN]	13.5326	36.25	2	2	2	3	0.921449	3	166.192	4.34535	3	39.9319	1.84118	3	31.2017	80	9.24271	9.93506
O95864-4	Isoform 4 of Fatty acid desaturase 2 OS=Homo sapiens GN=FADS2 - [FADS2_HUMAN]	5.20855	3.87	3	2	2	2	1.65137	2	45.6127	4.25363	2	19.083	1.47926	2	14.4782	413	48.8512	9.18799
Q8IYM0-2	Isoform 2 of Protein FAM186B OS=Homo sapiens GN=FAM186B - [F186B_HUMAN]	2.40067	1.79	2	1	2	2	1.19441	1		4.24365	1		1.28588	1		781	90.956	8.90967
Q9P2L0-2	Isoform 2 of WD repeat-containing protein 35 OS=Homo sapiens GN=WDR35 - [WDR35_HUMAN]	6.18578	1.54	4	1	3	3	0.124478	1		4.15873	1		1.08993	1		1170	132.223	6.60986
Q96KB5	Lymphokine-activated killer T-cell-originated protein kinase OS=Homo sapiens GN=PBK PE=1 SV=3 - [TOPK_HUMAN]	7.40048	7.45	2	3	3	3	1.1494	3	10.9967	4.07049	3	42.7909	1.29698	3	43.74	322	36.062	5.12256
Q96PI1	Small proline-rich protein 4 OS=Homo sapiens GN=SPRR4 PE=2 SV=1 - [SPRR4_HUMAN]	11.1497	21.52	1	2	2	4	1.83575	4	35.383	4.06437	4	60.8651	0.79034	4	46.7956	79	8.78739	9.65674
Q8N5D6-3	Isoform 3 of Globoside alpha-1,3-N-acetylgalactosaminyltransferase 1 OS=Homo sapiens GN=GBGT1 - [GBGT1_HUMAN]	0	2.73	2	1	1	1				3.99988	1		1.55214	1		330	37.9204	7.86963
H7BYQ0	Rap guanine nucleotide exchange factor 4 (Fragment) OS=Homo sapiens GN=RAPGEF4 PE=4 SV=1 - [H7BYQ0_HUMAN]	2.6733	3.21	8	1	1	1	0.155391	1		3.92051	1		2.08957	1		187	22.0575	9.02686
P16422	Epithelial cell adhesion molecule OS=Homo sapiens GN=EPCAM PE=1 SV=2 - [EPCAM_HUMAN]	70.1176	34.08	3	10	10	18	1.23182	18	50.52	3.90767	18	65.3802	1.56429	18	19.1696	314	34.9097	7.45947
O94851-2	Isoform 2 of Protein-methionine sulfoxide oxidase MICAL2 OS=Homo sapiens GN=MICAL2 - [MICA2_HUMAN]	2.27342	0.77	6	1	1	1	3.01751	1		3.89767	1		1.88134	1		784	89.8326	6.72705
D6RDJ2	40S ribosomal protein S23 OS=Homo sapiens GN=RPS23 PE=1 SV=1 - [D6RDJ2_HUMAN]	60.882	61.82	3	1	7	20	0.34024	1		3.86718	1		1.29919	1		55	6.23343	11.1216
Q9ULZ3-2	Isoform 2 of Apoptosis-associated speck-like protein containing a CARD OS=Homo sapiens GN=PYCARD - [ASC_HUMAN]	32.7305	33.52	4	5	5	9	0.77546	9	57.5811	3.86538	9	28.8722	1.10081	9	16.3216	176	19.9564	5.94775
Q8WY22	BRI3-binding protein OS=Homo sapiens GN=BRI3BP PE=1 SV=1 - [BRI3B_HUMAN]	11.461	16.73	1	3	3	3	0.673942	3	53.941	3.85272	3	5.43131	1.24387	3	26.7681	251	27.8178	9.43701
Q8N0U8	Vitamin K epoxide reductase complex subunit 1-like protein 1 OS=Homo sapiens GN=VKORC1L1 PE=1 SV=2 - [VKORL_HUMAN]	6.97313	5.68	2	1	1	2	1.25988	2	29.5434	3.79053	2	14.9363	1.93168	2	10.7725	176	19.8227	9.12939
Q5SQI0-7	Isoform 7 of Alpha-tubulin N-acetyltransferase 1 OS=Homo sapiens GN=ATAT1 - [ATAT_HUMAN]	3.92362	5.33	6	1	1	1	1.19345	1		3.67298	1		1.22941	1		300	33.969	9.94971
F8VR69	60S ribosomal protein L6 (Fragment) OS=Homo sapiens GN=RPL6 PE=1 SV=4 - [F8VR69_HUMAN]	30.1736	71.43	1	1	7	12	0.577702	1		3.65085	1		1.68209	1		63	7.18617	11.6489
Q5STZ8	ATP-binding cassette sub-family F member 1 (Fragment) OS=Homo sapiens GN=ABCF1 PE=1 SV=5 - [Q5STZ8_HUMAN]	73.4038	42.77	3	1	12	20	1.27636	1		3.53546	1		0.727063	1		339	38.2956	5.87158
Q04695	Keratin, type I cytoskeletal 17 OS=Homo sapiens GN=KRT17 PE=1 SV=2 - [K1C17_HUMAN]	1142.77	93.52	8	32	57	326	1.3841	154	55.2385	3.52874	152	152.468	1.13341	153	46.6699	432	48.076	5.021
K7ESE5	Leydig cell tumor 10 kDa protein homolog OS=Homo sapiens GN=C19orf53 PE=1 SV=1 - [K7ESE5_HUMAN]	5.4923	30.36	4	2	2	2	0.746492	2	48.9821	3.52699	2	43.8091	1.60776	2	31.0798	56	5.82327	10.3599
Q9Y2T7	Y-box-binding protein 2 OS=Homo sapiens GN=YBX2 PE=1 SV=2 - [YBOX2_HUMAN]	50.7858	28.85	2	3	7	12	2.89226	4	13.1663	3.49083	4	83.6623	1.15213	4	32.8804	364	38.4948	10.7993
A0A087WUZ8	28S ribosomal protein S34, mitochondrial OS=Homo sapiens GN=MRPS34 PE=1 SV=1 - [A0A087WUZ8_HUMAN]	18.2381	27.27	3	5	5	6	0.778448	6	23.1644	3.38497	6	66.132	1.25025	6	7.36396	176	20.6499	10.7993
P54687	Branched-chain-amino-acid aminotransferase, cytosolic OS=Homo sapiens GN=BCAT1 PE=1 SV=3 - [BCAT1_HUMAN]	96.9972	41.45	7	12	12	29	1.09583	28	45.3004	3.37722	28	154.909	1.01081	29	23.9613	386	42.9385	5.30029
Q01518	Adenylyl cyclase-associated protein 1 OS=Homo sapiens GN=CAP1 PE=1 SV=5 - [CAP1_HUMAN]	598.425	70.95	10	1	47	157	0.597147	5	19.5057	3.30688	5	7.72376	1.53364	5	7.33827	475	51.8687	8.06006
Q03164-2	Isoform 2 of Histone-lysine N-methyltransferase 2A OS=Homo sapiens GN=KMT2A - [KMT2A_HUMAN]	10.5749	0.59	4	2	2	3	0.35795	3	72.0012	3.29588	3	47.1242	2.33451	3	3.26853	3931	427.468	9.14404
Q99728-3	Isoform beta of BRCA1-associated RING domain protein 1 OS=Homo sapiens GN=BARD1 - [BARD1_HUMAN]	2.83097	1.32	3	1	1	1	1.08326	1		3.25772	1		2.02966	1		680	75.4265	8.92432
A4D1S0-2	Isoform 2 of Killer cell lectin-like receptor subfamily G member 2 OS=Homo sapiens GN=KLRG2 - [KLRG2_HUMAN]	3.95537	3.5	2	1	1	1	0.780023	1		3.17973	1		0.986624	1		314	32.1923	7.1665
P32242	Homeobox protein OTX1 OS=Homo sapiens GN=OTX1 PE=1 SV=1 - [OTX1_HUMAN]	0	3.39	1	1	1	1	1.22049	1		3.15602	1		3.72346	1		354	37.3039	9.33447
P46087	Probable 28S rRNA (cytosine(4447)-C(5))-methyltransferase OS=Homo sapiens GN=NOP2 PE=1 SV=2 - [NOP2_HUMAN]	111.188	27.22	7	1	20	32	1.0974	2	12.8474	3.14659	2	20.9256	1.02793	2	19.2909	812	89.2471	9.23193
P15407	Fos-related antigen 1 OS=Homo sapiens GN=FOSL1 PE=1 SV=1 - [FOSL1_HUMAN]	7.96544	9.96	3	2	2	2	1.5832	2	196.973	3.10279	2	9.37313	1.47732	2	12.0105	271	29.3948	8.01611
Q00839	Heterogeneous nuclear ribonucleoprotein U OS=Homo sapiens GN=HNRNPU PE=1 SV=6 - [HNRPU_HUMAN]	798.035	55.15	3	5	68	218	0.518645	9	36.1277	3.0702	9	19.9982	1.43786	9	8.63822	825	90.528	5.99854
Q96CG8-3	Isoform 3 of Collagen triple helix repeat-containing protein 1 OS=Homo sapiens GN=CTHRC1 - [CTHR1_HUMAN]	14.5245	13.54	5	3	3	4	1.89406	4	22.3851	3.05702	4	19.1609	0.966769	4	14.5471	229	24.7541	7.94287
Q00839-2	Isoform Short of Heterogeneous nuclear ribonucleoprotein U OS=Homo sapiens GN=HNRNPU - [HNRPU_HUMAN]	796.664	55.71	3	2	65	217	0.45218	8	22.9021	3.04924	8	24.7402	1.56626	8	15.2622	806	88.9242	5.78271
Q8ND82	Zinc finger protein 280C OS=Homo sapiens GN=ZNF280C PE=1 SV=1 - [Z280C_HUMAN]	2.16158	1.9	1	1	1	1	0.315723	1		2.95911	1		1.34355	1		737	83.0423	9.11475
Q9BZU3	Cyclin-dependent kinases regulatory subunit OS=Homo sapiens GN=CKS1B PE=2 SV=1 - [Q9BZU3_HUMAN]	10.1476	25.4	3	2	2	4	1.48649	4	48.4694	2.91771	4	117.184	2.31361	4	74.1044	63	7.5711	10.4331
Q56NI9-2	Isoform 2 of N-acetyltransferase ESCO2 OS=Homo sapiens GN=ESCO2 - [ESCO2_HUMAN]	3.06114	4.18	2	1	1	1	1.02335	1		2.89956	1		1.31693	1		239	27.482	8.44092
Q01518-2	Isoform 2 of Adenylyl cyclase-associated protein 1 OS=Homo sapiens GN=CAP1 - [CAP1_HUMAN]	580.149	70.89	4	1	47	154	0.605759	2	2.76699	2.88716	2	30.6353	1.29087	2	2.18162	474	51.7977	8.06006
P00846	ATP synthase subunit a OS=Homo sapiens GN=MT-ATP6 PE=1 SV=1 - [ATP6_HUMAN]	4.7989	4.42	1	1	1	1	0.895383	1		2.86913	1		1.23368	1		226	24.8009	10.0962
Q9UDW1-2	Isoform 2 of Cytochrome b-c1 complex subunit 9 OS=Homo sapiens GN=UQCR10 - [QCR9_HUMAN]	2.53822	11.29	3	1	1	1	1.22868	1		2.84211	1		1.35306	1		62	6.73445	5.87158
P61956-2	Isoform 2 of Small ubiquitin-related modifier 2 OS=Homo sapiens GN=SUMO2 - [SUMO2_HUMAN]	56.9513	45.07	3	2	4	16	0.749694	9	24.0808	2.82948	9	18.7237	1.37645	9	16.0535	71	8.106	5.41455
Q12834	Cell division cycle protein 20 homolog OS=Homo sapiens GN=CDC20 PE=1 SV=2 - [CDC20_HUMAN]	6.14989	5.61	1	2	2	2	1.68341	2	42.2948	2.82043	2	36.1514	1.7146	2	31.2889	499	54.6886	9.23193
Q9Y3T9	Nucleolar complex protein 2 homolog OS=Homo sapiens GN=NOC2L PE=1 SV=4 - [NOC2L_HUMAN]	38.7597	12.95	1	9	9	12	1.12429	12	39.6577	2.79439	12	42.9283	1.22647	12	23.3619	749	84.8662	5.61768
E0CX11	Uncharacterized protein C7orf73 OS=Homo sapiens GN=C7orf73 PE=3 SV=1 - [CG073_HUMAN]	9.43905	14.89	5	1	2	4	0.219888	2	67.0054	2.78257	2	17.1975	0.753936	2	10.3243	47	5.26186	9.12939
P09455	Retinol-binding protein 1 OS=Homo sapiens GN=RBP1 PE=1 SV=2 - [RET1_HUMAN]	61.0382	75.56	6	11	11	16	1.33021	16	33.6439	2.76563	16	68.944	0.950693	16	30.1388	135	15.8399	5.10986
A0A0A0MRI0	Cyclin-dependent kinase inhibitor 2A, isoforms 1/2/3 OS=Homo sapiens GN=CDKN2A PE=4 SV=1 - [A0A0A0MRI0_HUMAN]	19.5573	21.76	3	1	4	5	0.793872	1		2.75907	1		1.23913	1		170	18.508	11.6782
Q9P1F3	Costars family protein ABRACL OS=Homo sapiens GN=ABRACL PE=1 SV=1 - [ABRAL_HUMAN]	13.0568	19.75	1	2	2	3	0.70944	3	33.7613	2.74627	3	87.9255	1.2042	3	8.92801	81	9.05086	6.29053
F8WAR6	Kinesin-like protein OS=Homo sapiens GN=KIF3C PE=3 SV=2 - [F8WAR6_HUMAN]	4.72901	2.23	4	1	2	2	0.642624	1		2.73943	1		1.01625	1		672	75.783	7.35693
P19957	Elafin OS=Homo sapiens GN=PI3 PE=1 SV=3 - [ELAF_HUMAN]	94.3152	64.1	1	11	11	30	0.943884	29	38.0293	2.71015	30	48.3058	0.15844	30	71.0094	117	12.2614	8.82178
Q7L1T6	Cytochrome b5 reductase 4 OS=Homo sapiens GN=CYB5R4 PE=1 SV=1 - [NB5R4_HUMAN]	2.06169	1.73	1	1	1	1	0.696639	1		2.70221	1		1.49997	1		521	59.436	7.72314
P01760	Ig heavy chain V-I region WOL OS=Homo sapiens PE=1 SV=1 - [HV105_HUMAN]	2.26636	8.87	1	1	1	1	1.19339	1		2.70186	1		0.499748	1		124	13.6757	8.41162
Q9Y3A6	Transmembrane emp24 domain-containing protein 5 OS=Homo sapiens GN=TMED5 PE=1 SV=1 - [TMED5_HUMAN]	12.5096	17.47	4	4	4	4	0.794581	4	40.3255	2.68926	4	66.921	1.8017	4	35.7979	229	25.9882	4.84326
P31151	Protein S100-A7 OS=Homo sapiens GN=S100A7 PE=1 SV=4 - [S10A7_HUMAN]	93.5522	69.31	1	6	9	24	1.10231	10	57.6467	2.68223	11	35.5153	0.367636	11	9.86995	101	11.4636	6.771
Q9H3K6	BolA-like protein 2 OS=Homo sapiens GN=BOLA2 PE=1 SV=1 - [BOLA2_HUMAN]	39.8278	59.3	5	4	4	9	0.852811	9	14.1065	2.67428	9	14.9985	1.64824	9	22.187	86	10.1102	6.52197
Q96QD9-3	Isoform 3 of UAP56-interacting factor OS=Homo sapiens GN=FYTTD1 - [UIF_HUMAN]	10.8219	7.97	3	2	2	3	1.02243	3	14.4858	2.64266	3	3.63811	1.5513	3	23.3012	251	28.1644	11.8394
P20248	Cyclin-A2 OS=Homo sapiens GN=CCNA2 PE=1 SV=2 - [CCNA2_HUMAN]	0	2.08	1	1	1	1	1.18896	1		2.64024	1		2.63022	1		432	48.5201	6.53662
Q9C075	Keratin, type I cytoskeletal 23 OS=Homo sapiens GN=KRT23 PE=1 SV=2 - [K1C23_HUMAN]	97.076	22.51	7	6	9	37	1.27092	7	41.6843	2.63851	7	29.6565	1.144	7	9.98188	422	48.1012	6.53662
Q06609-2	Isoform 2 of DNA repair protein RAD51 homolog 1 OS=Homo sapiens GN=RAD51 - [RAD51_HUMAN]	1.84359	2.89	4	1	1	1	0.483442	1		2.63717	1		0.868818	1		242	26.3343	5.50342
O60248-2	Isoform 2 of Protein SOX-15 OS=Homo sapiens GN=SOX15 - [SOX15_HUMAN]	12.5742	25.84	2	4	4	5	1.08162	5	35.6429	2.63277	5	43.9853	1.37471	5	7.61754	178	19.3807	10.1694
C9JYN0	Synaptophysin-like protein 1 OS=Homo sapiens GN=SYPL1 PE=1 SV=1 - [C9JYN0_HUMAN]	4.0944	4.91	3	1	1	1	1.25729	1		2.6311	1		0.868731	1		224	24.7677	7.13721
A8MT70-3	Isoform 3 of Zinc finger B-box domain-containing protein 1 OS=Homo sapiens GN=ZBBX - [ZBBX_HUMAN]	0	0.78	3	1	1	1	0.588354	1		2.62891	1		1.00246	1		771	87.9446	5.38916
Q8TAE6	Protein phosphatase 1 regulatory subunit 14C OS=Homo sapiens GN=PPP1R14C PE=1 SV=3 - [PP14C_HUMAN]	4.19828	10.3	1	1	1	1	0.543707	1		2.61298	1		1.76255	1		165	17.8319	5.16064
Q16890-5	Isoform 5 of Tumor protein D53 OS=Homo sapiens GN=TPD52L1 - [TPD53_HUMAN]	87.8764	45.14	9	11	11	25	1.07671	25	34.4882	2.61179	25	50.3197	0.795888	25	12.5233	175	19.4437	7.59131
H0Y9P9	Polyprenol reductase (Fragment) OS=Homo sapiens GN=SRD5A3 PE=4 SV=1 - [H0Y9P9_HUMAN]	2.019	3.85	2	1	1	1	1.80926	1		2.60267	1		2.17807	1		182	21.022	9.33447
H9KV50	Selenoprotein N OS=Homo sapiens GN=SEPN1 PE=4 SV=1 - [H9KV50_HUMAN]	2.04873	1.26	3	1	1	1	1.36786	1		2.58407	1		1.35133	1		556	62.0273	5.40186
O95429-2	Isoform 2 of BAG family molecular chaperone regulator 4 OS=Homo sapiens GN=BAG4 - [BAG4_HUMAN]	10.9991	11.4	2	4	4	4	1.23935	4	93.4256	2.58328	4	94.546	1.46101	4	7.49884	421	45.3815	5.04639
Q9NZT1	Calmodulin-like protein 5 OS=Homo sapiens GN=CALML5 PE=1 SV=2 - [CALL5_HUMAN]	221.902	85.62	1	14	14	53	1.42345	53	38.3782	2.57567	53	116.307	0.906033	53	24.7621	146	15.8828	4.43701
E5RH51	Small integral membrane protein 12 OS=Homo sapiens GN=SMIM12 PE=4 SV=1 - [E5RH51_HUMAN]	2.82476	14.86	2	1	1	1	1.11287	1		2.57385	1		1.05646	1		74	8.67347	6.53662
Q96SQ9	Cytochrome P450 2S1 OS=Homo sapiens GN=CYP2S1 PE=2 SV=2 - [CP2S1_HUMAN]	43.5147	18.45	4	9	9	15	0.954186	12	39.5954	2.57214	12	169.262	1.32678	13	25.9278	504	55.7812	8.6167
P16949	Stathmin OS=Homo sapiens GN=STMN1 PE=1 SV=3 - [STMN1_HUMAN]	206.997	79.19	12	18	18	66	1.36381	66	65.3262	2.56993	66	49.2125	1.82914	66	33.7336	149	17.292	5.97314
Q9BQ75-2	Isoform 2 of Protein CMSS1 OS=Homo sapiens GN=CMSS1 - [CMS1_HUMAN]	12.8562	18.01	4	3	5	5	0.791005	3	29.2142	2.55742	3	10.6466	1.46344	3	4.95733	261	29.9452	9.53955
Q14103-4	Isoform 4 of Heterogeneous nuclear ribonucleoprotein D0 OS=Homo sapiens GN=HNRNPD - [HNRPD_HUMAN]	519.939	55.75	5	1	33	142	0.449548	1		2.55545	1		1.88751	1		287	30.6531	8.41162
Q9Y251-4	Isoform 4 of Heparanase OS=Homo sapiens GN=HPSE - [HPSE_HUMAN]	5.05146	5	6	2	2	2	0.411522	2	162.402	2.55098	2	74.8075	0.973736	2	32.526	380	42.7642	8.73389
A6NHR9	Structural maintenance of chromosomes flexible hinge domain-containing protein 1 OS=Homo sapiens GN=SMCHD1 PE=1 SV=2 - [SMHD1_HUMAN]	529.607	52.72	7	98	99	150	0.907651	149	35.6021	2.53131	149	74.1433	1.2879	149	32.8507	2005	226.231	7.29834
P22532	Small proline-rich protein 2D OS=Homo sapiens GN=SPRR2D PE=2 SV=2 - [SPR2D_HUMAN]	107.079	79.17	2	4	7	33	1.34104	14	55.7111	2.52345	14	58.9555	0.342169	14	43.9095	72	7.89962	8.36768
P53985	Monocarboxylate transporter 1 OS=Homo sapiens GN=SLC16A1 PE=1 SV=3 - [MOT1_HUMAN]	35.5502	7.2	4	4	4	9	0.791622	9	33.4898	2.50647	9	67.0427	1.13942	9	32.1011	500	53.9089	8.66064
Q9NZH8-2	Isoform 2 of Interleukin-36 gamma OS=Homo sapiens GN=IL36G - [IL36G_HUMAN]	16.2026	29.85	2	3	3	4	0.943585	4	21.3979	2.49902	4	9.9167	0.562067	4	23.7219	134	14.9185	5.07178
P19397	Leukocyte surface antigen CD53 OS=Homo sapiens GN=CD53 PE=1 SV=1 - [CD53_HUMAN]	6.27975	3.65	1	1	1	2	0.310908	2	4.63787	2.48853	2	14.8036	2.06164	2	8.27134	219	24.3245	7.51807
P17480	Nucleolar transcription factor 1 OS=Homo sapiens GN=UBTF PE=1 SV=1 - [UBF1_HUMAN]	215.4	47.77	4	2	47	72	0.486939	2	51.7381	2.4805	2	12.5199	1.09458	2	25.5415	764	89.3502	5.80811
Q9BQ48	39S ribosomal protein L34, mitochondrial OS=Homo sapiens GN=MRPL34 PE=1 SV=1 - [RM34_HUMAN]	4.04835	10.87	2	1	1	1	0.685725	1		2.47884	1		0.923519	1		92	10.1586	12.2495
P62328	Thymosin beta-4 OS=Homo sapiens GN=TMSB4X PE=1 SV=2 - [TYB4_HUMAN]	127.002	61.36	3	6	9	44	0.496926	35	52.9273	2.47153	35	61.7129	1.02142	35	26.0321	44	5.04952	5.05908
C9J0K3	GTP-binding protein 8 OS=Homo sapiens GN=GTPBP8 PE=4 SV=1 - [C9J0K3_HUMAN]	3.24935	10.45	6	1	1	1	0.61432	1		2.44802	1		1.02079	1		134	15.216	8.60205
A0A087WT87	Amino acid transporter OS=Homo sapiens GN=SLC1A3 PE=1 SV=1 - [A0A087WT87_HUMAN]	31.5654	15.12	8	4	5	8	0.693051	6	147.325	2.44431	6	276.732	1.04578	6	29.9557	496	54.1728	7.44482
Q08945	FACT complex subunit SSRP1 OS=Homo sapiens GN=SSRP1 PE=1 SV=1 - [SSRP1_HUMAN]	148.71	43.16	3	30	30	44	0.952849	44	48.7514	2.43973	44	52.2462	1.62904	44	25.0994	709	81.0244	6.87354
P63313	Thymosin beta-10 OS=Homo sapiens GN=TMSB10 PE=1 SV=2 - [TYB10_HUMAN]	103.218	52.27	2	6	9	37	0.924467	28	18.9312	2.43768	28	44.0664	0.982541	28	17.0327	44	5.02255	5.36377
X6R7Q1	Ribosome production factor 1 OS=Homo sapiens GN=RPF1 PE=4 SV=1 - [X6R7Q1_HUMAN]	3.0567	10.85	2	1	1	1	0.468338	1		2.43054	1		0.942794	1		129	14.2325	9.70068
P54851	Epithelial membrane protein 2 OS=Homo sapiens GN=EMP2 PE=1 SV=1 - [EMP2_HUMAN]	2.31277	5.39	1	1	1	1	0.65779	1		2.4239	1		0.770308	1		167	19.1858	7.62061
Q15269	Periodic tryptophan protein 2 homolog OS=Homo sapiens GN=PWP2 PE=1 SV=2 - [PWP2_HUMAN]	7.91879	3.48	2	4	4	4	1.13475	4	19.4985	2.4224	4	47.6492	1.20908	4	22.4665	919	102.387	6.15088
F6XHT0	Selenoprotein K OS=Homo sapiens GN=SELK PE=4 SV=1 - [F6XHT0_HUMAN]	4.01308	15.05	2	1	1	1	0.890615	1		2.42143	1		2.45486	1		93	10.4884	10.8579
P13473	Lysosome-associated membrane glycoprotein 2 OS=Homo sapiens GN=LAMP2 PE=1 SV=2 - [LAMP2_HUMAN]	22.4996	6.34	4	3	3	7	0.844276	7	44.6254	2.41753	7	35.0322	1.21221	7	18.8992	410	44.9323	5.63037
Q9NR30	Nucleolar RNA helicase 2 OS=Homo sapiens GN=DDX21 PE=1 SV=5 - [DDX21_HUMAN]	238.903	45.34	2	34	36	60	0.84037	56	40.1821	2.41623	56	82.4013	1.35305	56	32.8336	783	87.2904	9.27588
O15091-4	Isoform 4 of Mitochondrial ribonuclease P protein 3 OS=Homo sapiens GN=KIAA0391 - [MRRP3_HUMAN]	16.5476	14.55	5	7	7	7	0.948107	7	59.6458	2.40936	7	57.6034	1.11909	7	15.9582	488	56.4508	7.79639
H0Y957	Zinc transporter 5 (Fragment) OS=Homo sapiens GN=SLC30A5 PE=4 SV=1 - [H0Y957_HUMAN]	0	7.14	3	1	1	1	1.27112	1		2.40014	1		1.35521	1		84	9.53681	6.27783
Q569G3	Uncharacterized protein C5orf47 OS=Homo sapiens GN=C5orf47 PE=2 SV=2 - [CE047_HUMAN]	2.14253	3.41	2	1	1	1	0.224114	1		2.39579	1		1.53638	1		176	19.194	10.4771
Q9BQ61	Uncharacterized protein C19orf43 OS=Homo sapiens GN=C19orf43 PE=1 SV=1 - [CS043_HUMAN]	60.3765	51.7	4	11	11	16	0.954211	16	39.4613	2.38794	16	49.5253	1.42947	16	36.2724	176	18.4082	9.43701
O14561	Acyl carrier protein, mitochondrial OS=Homo sapiens GN=NDUFAB1 PE=1 SV=3 - [ACPM_HUMAN]	21.3299	25	3	4	4	6	0.403113	6	68.4484	2.3789	6	30.3826	1.15057	6	7.17341	156	17.406	4.93213
P60602	Reactive oxygen species modulator 1 OS=Homo sapiens GN=ROMO1 PE=1 SV=1 - [ROMO1_HUMAN]	2.63224	10.13	1	1	1	1	0.969132	1		2.37017	1		1.53686	1		79	8.17686	9.33447
Q6IQ49-2	Isoform 2 of Protein SDE2 homolog OS=Homo sapiens GN=SDE2 - [SDE2_HUMAN]	9.23737	6.15	3	3	3	3	0.713684	3	52.0969	2.3597	3	2.79616	1.55677	3	23.2793	439	48.474	6.07471
Q9GZT3-2	Isoform 2 of SRA stem-loop-interacting RNA-binding protein, mitochondrial OS=Homo sapiens GN=SLIRP - [SLIRP_HUMAN]	59.3795	71.03	9	8	8	18	1.09721	18	58.1439	2.35705	18	45.5436	1.13594	18	15.3663	107	12.1143	10.2427
P17676-2	Isoform 2 of CCAAT/enhancer-binding protein beta OS=Homo sapiens GN=CEBPB - [CEBPB_HUMAN]	23.6696	22.67	3	6	6	7	1.03404	7	23.4538	2.34704	7	31.2164	1.48055	7	27.7841	322	33.5708	8.20654
O00311	Cell division cycle 7-related protein kinase OS=Homo sapiens GN=CDC7 PE=1 SV=1 - [CDC7_HUMAN]	3.72886	2.26	1	1	1	1	1.06615	1		2.34404	1		1.9862	1		574	63.8477	8.73389
P51800-2	Isoform 2 of Chloride channel protein ClC-Ka OS=Homo sapiens GN=CLCNKA - [CLCKA_HUMAN]	0	2.33	3	1	1	1	0.478705	1		2.34336	1		1.12179	1		644	70.4127	7.69385
K7EQE7	Transmembrane protein 161A (Fragment) OS=Homo sapiens GN=TMEM161A PE=4 SV=1 - [K7EQE7_HUMAN]	2.68019	10.34	6	1	1	1	0.769801	1		2.33635	1		1.1394	1		145	16.8936	8.45557
Q6PK04	Coiled-coil domain-containing protein 137 OS=Homo sapiens GN=CCDC137 PE=1 SV=1 - [CC137_HUMAN]	3.19191	3.81	2	1	1	1	1.5779	1		2.33608	1		1.15013	1		289	33.2111	10.9312
Q9HCI7-2	Isoform 2 of E3 ubiquitin-protein ligase MSL2 OS=Homo sapiens GN=MSL2 - [MSL2_HUMAN]	2.41181	1.99	2	1	1	1	1.12053	1		2.32094	1		1.22663	1		503	54.3041	7.41553
H0YG79	Coiled-coil domain-containing protein 86 (Fragment) OS=Homo sapiens GN=CCDC86 PE=1 SV=1 - [H0YG79_HUMAN]	4.27964	12.5	2	1	1	2	0.741279	2	3.30676	2.30453	2	29.6476	1.28882	2	14.5891	88	9.23965	8.98291
H0YC12	Integrator complex subunit 8 (Fragment) OS=Homo sapiens GN=INTS8 PE=4 SV=1 - [H0YC12_HUMAN]	2.27285	5.34	5	1	1	1	1.31859	1		2.30447	1		1.414	1		131	14.9479	8.73389
E7ES08	High mobility group protein B3 (Fragment) OS=Homo sapiens GN=HMGB3 PE=1 SV=1 - [E7ES08_HUMAN]	183.098	72.34	4	23	26	59	0.640029	46	52.1062	2.30034	46	87.1247	1.53283	46	31.7744	188	21.4309	9.51025
Q9Y6K1-2	Isoform 2 of DNA (cytosine-5)-methyltransferase 3A OS=Homo sapiens GN=DNMT3A - [DNM3A_HUMAN]	2.2764	1.11	3	1	1	1	3.26526	1		2.29592	1		1.28577	1		723	81.5603	6.81494
A0AVT1	Ubiquitin-like modifier-activating enzyme 6 OS=Homo sapiens GN=UBA6 PE=1 SV=1 - [UBA6_HUMAN]	350.309	56.37	6	55	55	99	0.936617	98	38.0732	2.29168	99	53.7125	1.30912	99	23.7439	1052	117.895	6.13818
Q13740-2	Isoform 2 of CD166 antigen OS=Homo sapiens GN=ALCAM - [CD166_HUMAN]	168.643	42.98	6	21	21	45	1.04623	45	57.553	2.28663	45	80.036	1.74391	45	35.2117	570	63.6245	7.29834
Q99661	Kinesin-like protein KIF2C OS=Homo sapiens GN=KIF2C PE=1 SV=2 - [KIF2C_HUMAN]	24.5206	10.21	8	5	7	9	0.849694	6	29.6379	2.27432	6	34.674	1.83289	6	25.9011	725	81.2612	7.82568
O43913-2	Isoform 2 of Origin recognition complex subunit 5 OS=Homo sapiens GN=ORC5 - [ORC5_HUMAN]	0	2.47	2	1	1	1	0.892271	1		2.27334	1		1.2782	1		324	37.3901	6.45557
Q7RTS1	Class A basic helix-loop-helix protein 15 OS=Homo sapiens GN=BHLHA15 PE=1 SV=1 - [BHA15_HUMAN]	3.22404	4.23	1	1	1	1	0.366358	1		2.27172	1		1.74298	1		189	20.806	11.2681
O76021	Ribosomal L1 domain-containing protein 1 OS=Homo sapiens GN=RSL1D1 PE=1 SV=3 - [RL1D1_HUMAN]	91.4981	39.8	7	18	18	28	0.63384	27	43.7575	2.27038	28	60.2977	1.31144	28	29.6301	490	54.9389	10.1255
Q7Z2T5	TRMT1-like protein OS=Homo sapiens GN=TRMT1L PE=1 SV=2 - [TRM1L_HUMAN]	23.455	8.32	2	5	5	6	1.3698	6	18.3986	2.26659	6	49.385	1.41414	6	23.709	733	81.6952	7.88428
P62851	40S ribosomal protein S25 OS=Homo sapiens GN=RPS25 PE=1 SV=1 - [RS25_HUMAN]	72.4752	60	3	12	12	24	0.549155	24	113.152	2.26145	23	76.7535	1.21103	24	15.2058	125	13.7337	10.1108
Q14956-2	Isoform 2 of Transmembrane glycoprotein NMB OS=Homo sapiens GN=GPNMB - [GPNMB_HUMAN]	52.0103	11.79	3	5	5	12	1.58835	12	31.3191	2.26087	12	101.876	0.822693	12	14.1788	560	62.6033	6.63916
Q5TBP9	Protein LSM14 homolog B (Fragment) OS=Homo sapiens GN=LSM14B PE=1 SV=1 - [Q5TBP9_HUMAN]	11.6815	19.35	2	1	3	3	0.362029	1		2.25592	1		1.46939	1		248	26.6994	8.49951
P42704	Leucine-rich PPR motif-containing protein, mitochondrial OS=Homo sapiens GN=LRPPRC PE=1 SV=3 - [LPPRC_HUMAN]	686.939	62.55	4	92	92	183	0.945466	183	36.4896	2.25149	183	70.0977	1.17527	183	27.9004	1394	157.805	6.12549
Q96E11-3	Isoform 3 of Ribosome-recycling factor, mitochondrial OS=Homo sapiens GN=MRRF - [RRFM_HUMAN]	46.2964	47.25	9	8	8	11	1.03614	11	19.31	2.23206	11	38.3337	1.19359	11	8.8556	218	24.0999	9.59814
O00757	Fructose-1,6-bisphosphatase isozyme 2 OS=Homo sapiens GN=FBP2 PE=1 SV=2 - [F16P2_HUMAN]	9.7316	3.54	1	2	2	2	1.09812	2	42.877	2.23187	2	65.4442	0.957403	2	2.47623	339	36.7199	7.2251
Q8N8Q8	Mitochondrial inner membrane protein COX18 OS=Homo sapiens GN=COX18 PE=2 SV=1 - [COX18_HUMAN]	4.0928	5.11	2	1	1	1	0.519193	1		2.22937	1		1.38798	1		333	37.0388	9.83252
Q9Y605	MORF4 family-associated protein 1 OS=Homo sapiens GN=MRFAP1 PE=1 SV=1 - [MOFA1_HUMAN]	2.57135	7.87	1	1	1	1	1.20729	1		2.22715	1		1.90502	1		127	14.6404	4.70361
P49913	Cathelicidin antimicrobial peptide OS=Homo sapiens GN=CAMP PE=1 SV=1 - [CAMP_HUMAN]	57.3087	35.29	2	8	8	17	0.138515	15	96.9789	2.2257	17	86.7598	1.51265	17	51.4962	170	19.2892	9.40771
Q96FF9	Sororin OS=Homo sapiens GN=CDCA5 PE=1 SV=1 - [CDCA5_HUMAN]	4.26023	8.73	3	2	2	2	2.61416	2	61.1052	2.22462	2	99.2616	1.47516	2	49.5803	252	27.5834	9.61279
Q86SG5	Protein S100-A7A OS=Homo sapiens GN=S100A7A PE=1 SV=3 - [S1A7A_HUMAN]	49.2689	45.54	1	1	4	14	1.32487	1		2.22381	1		1.04644	1		101	11.2975	7.44482
E7EPP7	Syntaxin-binding protein 4 OS=Homo sapiens GN=STXBP4 PE=1 SV=1 - [E7EPP7_HUMAN]	3.91078	3.39	2	1	1	1	0.831991	1		2.2218	1		0.710039	1		531	58.958	5.16064
P01773	Ig heavy chain V-III region BUR OS=Homo sapiens PE=1 SV=1 - [HV312_HUMAN]	2.17671	9.24	1	1	1	1	1.10947	1		2.21836	1		0.675066	1		119	12.9726	9.59814
P49006	MARCKS-related protein OS=Homo sapiens GN=MARCKSL1 PE=1 SV=2 - [MRP_HUMAN]	37.4477	45.13	1	7	7	12	1.22321	12	50.416	2.21666	12	32.3689	1.50946	12	26.9956	195	19.5172	4.66553
O43795-2	Isoform 2 of Unconventional myosin-Ib OS=Homo sapiens GN=MYO1B - [MYO1B_HUMAN]	281.264	48.24	11	48	50	81	0.898125	76	30.3455	2.21325	75	57.5515	1.30749	76	28.4126	1078	124.872	9.20264
Q5SZ82	Required for meiotic nuclear division protein 1 homolog (Fragment) OS=Homo sapiens GN=RMND1 PE=1 SV=1 - [Q5SZ82_HUMAN]	0	3.32	4	1	1	1	0.98302	1		2.2051	1		1.28398	1		211	24.0492	5.45264
P54652	Heat shock-related 70 kDa protein 2 OS=Homo sapiens GN=HSPA2 PE=1 SV=1 - [HSP72_HUMAN]	795.152	73.55	1	30	53	221	1.03632	98	49.3952	2.20204	98	49.8523	1.32223	98	37.8378	639	69.9779	5.74463
Q9HB40	Retinoid-inducible serine carboxypeptidase OS=Homo sapiens GN=SCPEP1 PE=1 SV=1 - [RISC_HUMAN]	72.1575	24.56	5	12	12	22	1.08099	22	32.4939	2.1985	22	43.5866	1.20321	22	13.1745	452	50.7977	5.80811
Q8IY81	pre-rRNA processing protein FTSJ3 OS=Homo sapiens GN=FTSJ3 PE=1 SV=2 - [SPB1_HUMAN]	93.2073	26.92	6	17	17	22	1.06931	22	49.1667	2.19567	22	98.9208	1.12062	22	23.3279	847	96.4992	8.39697
P05141	ADP/ATP translocase 2 OS=Homo sapiens GN=SLC25A5 PE=1 SV=7 - [ADT2_HUMAN]	384.834	63.09	2	13	32	119	0.78631	67	37.6862	2.19285	67	57.265	1.21428	67	30.0006	298	32.8312	9.68604
P52926-3	Isoform 3 of High mobility group protein HMGI-C OS=Homo sapiens GN=HMGA2 - [HMGA2_HUMAN]	5.91782	26.74	9	1	1	1	1.73331	1		2.19205	1		1.17876	1		86	9.26796	12.0151
Q5T1V6-2	Isoform 2 of Probable ATP-dependent RNA helicase DDX59 OS=Homo sapiens GN=DDX59 - [DDX59_HUMAN]	12.1361	4.48	10	2	3	6	1.20909	2	41.4865	2.18972	2	8.34321	1.52123	2	53.5908	580	64.5308	6.55127
Q15397	Pumilio domain-containing protein KIAA0020 OS=Homo sapiens GN=KIAA0020 PE=1 SV=3 - [K0020_HUMAN]	78.1364	30.4	6	17	17	22	0.894391	20	41.7149	2.17685	21	53.82	1.17739	21	13.3865	648	73.5383	9.64209
E9PFK5	Nucleolar protein 14 OS=Homo sapiens GN=NOP14 PE=1 SV=1 - [E9PFK5_HUMAN]	22.1589	5.33	3	5	5	7	0.790646	7	31.9674	2.17447	7	21.4645	1.0305	7	13.2633	788	88.8104	6.20166
Q96N66-2	Isoform 2 of Lysophospholipid acyltransferase 7 OS=Homo sapiens GN=MBOAT7 - [MBOA7_HUMAN]	23.3913	12.28	7	6	6	7	1.28487	7	37.4046	2.17422	7	29.4592	0.94288	7	15.6914	399	44.7036	8.86572
Q9H8H0	Nucleolar protein 11 OS=Homo sapiens GN=NOL11 PE=1 SV=1 - [NOL11_HUMAN]	25.326	9.32	3	6	6	7	0.709609	7	11.3584	2.16649	7	42.6562	1.23233	7	4.59616	719	81.0719	6.07471
P00918	Carbonic anhydrase 2 OS=Homo sapiens GN=CA2 PE=1 SV=2 - [CAH2_HUMAN]	259.324	71.15	3	22	22	66	0.449849	65	76.4883	2.16384	66	74.3424	1.0792	66	21.9111	260	29.2279	7.40088
C9J712	Profilin-2 OS=Homo sapiens GN=PFN2 PE=4 SV=1 - [C9J712_HUMAN]	82.9506	78.02	4	5	12	23	1.32316	8	51.542	2.1634	8	50.3613	1.67522	8	37.4378	91	9.79195	9.36377
P82914	28S ribosomal protein S15, mitochondrial OS=Homo sapiens GN=MRPS15 PE=1 SV=1 - [RT15_HUMAN]	15.7675	17.12	1	5	5	5	0.794628	5	11.5369	2.16224	5	2.9933	1.09213	5	1.91405	257	29.8234	10.4771
Q9BW30	Tubulin polymerization-promoting protein family member 3 OS=Homo sapiens GN=TPPP3 PE=1 SV=1 - [TPPP3_HUMAN]	58.2598	61.36	2	11	11	16	1.4052	16	24.963	2.16101	16	38.2638	0.961483	16	18.6842	176	18.9736	9.12939
Q9HC07	Transmembrane protein 165 OS=Homo sapiens GN=TMEM165 PE=1 SV=1 - [TM165_HUMAN]	36.779	22.53	5	5	5	9	0.564958	9	29.6765	2.15669	9	63.2637	1.07539	9	21.6591	324	34.8835	7.02002
P13051-2	Isoform 1 of Uracil-DNA glycosylase OS=Homo sapiens GN=UNG - [UNG_HUMAN]	9.74142	9.21	4	3	3	3	0.857449	3	2.93566	2.15401	3	2.25703	1.17551	3	9.63715	304	33.9026	9.5249
E7EQL6	Proline dehydrogenase 1, mitochondrial OS=Homo sapiens GN=PRODH PE=4 SV=1 - [E7EQL6_HUMAN]	14.6614	10.98	5	4	4	4	1.1687	4	29.7648	2.15246	4	135.719	0.798386	4	4.15482	492	56.2191	6.34131
Q6P1R4	tRNA-dihydrouridine(16/17) synthase [NAD(P)(+)]-like OS=Homo sapiens GN=DUS1L PE=1 SV=1 - [DUS1L_HUMAN]	10.6523	8.03	8	3	3	3	1.05042	3	16.0805	2.15193	3	3.32409	1.16677	3	31.4683	473	53.1961	8.29443
Q9NTX5-6	Isoform 6 of Ethylmalonyl-CoA decarboxylase OS=Homo sapiens GN=ECHDC1 - [ECHD1_HUMAN]	123.733	60.21	16	17	17	29	0.844403	29	29.2095	2.15155	29	92.6603	0.976293	29	15.9278	284	31.0694	8.85107
A0A0A0MTG1	Valine--tRNA ligase, mitochondrial OS=Homo sapiens GN=VARS2 PE=4 SV=1 - [A0A0A0MTG1_HUMAN]	50.2249	13.57	7	11	11	14	0.757506	14	23.2798	2.15065	14	113.502	1.036	14	23.7737	1061	118.287	7.02002
H7C285	Tetraspanin-15 (Fragment) OS=Homo sapiens GN=TSPAN15 PE=4 SV=1 - [H7C285_HUMAN]	0	5.63	2	1	1	1	0.716973	1		2.14865	1		1.18467	1		160	18.2069	5.09717
Q53EZ4	Centrosomal protein of 55 kDa OS=Homo sapiens GN=CEP55 PE=1 SV=3 - [CEP55_HUMAN]	25.1554	20.91	3	8	10	11	0.975811	9	36.1128	2.14425	9	99.7838	1.18463	9	29.7649	464	54.1452	7.00537
Q8WVY7	Ubiquitin-like domain-containing CTD phosphatase 1 OS=Homo sapiens GN=UBLCP1 PE=1 SV=2 - [UBCP1_HUMAN]	14.9388	12.26	1	4	4	5	0.836144	5	31.7636	2.14102	5	22.3846	1.10326	5	10.7823	318	36.7812	6.45557
Q14697	Neutral alpha-glucosidase AB OS=Homo sapiens GN=GANAB PE=1 SV=3 - [GANAB_HUMAN]	577.864	67.48	3	2	51	147	0.899468	3	31.1648	2.14101	3	39.6825	1.75351	3	19.6112	944	106.807	6.13818
Q96GW9	Methionine--tRNA ligase, mitochondrial OS=Homo sapiens GN=MARS2 PE=1 SV=2 - [SYMM_HUMAN]	12.5804	6.24	1	3	3	3	1.40971	3	46.0706	2.13793	3	11.4124	1.22635	3	9.02463	593	66.5488	8.08936
P12429	Annexin A3 OS=Homo sapiens GN=ANXA3 PE=1 SV=3 - [ANXA3_HUMAN]	263.828	70.59	6	31	31	72	0.497822	72	62.5039	2.13564	72	80.9327	1.24567	72	40.5045	323	36.3527	5.92236
Q9NUU7	ATP-dependent RNA helicase DDX19A OS=Homo sapiens GN=DDX19A PE=1 SV=1 - [DD19A_HUMAN]	184.823	61.92	13	2	27	49	0.420169	4	29.5425	2.13551	4	15.9652	1.43012	4	4.23702	478	53.9408	6.58057
P02786	Transferrin receptor protein 1 OS=Homo sapiens GN=TFRC PE=1 SV=2 - [TFR1_HUMAN]	242.528	51.05	7	38	38	64	1.15934	64	32.2576	2.13275	64	89.94	1.62874	64	42.7782	760	84.8179	6.60986
O14880	Microsomal glutathione S-transferase 3 OS=Homo sapiens GN=MGST3 PE=1 SV=1 - [MGST3_HUMAN]	38.0552	21.05	3	3	3	8	1.11395	8	57.9298	2.13243	8	26.9917	0.877766	8	9.31105	152	16.5056	9.37842
M0QXM4	Amino acid transporter OS=Homo sapiens GN=SLC1A5 PE=1 SV=1 - [M0QXM4_HUMAN]	29.0252	18.36	5	5	5	8	1.61989	8	66.2148	2.13106	8	29.6352	1.52739	8	22.7334	365	39.4178	5.65576
A0A087WZI0	Collagen alpha-1(VIII) chain (Fragment) OS=Homo sapiens GN=COL8A1 PE=4 SV=1 - [A0A087WZI0_HUMAN]	2.9726	3.96	2	1	1	1	2.66786	1		2.13083	1		1.42905	1		202	20.889	9.83252
P20290	Transcription factor BTF3 OS=Homo sapiens GN=BTF3 PE=1 SV=1 - [BTF3_HUMAN]	115.575	68.93	2	1	13	28	1.1277	1		2.13036	1		0.958056	1		206	22.1544	9.37842
P33552	Cyclin-dependent kinases regulatory subunit 2 OS=Homo sapiens GN=CKS2 PE=1 SV=1 - [CKS2_HUMAN]	6.8906	27.85	1	2	2	2	1.58988	2	113.571	2.12871	2	251.046	1.63861	2	100.816	79	9.85398	8.45557
Q92688-2	Isoform 2 of Acidic leucine-rich nuclear phosphoprotein 32 family member B OS=Homo sapiens GN=ANP32B - [AN32B_HUMAN]	176.697	44.1	9	8	14	61	0.78606	28	23.0104	2.12206	28	82.8374	1.32054	28	18.4228	195	22.2629	4.29736
A0A0A0MSJ0	ATP-dependent RNA helicase DDX42 OS=Homo sapiens GN=DDX42 PE=4 SV=1 - [A0A0A0MSJ0_HUMAN]	152.556	54.24	2	1	28	39	1.31759	1		2.11857	1		0.97045	1		708	77.7661	7.00537
Q92903	Phosphatidate cytidylyltransferase 1 OS=Homo sapiens GN=CDS1 PE=2 SV=2 - [CDS1_HUMAN]	2.93652	1.95	1	1	1	1	2.33779	1		2.11769	1		0.859413	1		461	53.2695	8.08936
Q9Y2X3	Nucleolar protein 58 OS=Homo sapiens GN=NOP58 PE=1 SV=1 - [NOP58_HUMAN]	156	51.04	5	25	25	45	0.673819	45	45.7402	2.11758	45	84.1526	1.46921	44	30.6254	529	59.5405	8.92432
Q8WUK0	Phosphatidylglycerophosphatase and protein-tyrosine phosphatase 1 OS=Homo sapiens GN=PTPMT1 PE=1 SV=1 - [PTPM1_HUMAN]	2.36267	5.47	1	1	1	1	3.04083	1		2.11698	1		1.16401	1		201	22.8291	9.77393
P17028	Zinc finger protein 24 OS=Homo sapiens GN=ZNF24 PE=1 SV=4 - [ZNF24_HUMAN]	13.4886	16.3	52	4	6	7	1.39302	4	42.9233	2.1127	4	56.4905	1.443	4	3.57451	368	42.1291	6.21436
P29317	Ephrin type-A receptor 2 OS=Homo sapiens GN=EPHA2 PE=1 SV=2 - [EPHA2_HUMAN]	41.7875	16.6	24	10	13	16	0.927044	12	42.6425	2.10999	12	105.08	0.896211	12	11.0269	976	108.197	6.22705
Q8WYQ5-3	Isoform 3 of Microprocessor complex subunit DGCR8 OS=Homo sapiens GN=DGCR8 - [DGCR8_HUMAN]	2.73397	1.62	2	1	1	1	0.977321	1		2.10687	1		1.09815	1		740	82.6985	5.87158
Q99986	Serine/threonine-protein kinase VRK1 OS=Homo sapiens GN=VRK1 PE=1 SV=1 - [VRK1_HUMAN]	35.1749	20.71	7	7	8	10	0.580069	9	47.532	2.10437	9	49.011	1.6526	9	10.6091	396	45.4474	8.90967
Q9NX58	Cell growth-regulating nucleolar protein OS=Homo sapiens GN=LYAR PE=1 SV=2 - [LYAR_HUMAN]	13.8606	13.72	2	4	4	4	0.781963	4	38.2531	2.10417	4	83.234	1.42023	4	50.5856	379	43.5879	9.53955
P11388	DNA topoisomerase 2-alpha OS=Homo sapiens GN=TOP2A PE=1 SV=3 - [TOP2A_HUMAN]	225.941	30.5	5	30	45	70	0.77392	45	29.5797	2.10367	45	64.9466	1.75719	45	31.3581	1531	174.276	8.71924
Q8TDD1	ATP-dependent RNA helicase DDX54 OS=Homo sapiens GN=DDX54 PE=1 SV=2 - [DDX54_HUMAN]	26.0756	8.74	7	6	6	8	0.907209	8	37.156	2.10014	8	50.9206	1.19064	8	13.1207	881	98.5342	10.0229
Q02878	60S ribosomal protein L6 OS=Homo sapiens GN=RPL6 PE=1 SV=3 - [RL6_HUMAN]	196.065	59.03	6	20	26	64	0.316398	53	92.5284	2.0962	53	71.9599	1.06722	53	24.1943	288	32.7076	10.5796
P15531	Nucleoside diphosphate kinase A OS=Homo sapiens GN=NME1 PE=1 SV=1 - [NDKA_HUMAN]	255.909	70.39	5	1	13	67	1.96366	1		2.09459	1		0.800903	1		152	17.1377	6.18896
Q13601	KRR1 small subunit processome component homolog OS=Homo sapiens GN=KRR1 PE=1 SV=4 - [KRR1_HUMAN]	34.4227	24.93	3	8	8	11	0.762271	11	15.6326	2.08892	11	53.0817	1.12855	11	19.1218	381	43.6377	9.77393
P56182	Ribosomal RNA processing protein 1 homolog A OS=Homo sapiens GN=RRP1 PE=1 SV=1 - [RRP1_HUMAN]	16.2232	15.84	1	7	7	7	0.825419	7	72.3842	2.08548	7	41.9017	1.08824	7	13.5564	461	52.8066	9.33447
Q658P3-3	Isoform 3 of Metalloreductase STEAP3 OS=Homo sapiens GN=STEAP3 - [STEA3_HUMAN]	10.6838	7.39	5	3	3	3	1.40283	3	18.3163	2.08185	3	26.6758	1.28433	3	12.6227	487	54.4367	8.71924
H7C1Z1	5-azacytidine-induced protein 2 (Fragment) OS=Homo sapiens GN=AZI2 PE=4 SV=1 - [H7C1Z1_HUMAN]	2.3029	9.21	2	1	1	1	0.768859	1		2.08065	1		1.02268	1		76	8.63462	10.3452
Q8NEF9	Serum response factor-binding protein 1 OS=Homo sapiens GN=SRFBP1 PE=1 SV=1 - [SRFB1_HUMAN]	3.03807	2.1	1	1	1	1	1.24779	1		2.07783	1		1.21055	1		429	48.6044	9.5835
Q9UJX4-3	Isoform 3 of Anaphase-promoting complex subunit 5 OS=Homo sapiens GN=ANAPC5 - [APC5_HUMAN]	3.27753	2.49	6	2	2	2	1.08291	2	3.64342	2.07639	2	11.9376	1.38783	2	22.68	643	72.4801	6.68311
P15121	Aldose reductase OS=Homo sapiens GN=AKR1B1 PE=1 SV=3 - [ALDR_HUMAN]	166.847	61.08	3	16	17	46	1.29284	39	36.9631	2.0691	39	37.2568	0.917736	39	21.6251	316	35.8305	6.97607
R4GN98	Protein S100 (Fragment) OS=Homo sapiens GN=S100A6 PE=1 SV=1 - [R4GN98_HUMAN]	111.408	49.41	2	12	12	44	0.665047	44	47.5429	2.06748	44	147.224	0.988057	44	14.8282	85	9.67506	5.45264
Q7Z4H3	HD domain-containing protein 2 OS=Homo sapiens GN=HDDC2 PE=1 SV=1 - [HDDC2_HUMAN]	55.2552	71.08	5	10	10	14	1.11772	14	26.1636	2.06646	14	94.0664	0.944537	14	19.8696	204	23.3757	5.49072
Q15904	V-type proton ATPase subunit S1 OS=Homo sapiens GN=ATP6AP1 PE=1 SV=2 - [VAS1_HUMAN]	13.4779	11.28	6	5	5	7	0.727901	7	14.0543	2.06463	7	46.8014	1.08028	7	20.1525	470	51.9926	6.13818
Q8IVL5	Prolyl 3-hydroxylase 2 OS=Homo sapiens GN=LEPREL1 PE=1 SV=1 - [P3H2_HUMAN]	12.7704	9.32	2	4	4	4	1.26739	4	29.4139	2.06011	4	117.046	1.13145	4	18.1792	708	80.9332	5.70654
P62701	40S ribosomal protein S4, X isoform OS=Homo sapiens GN=RPS4X PE=1 SV=2 - [RS4X_HUMAN]	382.776	76.81	5	31	31	109	0.719648	109	66.8101	2.0557	109	91.3828	1.37648	109	32.5388	263	29.5791	10.1548
P38919	Eukaryotic initiation factor 4A-III OS=Homo sapiens GN=EIF4A3 PE=1 SV=4 - [IF4A3_HUMAN]	266.629	67.15	4	27	30	73	1.1642	58	37.5783	2.0548	58	73.3892	1.11471	58	23.5111	411	46.8412	6.72705
Q13428-3	Isoform 3 of Treacle protein OS=Homo sapiens GN=TCOF1 - [TCOF_HUMAN]	168.704	28.74	12	41	41	52	0.948439	52	39.7772	2.05386	52	55.1486	1.08166	52	24.2274	1489	152.114	9.0415
P47813	Eukaryotic translation initiation factor 1A, X-chromosomal OS=Homo sapiens GN=EIF1AX PE=1 SV=2 - [IF1AX_HUMAN]	62.547	34.03	4	7	7	18	1.09304	18	44.1192	2.05294	18	42.0709	1.20732	18	14.1491	144	16.4502	5.23682
Q13823	Nucleolar GTP-binding protein 2 OS=Homo sapiens GN=GNL2 PE=1 SV=1 - [NOG2_HUMAN]	14.5898	7.8	1	5	5	5	0.742295	5	16.9074	2.05128	5	287.963	0.848759	5	54.9855	731	83.6034	9.24658
Q15742-3	Isoform 3 of NGFI-A-binding protein 2 OS=Homo sapiens GN=NAB2 - [NAB2_HUMAN]	3.23357	2.82	2	1	1	1	0.334647	1		2.05084	1		1.13891	1		461	49.7173	6.34131
P17480-2	Isoform UBF2 of Nucleolar transcription factor 1 OS=Homo sapiens GN=UBTF - [UBF1_HUMAN]	213.135	49.11	5	1	46	71	0.846838	1		2.05046	1		1.2062	1		727	84.8838	5.5542
Q96HS1	Serine/threonine-protein phosphatase PGAM5, mitochondrial OS=Homo sapiens GN=PGAM5 PE=1 SV=2 - [PGAM5_HUMAN]	93.3228	69.55	6	18	18	29	1.01101	28	37.2091	2.04896	28	81.8372	1.18214	28	26.8177	289	31.9846	8.67529
P14635-2	Isoform 2 of G2/mitotic-specific cyclin-B1 OS=Homo sapiens GN=CCNB1 - [CCNB1_HUMAN]	13.2792	8.33	4	3	3	4	0.777265	4	8.43867	2.04846	4	50.895	1.36791	4	9.38514	396	44.0739	7.37158
F5GYV5	ADP-ribosylation factor-like protein 6-interacting protein 4 (Fragment) OS=Homo sapiens GN=ARL6IP4 PE=1 SV=1 - [F5GYV5_HUMAN]	17.5968	18.96	11	3	3	5	0.936466	5	33.2987	2.04611	5	23.9905	1.05943	5	5.68299	211	23.6735	10.9604
P38432	Coilin OS=Homo sapiens GN=COIL PE=1 SV=1 - [COIL_HUMAN]	12.1753	9.38	1	4	4	4	0.832225	4	33.4811	2.04488	4	0.947432	0.94591	4	17.7924	576	62.5699	9.0708
Q8NE71	ATP-binding cassette sub-family F member 1 OS=Homo sapiens GN=ABCF1 PE=1 SV=2 - [ABCF1_HUMAN]	321.841	53.85	5	31	42	84	1.06958	65	45.9728	2.04433	65	79.4917	0.94996	65	24.8967	845	95.8665	6.80029
P84085	ADP-ribosylation factor 5 OS=Homo sapiens GN=ARF5 PE=1 SV=2 - [ARF5_HUMAN]	109.309	61.11	4	5	11	26	1.24677	10	52.8313	2.04426	10	50.7112	0.85005	10	11.0972	180	20.5166	6.78564
P09211	Glutathione S-transferase P OS=Homo sapiens GN=GSTP1 PE=1 SV=2 - [GSTP1_HUMAN]	1250.66	74.76	3	19	20	283	1.11431	261	34.4581	2.04251	261	72.991	0.84068	261	22.5321	210	23.341	5.64307
P68036	Ubiquitin-conjugating enzyme E2 L3 OS=Homo sapiens GN=UBE2L3 PE=1 SV=1 - [UB2L3_HUMAN]	149.133	83.12	6	15	16	34	0.65859	32	38.7953	2.04161	32	73.4459	1.14053	32	16.342	154	17.8502	8.51416
Q7L8L6	FAST kinase domain-containing protein 5 OS=Homo sapiens GN=FASTKD5 PE=1 SV=1 - [FAKD5_HUMAN]	14.6415	5.76	1	4	4	5	0.842515	5	22.3902	2.04025	5	135.243	1.02113	5	17.5906	764	86.5186	8.1333
H0Y9E6	Centromere protein H (Fragment) OS=Homo sapiens GN=CENPH PE=4 SV=1 - [H0Y9E6_HUMAN]	5.04921	10.16	21	1	3	3	1.01962	1		2.03959	1		1.40868	1		187	22.0968	8.70459
Q5T706	Transmembrane protein 59 (Fragment) OS=Homo sapiens GN=TMEM59 PE=4 SV=1 - [Q5T706_HUMAN]	0	7.64	4	1	1	1	0.884944	1		2.03835	1		1.51356	1		144	16.4381	5.14795
Q9HCN4-3	Isoform 3 of GPN-loop GTPase 1 OS=Homo sapiens GN=GPN1 - [GPN1_HUMAN]	3.85341	4.66	5	1	1	1	1.35418	1		2.03546	1		1.05304	1		279	31.8117	4.66553
Q86YM7-2	Isoform 2 of Homer protein homolog 1 OS=Homo sapiens GN=HOMER1 - [HOME1_HUMAN]	4.33853	9.38	4	1	2	2	2.77231	1		2.03411	1		0.839864	1		224	25.8272	5.51611
P80723	Brain acid soluble protein 1 OS=Homo sapiens GN=BASP1 PE=1 SV=2 - [BASP1_HUMAN]	146.094	91.19	3	18	18	34	0.391872	34	31.2544	2.03116	34	45.4453	1.15675	34	18.9387	227	22.68	4.62744
Q7Z4G4-2	Isoform 2 of tRNA (guanine(10)-N2)-methyltransferase homolog OS=Homo sapiens GN=TRMT11 - [TRM11_HUMAN]	34.4283	20.74	10	8	8	11	1.00761	11	33.9575	2.02968	11	46.2682	0.931793	11	10.7096	458	52.7558	7.59131
O15400-2	Isoform 2 of Syntaxin-7 OS=Homo sapiens GN=STX7 - [STX7_HUMAN]	115.268	54.39	2	13	13	28	1.0332	28	17.9746	2.02239	28	56.6566	0.904385	28	16.1593	239	27.3837	5.12256
F5H6Q4	Transient receptor potential cation channel subfamily V member 4 OS=Homo sapiens GN=TRPV4 PE=4 SV=1 - [F5H6Q4_HUMAN]	3.61997	1.45	7	1	1	1	1.20204	1		2.02104	1		2.16037	1		552	61.7687	7.51807
I3L1Q6	Phosphatidylcholine-sterol acyltransferase (Fragment) OS=Homo sapiens GN=LCAT PE=4 SV=1 - [I3L1Q6_HUMAN]	2.64162	13.08	3	1	1	1	1.68415	1		2.02092	1		0.847357	1		107	11.0043	7.23975
Q12982	BCL2/adenovirus E1B 19 kDa protein-interacting protein 2 OS=Homo sapiens GN=BNIP2 PE=1 SV=1 - [BNIP2_HUMAN]	7.78395	10.51	4	3	3	3	0.745311	3	5.79918	2.01933	3	27.3665	1.12357	3	16.0654	314	35.9951	4.80518
Q8N4H5	Mitochondrial import receptor subunit TOM5 homolog OS=Homo sapiens GN=TOMM5 PE=1 SV=1 - [TOM5_HUMAN]	24.5442	64.71	4	6	6	10	0.645763	10	55.1278	2.019	10	110.88	1.2105	10	20.0054	51	6.03137	9.70068
Q9Y2P8	RNA 3'-terminal phosphate cyclase-like protein OS=Homo sapiens GN=RCL1 PE=1 SV=3 - [RCL1_HUMAN]	16.8669	14.21	6	5	5	5	0.858608	5	30.877	2.01714	5	19.4832	1.18562	5	9.33537	373	40.8166	9.26123
Q9NW13	RNA-binding protein 28 OS=Homo sapiens GN=RBM28 PE=1 SV=3 - [RBM28_HUMAN]	69.3217	22.13	5	14	15	20	0.929583	19	23.4625	2.01332	19	62.2967	1.16991	19	24.2612	759	85.6847	9.21729
Q15185-4	Isoform 4 of Prostaglandin E synthase 3 OS=Homo sapiens GN=PTGES3 - [TEBP_HUMAN]	112.885	56.12	6	11	11	30	1.03626	30	33.482	2.01268	30	55.1209	1.17002	30	18.7326	139	16.4656	4.80518
P51572	B-cell receptor-associated protein 31 OS=Homo sapiens GN=BCAP31 PE=1 SV=3 - [BAP31_HUMAN]	229.995	50.81	7	29	29	78	0.598778	78	43.7269	2.0124	78	68.1578	1.04684	78	17.364	246	27.974	8.44092
Q01082-3	Isoform 2 of Spectrin beta chain, non-erythrocytic 1 OS=Homo sapiens GN=SPTBN1 - [SPTB2_HUMAN]	1075.99	68.07	4	1	152	287	1.61193	1		2.01229	1		1.08763	1		2155	251.241	5.52881
P17152	Transmembrane protein 11, mitochondrial OS=Homo sapiens GN=TMEM11 PE=1 SV=1 - [TMM11_HUMAN]	3.15515	5.21	1	1	1	1	0.871271	1		2.01129	1		1.48553	1		192	21.527	7.35693
Q96RM1	Small proline-rich protein 2F OS=Homo sapiens GN=SPRR2F PE=2 SV=1 - [SPR2F_HUMAN]	60.0221	66.67	1	3	4	18	0.93673	14	26.3737	2.01005	14	75.5156	0.234618	14	107.734	72	7.79954	8.30908
F8W0M9	Secernin-3 (Fragment) OS=Homo sapiens GN=SCRN3 PE=1 SV=1 - [F8W0M9_HUMAN]	2.9899	10.53	5	2	2	2	0.8654	2	170.619	2.00896	2	65.3984	0.663424	2	23.8005	209	23.5877	4.84326
K7EN86	Protein unc-119 homolog A OS=Homo sapiens GN=UNC119 PE=4 SV=1 - [K7EN86_HUMAN]	2.25585	4.14	2	1	1	1	1.18835	1		2.00702	1		0.974526	1		145	17.0704	7.03467
Q8TBM8-2	Isoform 2 of DnaJ homolog subfamily B member 14 OS=Homo sapiens GN=DNAJB14 - [DJB14_HUMAN]	1.879	2.72	2	1	1	1	1.02245	1		2.0049	1		0.68122	1		294	33.4496	8.26514
Q92845-4	Isoform 4 of Kinesin-associated protein 3 OS=Homo sapiens GN=KIFAP3 - [KIFA3_HUMAN]	5.55901	2.1	4	1	2	2	0.80912	1		2.00389	1		1.15052	1		714	82.0906	4.90674
Q08397	Lysyl oxidase homolog 1 OS=Homo sapiens GN=LOXL1 PE=1 SV=2 - [LOXL1_HUMAN]	2.12388	1.05	1	1	1	1	0.682019	1		1.99673	1		1.14949	1		574	63.0706	7.51807
Q5W111-2	Isoform 2 of SPRY domain-containing protein 7 OS=Homo sapiens GN=SPRYD7 - [SPRY7_HUMAN]	4.9608	10.19	2	2	2	2	1.07934	2	24.2099	1.9966	2	61.0943	1.30096	2	20.6493	157	17.4755	5.92236
F8W8V9	Kinesin-like protein (Fragment) OS=Homo sapiens GN=KIF1A PE=1 SV=1 - [F8W8V9_HUMAN]	21.6176	5.03	5	1	7	8	0.933253	1		1.99596	1		0.923425	1		1471	165.874	5.2876
Q56VL3	OCIA domain-containing protein 2 OS=Homo sapiens GN=OCIAD2 PE=1 SV=1 - [OCAD2_HUMAN]	51.8554	61.04	9	8	9	18	0.949344	17	40.1468	1.99552	17	77.8397	1.40441	17	27.0746	154	16.9426	9.02686
Q9NY93-2	Isoform 2 of Probable ATP-dependent RNA helicase DDX56 OS=Homo sapiens GN=DDX56 - [DDX56_HUMAN]	28.5281	15.38	11	6	6	7	1.3969	7	24.6918	1.99472	7	71.7185	1.11815	7	15.6271	507	57.2387	9.21729
Q14684-2	Isoform 2 of Ribosomal RNA processing protein 1 homolog B OS=Homo sapiens GN=RRP1B - [RRP1B_HUMAN]	25.4616	12.16	2	7	7	8	0.75013	8	74.23	1.99466	8	81.9017	1.13765	8	23.2204	740	82.125	9.80322
P52732	Kinesin-like protein KIF11 OS=Homo sapiens GN=KIF11 PE=1 SV=2 - [KIF11_HUMAN]	26.8366	9.56	1	10	10	10	0.8821	10	6.83216	1.99358	10	56.1344	1.47338	10	41.6333	1056	119.085	5.64307
G8JLB3	tRNA pseudouridine synthase (Fragment) OS=Homo sapiens GN=PUS1 PE=1 SV=1 - [G8JLB3_HUMAN]	81.4606	53.91	9	18	18	21	0.954065	21	50.5551	1.98938	21	61.0356	1.18304	21	15.2481	384	42.8936	8.47021
P52657	Transcription initiation factor IIA subunit 2 OS=Homo sapiens GN=GTF2A2 PE=1 SV=1 - [T2AG_HUMAN]	10.5126	31.19	3	4	4	4	1.20194	4	44.9634	1.98781	4	30.5233	1.35617	4	14.5699	109	12.4494	6.62451
I3L3M4	Claudin OS=Homo sapiens PE=3 SV=1 - [I3L3M4_HUMAN]	10.3661	20.48	7	1	1	2	1.41483	2	15.6698	1.98536	2	23.7141	1.20298	2	3.71687	83	8.82912	4.75439
P54198-2	Isoform Short of Protein HIRA OS=Homo sapiens GN=HIRA - [HIRA_HUMAN]	2.73273	1.11	2	1	1	1	1.45029	1		1.98496	1		1.16392	1		810	89.242	7.59131
Q9UHN1	DNA polymerase subunit gamma-2, mitochondrial OS=Homo sapiens GN=POLG2 PE=1 SV=1 - [DPOG2_HUMAN]	2.05018	1.44	1	1	1	1	0.337626	1		1.98246	1		1.29938	1		485	54.8762	8.35303
Q14676	Mediator of DNA damage checkpoint protein 1 OS=Homo sapiens GN=MDC1 PE=1 SV=3 - [MDC1_HUMAN]	165.515	23.12	9	30	30	42	1.03952	42	32.1156	1.97935	42	92.1699	1.0638	42	42.9854	2089	226.529	5.46533
P36404	ADP-ribosylation factor-like protein 2 OS=Homo sapiens GN=ARL2 PE=1 SV=4 - [ARL2_HUMAN]	29.8487	54.89	3	7	7	9	1.15616	9	39.853	1.97681	9	47.3351	0.777038	9	32.0067	184	20.8649	6.34131
Q9H4L7	SWI/SNF-related matrix-associated actin-dependent regulator of chromatin subfamily A containing DEAD/H box 1 OS=Homo sapiens GN=SMARCAD1 PE=1 SV=2 - [SMRCD_HUMAN]	12.1009	5.07	4	3	3	3	1.41591	3	31.96	1.97411	3	37.0682	1.21506	3	24.5309	1026	117.328	5.5542
P62253	Ubiquitin-conjugating enzyme E2 G1 OS=Homo sapiens GN=UBE2G1 PE=1 SV=3 - [UB2G1_HUMAN]	9.06403	28.24	4	4	4	4	1.07868	4	26.405	1.97361	4	83.0803	1.10174	4	16.1167	170	19.4969	5.30029
F5H3Y4	Probable ATP-dependent RNA helicase DHX37 OS=Homo sapiens GN=DHX37 PE=1 SV=1 - [F5H3Y4_HUMAN]	8.86149	2.7	2	2	3	3	1.39681	2	94.0106	1.97268	2	46.732	1.05568	2	4.95954	962	107.235	8.01611
P62241	40S ribosomal protein S8 OS=Homo sapiens GN=RPS8 PE=1 SV=2 - [RS8_HUMAN]	226.223	58.65	3	19	20	67	0.576205	65	74.3001	1.96953	65	61.8967	1.1145	65	25.611	208	24.1902	10.3159
Q9Y2R9	28S ribosomal protein S7, mitochondrial OS=Homo sapiens GN=MRPS7 PE=1 SV=2 - [RT07_HUMAN]	55.7581	42.98	5	11	11	17	0.882151	17	16.9168	1.96927	17	32.5971	1.31917	17	9.32104	242	28.116	9.99365
Q96H79	Zinc finger CCCH-type antiviral protein 1-like OS=Homo sapiens GN=ZC3HAV1L PE=1 SV=2 - [ZCCHL_HUMAN]	2.22645	1.67	1	1	1	1	2.30403	1		1.96479	1		0.970649	1		300	32.9405	8.1333
Q9H0B6-2	Isoform 2 of Kinesin light chain 2 OS=Homo sapiens GN=KLC2 - [KLC2_HUMAN]	59.4627	26.79	9	6	14	17	1.03941	7	37.1826	1.95905	7	33.1177	1.06644	7	8.30882	545	60.0096	7.28369
Q9UHB6-4	Isoform 4 of LIM domain and actin-binding protein 1 OS=Homo sapiens GN=LIMA1 - [LIMA1_HUMAN]	280.97	64.61	4	1	49	81	2.16162	1		1.95884	1		1.56477	1		760	85.1713	6.75635
P35249	Replication factor C subunit 4 OS=Homo sapiens GN=RFC4 PE=1 SV=2 - [RFC4_HUMAN]	87.181	65.56	11	21	21	27	1.10889	26	40.4989	1.95865	26	42.1542	1.46308	26	21.9294	363	39.6569	8.01611
Q14108	Lysosome membrane protein 2 OS=Homo sapiens GN=SCARB2 PE=1 SV=2 - [SCRB2_HUMAN]	81.0418	23.64	7	12	13	23	0.957566	22	49.1643	1.95445	22	38.8739	1.03096	22	14.9497	478	54.2555	5.13525
Q14249	Endonuclease G, mitochondrial OS=Homo sapiens GN=ENDOG PE=1 SV=4 - [NUCG_HUMAN]	11.3342	11.45	1	3	3	4	1.41445	4	9.74732	1.95402	4	48.382	0.882811	4	23.5546	297	32.6	9.49561
A0A0A0MT32	Lysosomal acid lipase/cholesteryl ester hydrolase OS=Homo sapiens GN=LIPA PE=4 SV=1 - [A0A0A0MT32_HUMAN]	11.2827	9.54	4	2	2	3	1.0318	3	21.0452	1.95314	3	16.5215	1.11979	3	1.17968	283	32.5492	7.84033
P46087-2	Isoform 2 of Probable 28S rRNA (cytosine(4447)-C(5))-methyltransferase OS=Homo sapiens GN=NOP2 - [NOP2_HUMAN]	104.802	26.86	5	1	20	31	1.0494	1		1.95305	1		0.837013	1		808	88.9189	9.23193
P62826	GTP-binding nuclear protein Ran OS=Homo sapiens GN=RAN PE=1 SV=3 - [RAN_HUMAN]	247.156	48.61	6	17	17	65	0.970773	65	65.1575	1.95164	65	50.0398	1.19742	65	20.4133	216	24.4076	7.48877
Q15070-2	Isoform 2 of Mitochondrial inner membrane protein OXA1L OS=Homo sapiens GN=OXA1L - [OXA1L_HUMAN]	26.5397	11.69	7	5	5	11	1.00712	11	40.0208	1.94933	11	41.4465	1.36081	11	26.9202	419	46.6615	9.24658
Q9H7B2	Ribosome production factor 2 homolog OS=Homo sapiens GN=RPF2 PE=1 SV=2 - [RPF2_HUMAN]	20.428	18.3	5	5	6	6	0.483162	5	10.7434	1.94901	5	23.4801	1.113	5	3.47159	306	35.5602	9.99365
F5H0M4	Lysophospholipid acyltransferase 5 OS=Homo sapiens GN=LPCAT3 PE=4 SV=1 - [F5H0M4_HUMAN]	3.3521	2.59	3	1	1	1	0.744193	1		1.94438	1		0.835747	1		347	39.3491	7.43018
Q15262	Receptor-type tyrosine-protein phosphatase kappa OS=Homo sapiens GN=PTPRK PE=1 SV=2 - [PTPRK_HUMAN]	49.7244	12.02	12	13	13	14	1.01872	14	32.5557	1.94396	14	31.5446	1.00831	14	17.8616	1439	161.998	5.89697
Q2KJY2-2	Isoform 2 of Kinesin-like protein KIF26B OS=Homo sapiens GN=KIF26B - [KI26B_HUMAN]	2.30057	1.22	3	1	2	2	0.0718453	1		1.94261	1		1.68243	1		1725	184.304	8.33838
B0QY51	Coiled-coil domain-containing protein 134 OS=Homo sapiens GN=CCDC134 PE=1 SV=1 - [B0QY51_HUMAN]	9.06268	16.38	2	2	2	3	1.0283	3	17.4332	1.94131	3	16.8711	1.56832	3	4.81702	116	13.6585	9.99365
Q9BXD5-2	Isoform 2 of N-acetylneuraminate lyase OS=Homo sapiens GN=NPL - [NPL_HUMAN]	4.09581	2.99	2	1	1	1	0.780547	1		1.94069	1		1.33125	1		301	33.0963	7.41553
Q6PKG0	La-related protein 1 OS=Homo sapiens GN=LARP1 PE=1 SV=2 - [LARP1_HUMAN]	80.4121	20.89	14	17	18	23	1.06253	22	51.8221	1.94014	22	43.0761	1.02872	22	21.4285	1096	123.434	8.82178
P59665	Neutrophil defensin 1 OS=Homo sapiens GN=DEFA1 PE=1 SV=1 - [DEF1_HUMAN]	205.124	68.09	2	7	7	79	0.229205	77	108.297	1.93923	75	77.2632	1.54925	79	56.0321	94	10.1942	6.99072
Q5JVF3-3	Isoform 3 of PCI domain-containing protein 2 OS=Homo sapiens GN=PCID2 - [PCID2_HUMAN]	16.6331	13.03	4	4	4	5	0.977911	5	26.4775	1.9378	5	24.9131	1.25948	5	8.38065	376	43.3465	8.63135
Q8IV50-2	Isoform 2 of LysM and putative peptidoglycan-binding domain-containing protein 2 OS=Homo sapiens GN=LYSMD2 - [LYSM2_HUMAN]	5.94593	13.71	3	1	2	2	0.797581	1		1.92883	1		1.65976	1		124	13.965	4.60205
Q9NQE9	Histidine triad nucleotide-binding protein 3 OS=Homo sapiens GN=HINT3 PE=1 SV=1 - [HINT3_HUMAN]	65.3738	47.8	1	7	7	17	0.983885	17	30.8873	1.92344	17	45.1663	0.80929	17	24.4311	182	20.3481	6.59521
M0QYG6	Uncharacterized protein (Fragment) OS=Homo sapiens PE=4 SV=1 - [M0QYG6_HUMAN]	14.0391	15.33	3	3	3	4	0.0974981	4	116.185	1.9233	4	10.2436	2.0182	4	17.4735	137	14.5538	11.5464
Q3MIP1	Inositol 1,4,5-trisphosphate receptor-interacting protein-like 2 OS=Homo sapiens GN=ITPRIPL2 PE=1 SV=1 - [IPIL2_HUMAN]	6.14798	4.3	1	1	2	2	0.867143	1		1.92147	1		0.9256	1		535	58.4092	9.42236
P29034	Protein S100-A2 OS=Homo sapiens GN=S100A2 PE=1 SV=3 - [S10A2_HUMAN]	115.672	39.8	16	12	13	42	0.906948	40	40.2058	1.92142	41	38.6295	0.796736	41	13.4202	98	11.1094	4.77979
Q9P021	Cysteine-rich PDZ-binding protein OS=Homo sapiens GN=CRIPT PE=1 SV=1 - [CRIPT_HUMAN]	8.49315	19.8	1	2	2	2	1.04234	2	28.2204	1.92125	2	50.3649	1.31617	2	35.0052	101	11.2086	9.46631
P62995-3	Isoform 3 of Transformer-2 protein homolog beta OS=Homo sapiens GN=TRA2B - [TRA2B_HUMAN]	101.55	49.47	4	10	10	28	1.17184	28	74.7452	1.92043	28	95.8807	1.61306	28	38.7995	188	21.9217	10.1548
Q9Y2W1	Thyroid hormone receptor-associated protein 3 OS=Homo sapiens GN=THRAP3 PE=1 SV=2 - [TR150_HUMAN]	162.612	31.1	1	33	34	54	1.20694	53	60.7101	1.92016	53	50.3106	1.52906	53	27.6868	955	108.601	10.1548
S6FRS6	SAM domain, SH3 domain and nuclear localization signals 1 OS=Homo sapiens GN=SAMSN1 PE=1 SV=1 - [S6FRS6_HUMAN]	2.03247	2.3	3	1	1	1	0.934628	1		1.91826	1		1.52575	1		304	34.1567	4.97021
O00257	E3 SUMO-protein ligase CBX4 OS=Homo sapiens GN=CBX4 PE=1 SV=3 - [CBX4_HUMAN]	4.91891	3.57	1	1	1	1	1.45422	1		1.91797	1		0.810071	1		560	61.3295	9.36377
P25815	Protein S100-P OS=Homo sapiens GN=S100P PE=1 SV=2 - [S100P_HUMAN]	56.1373	62.11	1	7	7	15	0.414803	15	45.5969	1.91738	15	43.3614	1.18004	15	21.371	95	10.3932	4.88135
Q8NI08-7	Isoform 7 of Nuclear receptor coactivator 7 OS=Homo sapiens GN=NCOA7 - [NCOA7_HUMAN]	25.0844	9.19	6	7	7	8	0.967837	8	24.3217	1.91707	8	43.8344	1.12318	8	12.94	827	92.4142	5.19873
P11166	Solute carrier family 2, facilitated glucose transporter member 1 OS=Homo sapiens GN=SLC2A1 PE=1 SV=2 - [GTR1_HUMAN]	54.4151	12.6	2	7	7	14	0.595903	14	23.2483	1.91564	14	62.2941	0.922657	14	27.0442	492	54.0485	8.71924
Q96EU6-2	Isoform 2 of Ribosomal RNA processing protein 36 homolog OS=Homo sapiens GN=RRP36 - [RRP36_HUMAN]	3.24607	4.35	2	1	1	1	2.5746	1		1.91528	1		0.774413	1		253	29.1115	10.0083
F5H5H4	Coiled-coil domain-containing protein 60 OS=Homo sapiens GN=CCDC60 PE=4 SV=1 - [F5H5H4_HUMAN]	2.25088	12.28	4	1	1	1	1.01842	1		1.9138	1		1.29853	1		57	6.54456	10.228
Q9BSC4-2	Isoform 2 of Nucleolar protein 10 OS=Homo sapiens GN=NOL10 - [NOL10_HUMAN]	19.1165	11.44	3	5	6	6	0.905583	5	76.5008	1.91372	5	16.1558	1.18183	5	15.4911	638	74.4623	8.38232
Q8N9T8	Protein KRI1 homolog OS=Homo sapiens GN=KRI1 PE=1 SV=3 - [KRI1_HUMAN]	21.7282	8.11	7	3	4	6	0.748694	4	14.3533	1.91283	4	23.4117	1.34482	4	11.5838	703	82.5475	5.13525
Q13112	Chromatin assembly factor 1 subunit B OS=Homo sapiens GN=CHAF1B PE=1 SV=1 - [CAF1B_HUMAN]	20.2314	13.24	1	6	6	6	1.43167	6	26.6385	1.9086	6	34.8861	1.24925	6	14.2904	559	61.4542	7.50342
Q6UVJ0	Spindle assembly abnormal protein 6 homolog OS=Homo sapiens GN=SASS6 PE=1 SV=1 - [SAS6_HUMAN]	2.41609	1.22	1	1	1	1	0.362479	1		1.90846	1		1.33288	1		657	74.351	7.54736
Q9BV81	ER membrane protein complex subunit 6 OS=Homo sapiens GN=EMC6 PE=1 SV=1 - [EMC6_HUMAN]	3.46908	9.09	1	1	1	1	1.86678	1		1.90737	1		1.15349	1		110	12.0095	10.0669
O94985-2	Isoform 2 of Calsyntenin-1 OS=Homo sapiens GN=CLSTN1 - [CSTN1_HUMAN]	42.519	12.56	8	12	12	15	1.23215	14	50.7065	1.90715	14	70.5058	1.49851	14	19.388	971	108.574	4.93213
Q8TC12	Retinol dehydrogenase 11 OS=Homo sapiens GN=RDH11 PE=1 SV=2 - [RDH11_HUMAN]	43.459	32.7	8	9	11	15	0.793482	13	22.9719	1.90637	13	42.6606	1.00573	13	23.4555	318	35.3634	8.82178
P13726-2	Isoform 2 of Tissue factor OS=Homo sapiens GN=F3 - [TF_HUMAN]	37.8364	22.27	2	4	4	8	0.750735	8	41.6118	1.90525	8	91.7443	0.69654	8	10.8139	238	27.1286	7.12256
P02545-2	Isoform C of Prelamin-A/C OS=Homo sapiens GN=LMNA - [LMNA_HUMAN]	1540.23	86.36	5	1	91	437	1.19335	1		1.90407	1		1.11923	1		572	65.0956	6.84424
E9PKE4	Solute carrier family 52, riboflavin transporter, member 2 (Fragment) OS=Homo sapiens GN=SLC52A2 PE=4 SV=1 - [E9PKE4_HUMAN]	2.49323	4.71	2	1	1	1	1.1445	1		1.89768	1		1.25358	1		170	17.3011	4.83057
Q9H0S4-2	Isoform 2 of Probable ATP-dependent RNA helicase DDX47 OS=Homo sapiens GN=DDX47 - [DDX47_HUMAN]	29.424	15.27	3	6	6	9	0.987628	9	46.1786	1.89617	9	11.079	1.20113	9	31.0777	406	45.141	9.24658
Q75V66	Anoctamin-5 OS=Homo sapiens GN=ANO5 PE=1 SV=1 - [ANO5_HUMAN]	2.8619	1.2	1	1	1	1	0.538116	1		1.89327	1		1.2121	1		913	107.118	6.80029
P05204	Non-histone chromosomal protein HMG-17 OS=Homo sapiens GN=HMGN2 PE=1 SV=3 - [HMGN2_HUMAN]	152.168	82.22	1	11	12	46	0.186443	45	81.5673	1.89216	45	52.5941	1.46307	45	24.5083	90	9.38706	9.99365
C9JZR2	Catenin delta-1 OS=Homo sapiens GN=CTNND1 PE=4 SV=2 - [C9JZR2_HUMAN]	506.622	61.51	22	1	63	129	0.907074	1		1.89028	1		0.835093	1		938	104.784	6.87354
Q9Y2X9-2	Isoform 2 of Zinc finger protein 281 OS=Homo sapiens GN=ZNF281 - [ZN281_HUMAN]	3.008	1.16	2	1	1	1	0.393453	1		1.8883	1		1.8362	1		859	93.1749	8.36768
Q14527	Helicase-like transcription factor OS=Homo sapiens GN=HLTF PE=1 SV=2 - [HLTF_HUMAN]	53.779	20.61	3	18	18	18	1.07114	18	47.3425	1.88777	18	48.1209	1.27365	18	17.9096	1009	113.857	8.60205
A0A075B6F6	Minor histocompatibility antigen H13 (Fragment) OS=Homo sapiens GN=HM13 PE=1 SV=1 - [A0A075B6F6_HUMAN]	29.8328	11.4	5	5	5	10	0.834327	10	41.871	1.88598	10	71.9385	1.20485	10	42.7729	272	30.1427	7.88428
P04839	Cytochrome b-245 heavy chain OS=Homo sapiens GN=CYBB PE=1 SV=2 - [CY24B_HUMAN]	91.3459	21.93	4	13	14	31	0.510146	30	45.7365	1.88552	30	40.4751	1.46508	30	31.7193	570	65.2936	8.63135
D6REY1	Chitotriosidase-1 OS=Homo sapiens GN=CHIT1 PE=3 SV=1 - [D6REY1_HUMAN]	8.12722	8.86	5	2	2	2	0.287673	2	273.179	1.88036	2	50.5319	0.95863	2	31.5309	361	40.2129	7.35693
H0YI02	Rab-3A-interacting protein (Fragment) OS=Homo sapiens GN=RAB3IP PE=1 SV=1 - [H0YI02_HUMAN]	6.77917	8.44	14	2	2	3	0.689251	3	20.6299	1.88	3	39.8456	1.12548	3	7.47255	237	26.7674	5.35107
Q9NQ88	Fructose-2,6-bisphosphatase TIGAR OS=Homo sapiens GN=TIGAR PE=1 SV=1 - [TIGAR_HUMAN]	39.9379	41.11	1	8	8	10	1.15073	10	72.6036	1.8787	10	64.0662	1.08909	10	9.08141	270	30.0431	7.69385
Q5SZE2	Ceramide synthase 2 (Fragment) OS=Homo sapiens GN=CERS2 PE=1 SV=4 - [Q5SZE2_HUMAN]	10.9386	16.41	7	2	2	2	0.762385	2	45.4223	1.87863	2	48.5215	1.23495	2	7.30209	128	15.3102	9.68604
Q7L266-2	Isoform 2 of Isoaspartyl peptidase/L-asparaginase OS=Homo sapiens GN=ASRGL1 - [ASGL1_HUMAN]	3.52638	5.56	2	1	1	1	0.472987	1		1.87523	1		0.983435	1		180	18.9688	7.88428
P18754	Regulator of chromosome condensation OS=Homo sapiens GN=RCC1 PE=1 SV=1 - [RCC1_HUMAN]	123.367	39.9	8	13	13	30	0.933219	30	39.9517	1.87414	30	38.856	1.61657	30	16.4752	421	44.9406	7.51807
Q8IWU6	Extracellular sulfatase Sulf-1 OS=Homo sapiens GN=SULF1 PE=1 SV=1 - [SULF1_HUMAN]	6.27662	2.53	4	2	3	3	1.66729	2	14.1094	1.86821	2	11.3524	1.121	2	23.8538	871	100.962	9.08545
H0Y2S1	Putative GTP-binding protein 6 OS=Homo sapiens GN=GTPBP6 PE=4 SV=2 - [H0Y2S1_HUMAN]	14.2342	9.3	2	4	4	4	0.884654	4	6.97638	1.86356	4	4.39727	1.17707	4	11.8389	516	56.8621	9.42236
Q9BUL9	Ribonuclease P protein subunit p25 OS=Homo sapiens GN=RPP25 PE=1 SV=1 - [RPP25_HUMAN]	7.26053	12.56	1	2	2	2	1.27522	2	5.17946	1.86282	2	45.6196	1.30825	2	30.5098	199	20.6196	9.61279
O60244	Mediator of RNA polymerase II transcription subunit 14 OS=Homo sapiens GN=MED14 PE=1 SV=2 - [MED14_HUMAN]	8.06654	1.99	3	3	3	3	1.0729	3	65.7437	1.86217	3	2.6153	0.627777	3	7.69208	1454	160.504	8.73389
Q9Y3B9	RRP15-like protein OS=Homo sapiens GN=RRP15 PE=1 SV=2 - [RRP15_HUMAN]	15.4532	13.12	1	4	4	5	1.18151	5	15.0107	1.86165	5	27.6973	1.51402	5	8.28736	282	31.4645	5.51611
P62136	Serine/threonine-protein phosphatase PP1-alpha catalytic subunit OS=Homo sapiens GN=PPP1CA PE=1 SV=1 - [PP1A_HUMAN]	153.569	46.67	8	4	17	39	1.36347	9	28.4965	1.86156	9	48.1723	1.17664	9	7.97575	330	37.4878	6.32861
P23528	Cofilin-1 OS=Homo sapiens GN=CFL1 PE=1 SV=3 - [COF1_HUMAN]	760.211	92.17	8	24	33	221	0.717397	160	52.5419	1.86123	162	54.7183	1.15911	162	21.8293	166	18.4907	8.08936
Q9Y3C1	Nucleolar protein 16 OS=Homo sapiens GN=NOP16 PE=1 SV=2 - [NOP16_HUMAN]	20.9096	17.42	6	4	4	6	0.899232	6	4.61865	1.85926	6	18.2591	1.10045	6	21.1659	178	21.1751	9.93506
P82675	28S ribosomal protein S5, mitochondrial OS=Homo sapiens GN=MRPS5 PE=1 SV=2 - [RT05_HUMAN]	47.714	25.35	2	9	9	14	0.692988	14	63.2437	1.85765	14	69.8475	1.08268	14	26.91	430	47.9761	9.92041
A0A087WW00	Ubiquitin-conjugating enzyme E2 D1 OS=Homo sapiens GN=UBE2D1 PE=3 SV=1 - [A0A087WW00_HUMAN]	21.1777	26.61	4	1	2	5	1.91722	1		1.85678	1		1.24149	1		109	12.4133	7.88428
Q9H8G2	Caspase activity and apoptosis inhibitor 1 OS=Homo sapiens GN=CAAP1 PE=1 SV=2 - [CAAP1_HUMAN]	6.87164	9.14	2	3	3	3	1.02986	3	0.746313	1.85559	3	43.1043	1.50607	3	5.65075	361	38.3438	4.71631
J3KTA4	Probable ATP-dependent RNA helicase DDX5 OS=Homo sapiens GN=DDX5 PE=1 SV=1 - [J3KTA4_HUMAN]	456.228	64.66	13	42	53	134	0.894072	99	45.8159	1.85399	99	58.5836	1.49344	99	24.458	614	69.0438	8.85107
O60231	Putative pre-mRNA-splicing factor ATP-dependent RNA helicase DHX16 OS=Homo sapiens GN=DHX16 PE=1 SV=2 - [DHX16_HUMAN]	61.6326	19.98	3	16	17	19	1.25665	18	23.5176	1.85333	18	43.2826	1.08592	18	39.1307	1041	119.189	6.80029
Q9P0M6	Core histone macro-H2A.2 OS=Homo sapiens GN=H2AFY2 PE=1 SV=3 - [H2AW_HUMAN]	128.466	49.46	2	14	16	33	0.721213	27	46.1518	1.85228	27	92.0574	1.00913	27	29.7097	372	40.0334	9.68604
Q14692	Ribosome biogenesis protein BMS1 homolog OS=Homo sapiens GN=BMS1 PE=1 SV=1 - [BMS1_HUMAN]	19.8236	7.33	1	7	8	9	0.998334	8	50.7083	1.85206	8	19.9385	0.953082	8	14.2388	1282	145.716	6.44287
Q13671-2	Isoform RIN1-delta of Ras and Rab interactor 1 OS=Homo sapiens GN=RIN1 - [RIN1_HUMAN]	34.2754	17.06	3	8	8	9	0.899358	9	27.8393	1.85101	9	75.0017	0.73274	9	15.0185	721	77.4518	7.1958
Q5TBH9	Chromosome 1 open reading frame 131, isoform CRA_a OS=Homo sapiens GN=C1orf131 PE=4 SV=1 - [Q5TBH9_HUMAN]	2.61087	4.42	4	1	1	1	0.727179	1		1.85048	1		1.25747	1		249	27.9166	9.53955
P08779	Keratin, type I cytoskeletal 16 OS=Homo sapiens GN=KRT16 PE=1 SV=4 - [K1C16_HUMAN]	1548.22	84.78	7	28	54	452	1.20387	193	47.7444	1.84986	197	83.3848	0.124091	196	162.851	473	51.2362	5.04639
Q9BT25-3	Isoform 3 of HAUS augmin-like complex subunit 8 OS=Homo sapiens GN=HAUS8 - [HAUS8_HUMAN]	8.38687	6.36	5	2	2	2	1.19828	2	14.0468	1.84969	2	27.6485	1.3891	2	21.4361	409	44.7589	7.06396
O00170	AH receptor-interacting protein OS=Homo sapiens GN=AIP PE=1 SV=2 - [AIP_HUMAN]	139.575	62.12	3	18	18	37	1.17148	37	75.1645	1.84728	37	52.3102	1.14915	37	34.3501	330	37.6121	6.29053
Q7Z417	Nuclear fragile X mental retardation-interacting protein 2 OS=Homo sapiens GN=NUFIP2 PE=1 SV=1 - [NUFP2_HUMAN]	31.0992	16.26	2	10	10	11	0.983969	11	31.6655	1.84457	11	52.7522	1.21827	11	26.9311	695	76.0747	8.70459
O14896	Interferon regulatory factor 6 OS=Homo sapiens GN=IRF6 PE=1 SV=1 - [IRF6_HUMAN]	47.1901	25.91	3	10	10	12	1.13878	12	41.6715	1.84453	12	45.9972	1.0992	12	11.4583	467	53.0956	5.32568
Q9NYH9	U3 small nucleolar RNA-associated protein 6 homolog OS=Homo sapiens GN=UTP6 PE=1 SV=2 - [UTP6_HUMAN]	13.1971	7.04	1	4	4	4	0.792383	4	107.946	1.84297	4	10.9091	0.933306	4	12.2969	597	70.1488	7.28369
P53634	Dipeptidyl peptidase 1 OS=Homo sapiens GN=CTSC PE=1 SV=2 - [CATC_HUMAN]	117.34	34.34	4	15	15	32	1.12812	32	50.0698	1.84294	32	96.2992	1.06926	32	17.9112	463	51.8203	6.99072
Q14435	Polypeptide N-acetylgalactosaminyltransferase 3 OS=Homo sapiens GN=GALNT3 PE=1 SV=2 - [GALT3_HUMAN]	29.4474	12.01	6	7	8	9	0.880437	8	40.7444	1.84293	8	22.4385	0.815084	8	27.4397	633	72.5639	7.98682
P17661	Desmin OS=Homo sapiens GN=DES PE=1 SV=3 - [DESM_HUMAN]	460.435	69.36	6	29	36	134	3.85721	45	77.3659	1.84219	45	50.4997	0.832011	45	23.283	470	53.5032	5.2749
Q969L2	Protein MAL2 OS=Homo sapiens GN=MAL2 PE=1 SV=1 - [MAL2_HUMAN]	3.70985	6.25	1	1	1	1	1.21679	1		1.84195	1		0.910242	1		176	19.1127	6.23975
Q14126	Desmoglein-2 OS=Homo sapiens GN=DSG2 PE=1 SV=2 - [DSG2_HUMAN]	282.495	42.75	2	37	37	69	1.38717	69	46.8495	1.84168	69	104.856	1.23462	69	23.7488	1118	122.218	5.23682
Q14722-2	Isoform KvB1.1 of Voltage-gated potassium channel subunit beta-1 OS=Homo sapiens GN=KCNAB1 - [KCAB1_HUMAN]	1.77562	3.74	6	1	2	2	0.344288	1		1.84068	1		1.88856	1		401	44.6811	9.31982
Q9Y320-2	Isoform 2 of Thioredoxin-related transmembrane protein 2 OS=Homo sapiens GN=TMX2 - [TMX2_HUMAN]	14.4995	16.28	2	5	5	5	0.688586	5	27.8769	1.84061	5	107.587	1.28098	5	5.44096	258	29.6232	8.646
P49019	Hydroxycarboxylic acid receptor 3 OS=Homo sapiens GN=HCAR3 PE=1 SV=3 - [HCAR3_HUMAN]	6.87015	6.98	2	2	2	2	2.38444	2	39.363	1.84044	2	49.3971	0.986717	2	34.8735	387	44.449	8.77783
Q9NX02-5	Isoform 5 of NACHT, LRR and PYD domains-containing protein 2 OS=Homo sapiens GN=NLRP2 - [NALP2_HUMAN]	14.8398	5.77	14	5	5	6	1.00312	6	62.6264	1.84035	6	16.9113	0.807671	6	15.7918	1039	117.807	6.20166
B7Z3B5	Ribosomal protein S6 kinase alpha-2 OS=Homo sapiens GN=RPS6KA2 PE=2 SV=1 - [B7Z3B5_HUMAN]	18.3279	10.09	9	1	6	7	1.18561	1		1.83976	1		1.81604	1		644	73.0687	7.95752
P30273	High affinity immunoglobulin epsilon receptor subunit gamma OS=Homo sapiens GN=FCER1G PE=1 SV=1 - [FCERG_HUMAN]	16.5143	39.53	2	4	4	6	1.02653	6	43.7383	1.8395	6	55.2604	1.19795	6	17.4218	86	9.66128	7.12256
O15355	Protein phosphatase 1G OS=Homo sapiens GN=PPM1G PE=1 SV=1 - [PPM1G_HUMAN]	126.137	57.51	1	23	23	35	1.0185	35	38.7618	1.8393	35	44.5122	1.06586	35	23.3204	546	59.2347	4.36084
Q8IX18-4	Isoform 4 of Probable ATP-dependent RNA helicase DHX40 OS=Homo sapiens GN=DHX40 - [DHX40_HUMAN]	2.97223	1	4	1	1	1	0.707786	1		1.8376	1		0.927942	1		702	80.1695	8.49951
F8WCR2	Ubiquinol-cytochrome-c reductase complex assembly factor 1 OS=Homo sapiens GN=UQCC1 PE=1 SV=1 - [F8WCR2_HUMAN]	0	4.84	9	1	1	1	1.94222	1		1.83668	1		1.32601	1		124	13.8122	10.0962
P84101-4	Isoform 4 of Small EDRK-rich factor 2 OS=Homo sapiens GN=SERF2 - [SERF2_HUMAN]	5.25811	37.78	2	2	2	3	0.647902	3	25.1557	1.83595	3	67.4537	1.27435	3	13.4222	45	5.21276	10.0669
Q8IUE6	Histone H2A type 2-B OS=Homo sapiens GN=HIST2H2AB PE=1 SV=3 - [H2A2B_HUMAN]	123.697	42.31	1	3	7	46	0.44721	21	119.518	1.83529	19	20.5757	1.83098	20	19.3941	130	13.9868	10.8872
A0A0A6YYF7	Coiled-coil domain-containing protein 141 (Fragment) OS=Homo sapiens GN=CCDC141 PE=4 SV=1 - [A0A0A6YYF7_HUMAN]	2.37241	0.89	4	1	1	1	0.667526	1		1.83509	1		0.555617	1		894	102.712	5.60498
O95832	Claudin-1 OS=Homo sapiens GN=CLDN1 PE=1 SV=1 - [CLD1_HUMAN]	3.65718	10.43	1	1	1	1	1.02778	1		1.83457	1		1.27016	1		211	22.7286	8.08936
Q9Y5S9-2	Isoform 2 of RNA-binding protein 8A OS=Homo sapiens GN=RBM8A - [RBM8A_HUMAN]	41.6599	45.66	2	7	7	12	1.3469	12	45.4063	1.83383	11	115.727	1.43155	11	49.0767	173	19.7477	5.92236
Q8WYB5	Histone acetyltransferase KAT6B OS=Homo sapiens GN=KAT6B PE=1 SV=3 - [KAT6B_HUMAN]	2.99358	0.82	10	1	2	2	0.652038	1		1.83133	1		1.6145	1		2073	231.232	5.96045
Q96RR4-6	Isoform 6 of Calcium/calmodulin-dependent protein kinase kinase 2 OS=Homo sapiens GN=CAMKK2 - [KKCC2_HUMAN]	4.50665	2.86	7	1	1	1	0.953008	1		1.82965	1		0.988292	1		490	54.0895	7.1958
P17301	Integrin alpha-2 OS=Homo sapiens GN=ITGA2 PE=1 SV=1 - [ITA2_HUMAN]	95.535	20.41	2	4	20	28	0.774473	4	38.8496	1.82935	4	65.3793	1.13264	4	26.303	1181	129.214	5.31299
Q5SXM8	DNL-type zinc finger protein OS=Homo sapiens GN=DNLZ PE=1 SV=1 - [DNLZ_HUMAN]	3.40163	5.06	1	1	1	1	1.34181	1		1.8291	1		1.24585	1		178	19.1919	9.80322
Q96FJ2	Dynein light chain 2, cytoplasmic OS=Homo sapiens GN=DYNLL2 PE=1 SV=1 - [DYL2_HUMAN]	72.5326	62.92	4	6	11	23	0.558705	10	46.6374	1.82907	10	57.6929	0.929686	10	10.1675	89	10.3431	7.37158
P29083	General transcription factor IIE subunit 1 OS=Homo sapiens GN=GTF2E1 PE=1 SV=2 - [T2EA_HUMAN]	16.7836	10.71	3	5	5	7	0.731684	7	31.0211	1.82903	7	86.0661	1.23032	7	41.9034	439	49.421	4.81787
Q9NWZ5-3	Isoform 3 of Uridine-cytidine kinase-like 1 OS=Homo sapiens GN=UCKL1 - [UCKL1_HUMAN]	2.56687	2.03	4	1	1	1	1.92538	1		1.82601	1		1.32788	1		395	44.54	9.0415
P52788	Spermine synthase OS=Homo sapiens GN=SMS PE=1 SV=2 - [SPSY_HUMAN]	50.4997	38.25	3	8	9	14	1.48816	13	36.064	1.82511	13	24.3569	1.22641	13	19.7938	366	41.2418	5.021
H7C3L3	Ankyrin repeat domain-containing protein 54 (Fragment) OS=Homo sapiens GN=ANKRD54 PE=4 SV=1 - [H7C3L3_HUMAN]	9.31621	15.38	9	3	3	3	1.45549	3	40.5786	1.82384	3	6.44961	1.20567	3	17.8091	208	23.1439	6.99072
Q7KZN9-2	Isoform 2 of Cytochrome c oxidase assembly protein COX15 homolog OS=Homo sapiens GN=COX15 - [COX15_HUMAN]	4.7326	4.38	2	1	1	1	0.654797	1		1.82333	1		1.0716	1		388	43.8071	9.64209
K7ELS8	Synaptogyrin-2 (Fragment) OS=Homo sapiens GN=SYNGR2 PE=1 SV=1 - [K7ELS8_HUMAN]	5.20016	12.59	5	2	2	2	1.50772	2	50.9326	1.82315	2	31.1314	1.12254	2	21.5571	135	14.6814	8.08936
C9JA95	Checkpoint protein HUS1 (Fragment) OS=Homo sapiens GN=HUS1 PE=4 SV=1 - [C9JA95_HUMAN]	4.7322	8.97	5	1	1	1	0.725397	1		1.82292	1		1.86626	1		145	16.3976	7.21045
Q04917	14-3-3 protein eta OS=Homo sapiens GN=YWHAH PE=1 SV=4 - [1433F_HUMAN]	354.03	74.8	4	20	25	94	0.997143	54	43.0199	1.81907	54	73.1559	1.18752	54	15.5445	246	28.201	4.84326
Q96QA5	Gasdermin-A OS=Homo sapiens GN=GSDMA PE=1 SV=4 - [GSDMA_HUMAN]	14.9277	11.69	2	3	3	3	0.999882	3	29.9828	1.81901	3	83.1119	0.658277	3	6.91094	445	49.3338	5.2876
Q15382	GTP-binding protein Rheb OS=Homo sapiens GN=RHEB PE=1 SV=1 - [RHEB_HUMAN]	21.8451	37.5	4	8	8	8	0.967233	8	35.6239	1.81777	8	32.2096	1.14286	8	14.4342	184	20.4845	5.92236
Q8IXK0-2	Isoform 2 of Polyhomeotic-like protein 2 OS=Homo sapiens GN=PHC2 - [PHC2_HUMAN]	12.502	11.76	7	2	3	3	1.58756	2	16.6099	1.81652	2	21.0401	1.46397	2	8.90639	323	35.7371	8.6167
Q9HAJ7	Histone deacetylase complex subunit SAP30L OS=Homo sapiens GN=SAP30L PE=1 SV=1 - [SP30L_HUMAN]	5.54725	13.66	3	3	3	3	0.985163	3	15.4842	1.81484	3	28.6221	1.09369	3	3.02542	183	20.8636	9.36377
P18827	Syndecan-1 OS=Homo sapiens GN=SDC1 PE=1 SV=3 - [SDC1_HUMAN]	19.6897	21.94	3	5	5	6	0.922613	6	29.1093	1.81471	6	41.3248	1.01853	6	17.8316	310	32.4419	4.62744
A0A024QZ33	Coiled-coil domain containing 55, isoform CRA_a OS=Homo sapiens GN=CCDC55 PE=4 SV=1 - [A0A024QZ33_HUMAN]	5.5703	4.56	2	2	2	2	0.813167	2	87.6575	1.81413	2	14.2653	1.04345	2	52.6306	504	60.405	8.93896
Q9UEE5	Serine/threonine-protein kinase 17A OS=Homo sapiens GN=STK17A PE=1 SV=2 - [ST17A_HUMAN]	2.71365	1.93	1	1	1	1	1.66821	1		1.81392	1		1.12013	1		414	46.5286	5.14795
Q13247-3	Isoform SRP55-3 of Serine/arginine-rich splicing factor 6 OS=Homo sapiens GN=SRSF6 - [SRSF6_HUMAN]	79.5343	36.42	4	10	13	29	1.3519	19	37.5862	1.81013	19	53.3079	1.66198	19	21.4001	335	38.3956	11.0044
Q92636	Protein FAN OS=Homo sapiens GN=NSMAF PE=1 SV=2 - [FAN_HUMAN]	3.23732	1.2	2	1	1	1	0.372815	1		1.8098	1		1.11831	1		917	104.306	6.22705
H3BVC8	Prostasin (Fragment) OS=Homo sapiens GN=PRSS8 PE=3 SV=4 - [H3BVC8_HUMAN]	4.56215	13.08	2	1	1	1	1.58273	1		1.80762	1		0.678927	1		107	11.1806	6.65381
Q7Z6E9-2	Isoform 2 of E3 ubiquitin-protein ligase RBBP6 OS=Homo sapiens GN=RBBP6 - [RBBP6_HUMAN]	19.9434	5.29	7	7	7	7	0.908792	7	45.0018	1.80713	7	10.0211	1.3721	7	15.4252	1758	197.167	9.62744
P49643	DNA primase large subunit OS=Homo sapiens GN=PRIM2 PE=1 SV=2 - [PRI2_HUMAN]	3.35294	1.96	1	1	1	1	0.960842	1		1.80454	1		1.10656	1		509	58.769	7.91357
P61204	ADP-ribosylation factor 3 OS=Homo sapiens GN=ARF3 PE=1 SV=2 - [ARF3_HUMAN]	185.87	75.14	18	11	18	45	0.966165	28	25.2933	1.80423	28	79.7077	1.07182	28	21.4219	181	20.5877	7.43018
A2A2V2	RNA-binding protein 34 (Fragment) OS=Homo sapiens GN=RBM34 PE=1 SV=1 - [A2A2V2_HUMAN]	20.3732	18.63	4	5	5	5	0.59933	5	44.8273	1.8036	5	54.1346	1.32754	5	31.2437	408	45.8897	10.0815
Q6UN15-3	Isoform 3 of Pre-mRNA 3'-end-processing factor FIP1 OS=Homo sapiens GN=FIP1L1 - [FIP1_HUMAN]	57.7774	27.5	5	10	10	15	1.05332	15	34.4183	1.8028	15	55.6307	1.27075	15	20.6806	520	58.3407	5.5542
F5GZF0	Cyclin-dependent kinase 2-associated protein 1 (Fragment) OS=Homo sapiens GN=CDK2AP1 PE=4 SV=1 - [F5GZF0_HUMAN]	5.84288	34.85	5	2	2	4	0.856366	4	37.1377	1.80207	4	4.4274	1.28647	4	8.59618	66	7.21967	9.12939
P31350	Ribonucleoside-diphosphate reductase subunit M2 OS=Homo sapiens GN=RRM2 PE=1 SV=1 - [RIR2_HUMAN]	27.8969	12.85	3	3	3	7	1.20206	7	14.638	1.80173	7	37.2956	1.22693	7	34.5959	389	44.8488	5.37646
G5E9C8	Son of sevenless homolog 1 OS=Homo sapiens GN=SOS1 PE=4 SV=1 - [G5E9C8_HUMAN]	2.23318	0.99	4	2	2	2	1.3842	1		1.80012	1		1.13361	1		1318	150.762	6.85889
P52292	Importin subunit alpha-1 OS=Homo sapiens GN=KPNA2 PE=1 SV=1 - [IMA1_HUMAN]	96.219	35.35	3	14	14	25	1.24237	25	47.6261	1.79797	25	78.276	1.22172	25	52.8122	529	57.8259	5.40186
Q9BYG3	MKI67 FHA domain-interacting nucleolar phosphoprotein OS=Homo sapiens GN=NIFK PE=1 SV=1 - [MK67I_HUMAN]	24.4308	18.09	3	5	5	7	0.74981	7	36.3875	1.79655	7	24.4622	1.1377	7	17.7658	293	34.201	9.87646
P12757-3	Isoform SNON2 of Ski-like protein OS=Homo sapiens GN=SKIL - [SKIL_HUMAN]	0	2.19	3	1	1	1	0.611939	1		1.79644	1		0.461968	1		638	71.7211	6.99072
Q9HBL7	Plasminogen receptor (KT) OS=Homo sapiens GN=PLGRKT PE=1 SV=1 - [PLRKT_HUMAN]	22.4165	34.01	1	6	6	7	0.809558	7	13.455	1.79581	7	53.0857	1.22124	7	5.27763	147	17.1899	9.5835
P49642	DNA primase small subunit OS=Homo sapiens GN=PRIM1 PE=1 SV=1 - [PRI1_HUMAN]	17.7085	9.76	3	4	5	6	1.60156	4	19.6676	1.79556	4	23.6807	1.26799	4	15.0899	420	49.8704	8.20654
P23229-4	Isoform Alpha-6X2A of Integrin alpha-6 OS=Homo sapiens GN=ITGA6 - [ITA6_HUMAN]	246.467	39.42	10	35	35	65	1.01997	65	47.3314	1.79552	65	45.2511	1.53876	65	25.6354	1068	119.014	7.26904
A8MV53	HCG2033702, isoform CRA_a OS=Homo sapiens GN=PPAN PE=4 SV=1 - [A8MV53_HUMAN]	18.6354	13.57	6	5	5	6	1.0089	6	20.7159	1.79357	6	27.8816	1.06056	6	38.9333	420	47.1156	9.84717
Q9NXH9-2	Isoform 2 of tRNA (guanine(26)-N(2))-dimethyltransferase OS=Homo sapiens GN=TRMT1 - [TRM1_HUMAN]	32.7821	18.25	7	10	10	12	1.60321	12	62.7797	1.79357	12	29.6056	1.17761	12	28.7199	630	69.2619	7.2251
Q9Y2Z4	Tyrosine--tRNA ligase, mitochondrial OS=Homo sapiens GN=YARS2 PE=1 SV=2 - [SYYM_HUMAN]	26.095	17.19	2	6	6	7	0.752311	7	27.8337	1.79347	7	34.4819	1.16259	7	31.0817	477	53.1657	8.98291
O14908	PDZ domain-containing protein GIPC1 OS=Homo sapiens GN=GIPC1 PE=1 SV=2 - [GIPC1_HUMAN]	54.3602	43.24	7	8	10	14	1.12772	12	38.8385	1.79324	12	73.2242	0.735444	12	11.9047	333	36.0267	6.27783
Q6PL24	Protein TMED8 OS=Homo sapiens GN=TMED8 PE=1 SV=1 - [TMED8_HUMAN]	2.32689	2.46	1	1	1	1	0.643174	1		1.79203	1		1.55513	1		325	35.7184	4.7417
P49711-2	Isoform 2 of Transcriptional repressor CTCF OS=Homo sapiens GN=CTCF - [CTCF_HUMAN]	35.5269	24.56	12	8	8	10	0.583985	10	91.681	1.78932	10	41.1526	0.966841	10	10.0675	399	45.9683	8.42627
A0A087X1N2	CCAAT/enhancer-binding protein zeta OS=Homo sapiens GN=CEBPZ PE=1 SV=1 - [A0A087X1N2_HUMAN]	62.3631	21.64	3	18	18	20	1.31663	20	64.3827	1.78747	20	50.6681	1.09162	20	22.4051	998	114.086	5.36377
O15525	Transcription factor MafG OS=Homo sapiens GN=MAFG PE=1 SV=1 - [MAFG_HUMAN]	8.90227	12.35	1	1	2	3	0.961949	1		1.78744	1		1.44371	1		162	17.8387	10.0376
R4GMX3	Protein COMMD3-BMI1 OS=Homo sapiens GN=COMMD3-BMI1 PE=4 SV=1 - [R4GMX3_HUMAN]	19.9153	16.2	14	3	7	8	0.729294	4	3.46636	1.78669	4	15.7736	1.25168	4	15.2552	469	53.2597	7.92822
B5MCF9	Pescadillo homolog OS=Homo sapiens GN=PES1 PE=1 SV=1 - [B5MCF9_HUMAN]	81.1846	32.75	6	20	21	28	1.10995	26	42.281	1.78431	26	42.0884	1.12258	26	16.9915	571	66.036	7.50342
Q68CR1-3	Isoform 3 of Protein sel-1 homolog 3 OS=Homo sapiens GN=SEL1L3 - [SE1L3_HUMAN]	1.76444	0.72	3	1	1	1	0.742544	1		1.78359	1		1.86887	1		979	111.691	6.7417
P35637-2	Isoform Short of RNA-binding protein FUS OS=Homo sapiens GN=FUS - [FUS_HUMAN]	195.055	27.62	3	13	16	50	0.870721	36	50.5372	1.78283	36	71.7556	1.38419	36	34.1416	525	53.3228	9.36377
Q96SN8-4	Isoform 4 of CDK5 regulatory subunit-associated protein 2 OS=Homo sapiens GN=CDK5RAP2 - [CK5P2_HUMAN]	13.2693	1.87	25	2	4	5	0.562472	2	95.5072	1.78194	2	0.922641	1.43065	2	7.94308	1814	206.195	5.59229
P61326	Protein mago nashi homolog OS=Homo sapiens GN=MAGOH PE=1 SV=1 - [MGN_HUMAN]	79.05	66.44	7	14	14	25	0.948012	25	34.7336	1.78178	25	45.3463	1.51703	25	30.0169	146	17.1528	6.11279
Q9NQH7-2	Isoform 2 of Probable Xaa-Pro aminopeptidase 3 OS=Homo sapiens GN=XPNPEP3 - [XPP3_HUMAN]	34.0107	22.66	5	6	7	11	1.25489	6	28.7449	1.78161	6	32.0137	1.2553	6	29.675	428	48.0811	5.61768
P24347	Stromelysin-3 OS=Homo sapiens GN=MMP11 PE=1 SV=3 - [MMP11_HUMAN]	7.85779	4.71	3	2	2	2	1.49801	2	20.4073	1.78125	2	2.2606	1.05028	2	6.53612	488	54.5556	6.87354
Q96P11	Probable 28S rRNA (cytosine-C(5))-methyltransferase OS=Homo sapiens GN=NSUN5 PE=1 SV=2 - [NSUN5_HUMAN]	16.3626	13.29	5	4	5	6	0.891756	4	10.1262	1.7811	4	53.1433	1.03097	4	36.1612	429	46.6623	8.6167
Q5VW32-2	Isoform 2 of BRO1 domain-containing protein BROX OS=Homo sapiens GN=BROX - [BROX_HUMAN]	67.7157	35.09	4	12	12	19	1.07558	18	39.4153	1.78016	18	39.9792	1.42357	18	16.2215	379	42.8448	7.6499
Q6P161	39S ribosomal protein L54, mitochondrial OS=Homo sapiens GN=MRPL54 PE=1 SV=1 - [RM54_HUMAN]	2.49662	7.25	1	1	1	1	1.26266	1		1.78012	1		1.28871	1		138	15.8092	9.59814
H3BQS2	Myc-associated zinc finger protein (Fragment) OS=Homo sapiens GN=MAZ PE=1 SV=1 - [H3BQS2_HUMAN]	7.2008	13.16	8	2	2	2	0.85399	2	42.1091	1.7796	2	73.1799	0.963833	2	21.908	152	15.9679	8.86572
E9PSF1	RNA-binding protein 38 OS=Homo sapiens GN=RBM38 PE=4 SV=1 - [E9PSF1_HUMAN]	2.02747	7.79	4	1	1	1	1.67622	1		1.77925	1		1.2207	1		77	8.30205	5.78271
G3V529	ATP-dependent RNA helicase DDX24 OS=Homo sapiens GN=DDX24 PE=1 SV=1 - [G3V529_HUMAN]	131.176	33.21	5	20	21	33	1.01216	31	77.2829	1.77902	30	43.948	1.20939	31	21.7017	816	91.4239	8.82178
O95365	Zinc finger and BTB domain-containing protein 7A OS=Homo sapiens GN=ZBTB7A PE=1 SV=1 - [ZBT7A_HUMAN]	3.53469	2.57	1	1	1	1	1.13193	1		1.77853	1		1.3112	1		584	61.4008	5.18604
O95716	Ras-related protein Rab-3D OS=Homo sapiens GN=RAB3D PE=1 SV=1 - [RAB3D_HUMAN]	91.2938	29.68	10	6	8	25	0.564639	9	29.4241	1.77745	9	36.7838	0.734749	9	10.2393	219	24.2518	4.93213
Q9Y277	Voltage-dependent anion-selective channel protein 3 OS=Homo sapiens GN=VDAC3 PE=1 SV=1 - [VDAC3_HUMAN]	209.451	70.67	10	20	22	57	0.736931	44	29.4256	1.77714	44	75.4262	1.44831	44	22.5978	283	30.6393	8.66064
Q9NQW6	Actin-binding protein anillin OS=Homo sapiens GN=ANLN PE=1 SV=2 - [ANLN_HUMAN]	42.15	16.19	5	16	16	17	1.12617	17	24.7514	1.77522	17	59.7275	1.08903	17	30.7895	1124	124.122	8.07471
Q9NZM5	Glioma tumor suppressor candidate region gene 2 protein OS=Homo sapiens GN=GLTSCR2 PE=1 SV=2 - [GSCR2_HUMAN]	9.45579	7.74	4	3	3	3	1.02258	3	26.1744	1.77484	3	127.529	0.916374	3	23.288	478	54.3564	10.3159
Q14739	Lamin-B receptor OS=Homo sapiens GN=LBR PE=1 SV=2 - [LBR_HUMAN]	48.0687	19.02	3	14	14	19	0.586679	19	86.022	1.77343	19	21.5239	1.46611	19	19.5574	615	70.658	9.36377
Q8NCA5-2	Isoform 2 of Protein FAM98A OS=Homo sapiens GN=FAM98A - [FA98A_HUMAN]	78.8398	21.43	3	8	13	20	0.584691	10	28.6742	1.77304	10	30.1797	1.09944	10	27.3716	518	55.2382	8.95361
P13645	Keratin, type I cytoskeletal 10 OS=Homo sapiens GN=KRT10 PE=1 SV=6 - [K1C10_HUMAN]	419.042	59.93	11	24	35	120	0.804123	57	49.9654	1.77288	57	56.2395	0.629225	57	37.0465	584	58.7917	5.21143
O43390	Heterogeneous nuclear ribonucleoprotein R OS=Homo sapiens GN=HNRNPR PE=1 SV=1 - [HNRPR_HUMAN]	508.568	55.77	3	2	46	132	0.499495	5	77.9506	1.7684	5	32.8536	1.38734	5	11.6129	633	70.8993	8.1333
Q969G6	Riboflavin kinase OS=Homo sapiens GN=RFK PE=1 SV=2 - [RIFK_HUMAN]	5.52304	12.9	1	1	1	1	0.926833	1		1.76746	1		1.1879	1		155	17.6119	8.1333
P46776	60S ribosomal protein L27a OS=Homo sapiens GN=RPL27A PE=1 SV=2 - [RL27A_HUMAN]	51.0311	45.27	4	10	10	15	0.420505	15	58.9774	1.76629	15	32.1988	0.878835	15	15.2055	148	16.551	11.0044
H0YDP6	Gem-associated protein 2 (Fragment) OS=Homo sapiens GN=GEMIN2 PE=1 SV=4 - [H0YDP6_HUMAN]	3.72993	10.66	5	2	2	2	0.776234	2	56.8253	1.76527	2	15.2972	1.0781	2	9.54707	197	22.0139	5.23682
P12004	Proliferating cell nuclear antigen OS=Homo sapiens GN=PCNA PE=1 SV=1 - [PCNA_HUMAN]	237.216	78.93	5	21	21	64	1.16394	64	43.8225	1.7651	64	84.1087	1.34142	64	28.9642	261	28.7503	4.69092
P52701	DNA mismatch repair protein Msh6 OS=Homo sapiens GN=MSH6 PE=1 SV=2 - [MSH6_HUMAN]	160.311	30.59	12	38	38	46	1.12249	46	38.4446	1.76499	46	89.5728	1.11918	46	28.6923	1360	152.689	6.90283
Q9HB71	Calcyclin-binding protein OS=Homo sapiens GN=CACYBP PE=1 SV=2 - [CYBP_HUMAN]	189.433	78.07	4	22	23	56	0.877367	54	46.1143	1.76234	54	43.7698	1.48029	54	28.2541	228	26.1936	8.25049
O15258	Protein RER1 OS=Homo sapiens GN=RER1 PE=1 SV=1 - [RER1_HUMAN]	9.29457	8.67	2	2	2	4	0.758122	4	8.47347	1.76179	4	33.0133	1.03776	4	19.8615	196	22.9429	9.53955
P22234	Multifunctional protein ADE2 OS=Homo sapiens GN=PAICS PE=1 SV=3 - [PUR6_HUMAN]	224.316	75.06	4	32	32	58	0.808906	58	46.3138	1.76132	58	71.258	1.23867	58	23.6489	425	47.0491	7.2251
Q99729-3	Isoform 3 of Heterogeneous nuclear ribonucleoprotein A/B OS=Homo sapiens GN=HNRNPAB - [ROAA_HUMAN]	258.656	61.75	8	24	27	77	0.904399	63	56.7804	1.76092	63	50.5595	1.07609	63	23.6947	285	30.5691	7.91357
C9J3R8	Beta-1,4-galactosyltransferase 4 OS=Homo sapiens GN=B4GALT4 PE=4 SV=1 - [C9J3R8_HUMAN]	18.6193	13.95	7	5	5	8	0.833618	8	36.9639	1.75966	8	60.3204	0.979011	8	34.0485	301	35.0251	9.1001
E5RIQ8	Probable tRNA(His) guanylyltransferase OS=Homo sapiens GN=THG1L PE=1 SV=1 - [E5RIQ8_HUMAN]	2.30937	5.65	2	1	1	1	0.708277	1		1.75907	1		1.09487	1		124	14.5894	9.34912
P08621-2	Isoform 2 of U1 small nuclear ribonucleoprotein 70 kDa OS=Homo sapiens GN=SNRNP70 - [RU17_HUMAN]	139.413	34.11	6	19	19	42	0.971287	42	61.0873	1.75749	42	46.582	1.49402	42	42.6283	428	50.5873	9.89111
Q8N0Y7	Probable phosphoglycerate mutase 4 OS=Homo sapiens GN=PGAM4 PE=2 SV=1 - [PGAM4_HUMAN]	187.984	40.16	1	1	9	45	1.13344	2	88.2078	1.75709	2	4.24895	0.81808	2	7.41224	254	28.7588	6.65381
O14798	Tumor necrosis factor receptor superfamily member 10C OS=Homo sapiens GN=TNFRSF10C PE=1 SV=3 - [TR10C_HUMAN]	4.84442	6.56	1	2	2	2	0.182471	2	20.9031	1.75639	2	3.60664	1.25443	2	16.2392	259	27.3888	4.81787
Q9UN76	Sodium- and chloride-dependent neutral and basic amino acid transporter B(0+) OS=Homo sapiens GN=SLC6A14 PE=2 SV=1 - [S6A14_HUMAN]	4.94878	3.43	1	2	2	2	0.666296	2	109.558	1.75598	2	145.966	1.10034	2	32.3421	642	72.1052	8.19189
Q8N1Q8	Acyl-coenzyme A thioesterase THEM5 OS=Homo sapiens GN=THEM5 PE=1 SV=2 - [ACO15_HUMAN]	3.50001	3.24	1	1	1	1	0.96621	1		1.75563	1		0.307272	1		247	27.659	7.72314
C9J4T6	C-X-C motif chemokine OS=Homo sapiens GN=CXCL8 PE=3 SV=1 - [C9J4T6_HUMAN]	7.10227	24.21	3	2	2	2	0.841887	2	12.9083	1.75212	2	79.0803	0.911121	2	26.2053	95	10.6898	9.0708
E9PIZ0	Protein YIF1A (Fragment) OS=Homo sapiens GN=YIF1A PE=1 SV=1 - [E9PIZ0_HUMAN]	3.03992	7.5	4	1	1	1	1.24044	1		1.75134	1		0.905591	1		160	17.6156	8.5874
O43818	U3 small nucleolar RNA-interacting protein 2 OS=Homo sapiens GN=RRP9 PE=1 SV=1 - [U3IP2_HUMAN]	13.6389	9.26	1	4	4	5	1.24986	5	39.9529	1.75122	5	31.1211	1.1156	5	19.9721	475	51.8085	7.85498
H0Y750	Renin receptor (Fragment) OS=Homo sapiens GN=ATP6AP2 PE=4 SV=1 - [H0Y750_HUMAN]	17.127	25.93	5	5	5	5	1.10012	5	22.9184	1.75086	5	19.563	0.932045	5	11.4757	243	26.6149	7.89893
O96011-2	Isoform 2 of Peroxisomal membrane protein 11B OS=Homo sapiens GN=PEX11B - [PX11B_HUMAN]	5.78973	3.67	2	1	1	2	0.845647	2	23.4477	1.75038	2	42.5266	1.06985	2	29.0318	245	26.7075	9.90576
P36915	Guanine nucleotide-binding protein-like 1 OS=Homo sapiens GN=GNL1 PE=1 SV=2 - [GNL1_HUMAN]	82.2786	26.69	3	14	14	22	1.12119	21	42.1684	1.75036	22	45.0396	0.90725	21	16.035	607	68.6185	5.79541
Q9BPX6-2	Isoform 2 of Calcium uptake protein 1, mitochondrial OS=Homo sapiens GN=MICU1 - [MICU1_HUMAN]	21.6625	17.87	10	8	8	9	0.834908	9	68.6243	1.7494	9	36.1054	1.17213	9	17.5175	403	45.9454	8.99756
Q5QPL9	RNA-binding protein Raly (Fragment) OS=Homo sapiens GN=RALY PE=1 SV=1 - [Q5QPL9_HUMAN]	175.203	56.96	7	20	20	51	0.880878	49	56.8878	1.74935	49	37.9531	1.35896	49	18.9193	237	24.6503	10.4917
Q6NXR0	Interferon-inducible GTPase 5 OS=Homo sapiens GN=IRGC PE=2 SV=1 - [IIGP5_HUMAN]	4.32792	2.81	3	1	2	2	1.45746	1		1.74876	1		1.62618	1		463	50.2568	5.35107
O14936-3	Isoform 3 of Peripheral plasma membrane protein CASK OS=Homo sapiens GN=CASK - [CSKP_HUMAN]	98.6516	31.44	9	25	25	31	0.957845	31	44.1814	1.74765	31	40.6687	1.24465	31	15.0932	897	102.049	6.354
Q643R3	Lysophospholipid acyltransferase LPCAT4 OS=Homo sapiens GN=LPCAT4 PE=1 SV=1 - [LPCT4_HUMAN]	48.8694	24.05	2	8	8	10	0.951305	10	41.8847	1.74639	10	130.037	0.869233	10	29.1105	524	57.1833	8.96826
P30040	Endoplasmic reticulum resident protein 29 OS=Homo sapiens GN=ERP29 PE=1 SV=4 - [ERP29_HUMAN]	293.334	70.5	4	21	21	83	0.747741	83	58.8823	1.74565	83	54.3183	1.30176	83	22.1257	261	28.9752	7.31299
Q9Y5B9	FACT complex subunit SPT16 OS=Homo sapiens GN=SUPT16H PE=1 SV=1 - [SP16H_HUMAN]	241.819	41.07	1	48	49	71	0.829826	70	33.1825	1.74497	70	50.8832	1.32324	70	20.3665	1047	119.838	5.65576
Q86V15	Zinc finger protein castor homolog 1 OS=Homo sapiens GN=CASZ1 PE=1 SV=4 - [CASZ1_HUMAN]	6.87147	1.25	3	2	3	3	1.0348	2	23.5626	1.74155	2	51.4461	0.98711	2	50.837	1759	189.948	7.03467
P21127-8	Isoform 8 of Cyclin-dependent kinase 11B OS=Homo sapiens GN=CDK11B - [CD11B_HUMAN]	57.9754	19.82	31	15	15	19	1.02116	19	12.5247	1.7411	19	19.297	1.31697	19	22.2017	772	90.2011	5.41455
P49427	Ubiquitin-conjugating enzyme E2 R1 OS=Homo sapiens GN=CDC34 PE=1 SV=2 - [UB2R1_HUMAN]	3.2557	2.97	1	1	1	1	1.23087	1		1.74101	1		1.06944	1		236	26.72	4.53857
O00625	Pirin OS=Homo sapiens GN=PIR PE=1 SV=1 - [PIR_HUMAN]	51.3426	49.31	1	10	10	15	0.89944	15	35.6124	1.7408	15	43.3727	1.14875	15	17.9903	290	32.0933	6.91748
Q9H3N1	Thioredoxin-related transmembrane protein 1 OS=Homo sapiens GN=TMX1 PE=1 SV=1 - [TMX1_HUMAN]	67.0759	30.36	2	9	9	19	1.05956	19	35.7843	1.74026	19	73.466	1.06363	19	30.1748	280	31.7708	4.98291
Q5BKZ1	DBIRD complex subunit ZNF326 OS=Homo sapiens GN=ZNF326 PE=1 SV=2 - [ZN326_HUMAN]	92.4869	25.43	4	13	13	25	1.14384	24	63.5432	1.73982	24	43.9368	1.63235	24	38.3157	582	65.6131	5.14795
Q5M775-5	Isoform 5 of Cytospin-B OS=Homo sapiens GN=SPECC1 - [CYTSB_HUMAN]	11.044	2.99	11	1	3	4	1.36152	1		1.73925	1		1.45762	1		703	78.9667	5.33838
P82673	28S ribosomal protein S35, mitochondrial OS=Homo sapiens GN=MRPS35 PE=1 SV=1 - [RT35_HUMAN]	34.6945	36.84	3	9	9	10	0.690792	10	58.297	1.73644	10	54.7526	1.23058	10	18.5742	323	36.8211	8.23584
O60832	H/ACA ribonucleoprotein complex subunit 4 OS=Homo sapiens GN=DKC1 PE=1 SV=3 - [DKC1_HUMAN]	100.064	36.96	7	19	19	26	0.824285	26	55.5918	1.73372	26	59.1615	1.4115	26	47.5813	514	57.6378	9.42236
Q01995	Transgelin OS=Homo sapiens GN=TAGLN PE=1 SV=4 - [TAGL_HUMAN]	191.656	73.13	3	19	19	54	2.1142	54	58.8188	1.73253	54	57.3121	0.956808	54	17.1742	201	22.5964	8.83643
J3KQ72	F-box only protein 6 (Fragment) OS=Homo sapiens GN=FBXO6 PE=1 SV=1 - [J3KQ72_HUMAN]	7.18671	9.24	2	2	2	2	1.5398	2	37.726	1.73044	2	36.4515	1.22618	2	22.0966	249	28.8923	7.35693
H3BUW2	Centromere protein T (Fragment) OS=Homo sapiens GN=CENPT PE=1 SV=1 - [H3BUW2_HUMAN]	2.80227	3.25	4	1	1	1	2.1921	1		1.73028	1		1.24529	1		277	29.5882	9.29053
Q9HBM1	Kinetochore protein Spc25 OS=Homo sapiens GN=SPC25 PE=1 SV=1 - [SPC25_HUMAN]	22.9143	22.32	2	4	5	9	1.06628	7	16.2997	1.72749	7	100.796	1.08471	7	38.3227	224	26.1365	8.00146
Q14566	DNA replication licensing factor MCM6 OS=Homo sapiens GN=MCM6 PE=1 SV=1 - [MCM6_HUMAN]	210.105	41.29	1	34	34	59	1.31613	59	66.2747	1.72518	59	79.7083	1.66871	59	28.6171	821	92.8312	5.41455
Q5QJE6	Deoxynucleotidyltransferase terminal-interacting protein 2 OS=Homo sapiens GN=DNTTIP2 PE=1 SV=2 - [TDIF2_HUMAN]	29.2181	10.05	3	5	5	7	1.12933	7	45.0952	1.72509	7	26.9615	1.23558	7	14.8729	756	84.4179	6.16357
Q96IZ0	PRKC apoptosis WT1 regulator protein OS=Homo sapiens GN=PAWR PE=1 SV=1 - [PAWR_HUMAN]	35.2895	22.35	3	7	7	9	1.5978	9	114.849	1.72456	9	21.9621	0.939004	9	47.5616	340	36.5454	5.41455
Q96C90	Protein phosphatase 1 regulatory subunit 14B OS=Homo sapiens GN=PPP1R14B PE=1 SV=3 - [PP14B_HUMAN]	20.1749	42.18	5	4	4	4	0.830432	4	16.8801	1.72408	4	13.9847	1.07958	4	35.4947	147	15.901	4.85596
Q6PIU2	Neutral cholesterol ester hydrolase 1 OS=Homo sapiens GN=NCEH1 PE=1 SV=3 - [NCEH1_HUMAN]	69.5199	33.33	5	9	9	17	1.08522	17	40.969	1.72401	17	70.1893	1.16515	17	15.86	408	45.7787	7.2251
Q13257	Mitotic spindle assembly checkpoint protein MAD2A OS=Homo sapiens GN=MAD2L1 PE=1 SV=1 - [MD2L1_HUMAN]	7.99824	7.32	1	2	2	3	1.34292	3	26.6809	1.72194	3	1.42458	1.40539	3	20.9543	205	23.4952	5.08447
O43290	U4/U6.U5 tri-snRNP-associated protein 1 OS=Homo sapiens GN=SART1 PE=1 SV=1 - [SNUT1_HUMAN]	130.486	40.63	4	30	31	39	1.14809	38	51.223	1.72139	38	32.0056	1.22962	38	20.9967	800	90.2003	6.12549
O95347	Structural maintenance of chromosomes protein 2 OS=Homo sapiens GN=SMC2 PE=1 SV=2 - [SMC2_HUMAN]	168.932	36.09	3	39	39	49	0.952147	49	49.9074	1.72016	49	38.5352	1.53599	49	26.2531	1197	135.572	8.42627
E9PJN1	Ribosomal protein S6 kinase OS=Homo sapiens GN=RPS6KA4 PE=1 SV=1 - [E9PJN1_HUMAN]	29.2392	12.81	4	8	9	10	1.02416	8	37.4185	1.71957	8	11.1522	1.01762	8	9.0436	765	84.7029	8.38232
B7Z6D5	Probable ATP-dependent RNA helicase DDX27 OS=Homo sapiens GN=DDX27 PE=2 SV=1 - [B7Z6D5_HUMAN]	77.3476	31.63	7	22	23	28	0.893008	25	53.8007	1.71847	25	42.2213	1.11302	25	23.8365	765	86.5506	9.24658
Q12931-2	Isoform 2 of Heat shock protein 75 kDa, mitochondrial OS=Homo sapiens GN=TRAP1 - [TRAP1_HUMAN]	291.6	60.83	6	40	41	83	1.02958	79	44.1148	1.71808	79	49.4667	1.22004	79	30.286	651	74.2207	7.86963
Q9BVP2-2	Isoform 2 of Guanine nucleotide-binding protein-like 3 OS=Homo sapiens GN=GNL3 - [GNL3_HUMAN]	74.0233	29.8	5	12	12	17	0.635989	17	31.8128	1.71728	17	81.8233	1.20562	17	17.0801	537	60.5025	8.79248
G5E9W7	28S ribosomal protein S22, mitochondrial OS=Homo sapiens GN=MRPS22 PE=1 SV=1 - [G5E9W7_HUMAN]	68.4323	47.65	8	14	14	20	0.916227	20	43.0375	1.71663	20	34.1338	1.23351	20	13.2019	319	36.7829	6.81494
P10599	Thioredoxin OS=Homo sapiens GN=TXN PE=1 SV=3 - [THIO_HUMAN]	174.524	69.52	2	11	11	50	0.802048	50	59.3389	1.71646	50	58.3208	1.06947	50	9.16379	105	11.7297	4.91943
P41218	Myeloid cell nuclear differentiation antigen OS=Homo sapiens GN=MNDA PE=1 SV=1 - [MNDA_HUMAN]	342.795	67.32	3	40	41	101	0.233571	99	82.4848	1.71642	100	69.3655	1.39725	100	40.8925	407	45.8072	9.75928
U3KPZ7	RNA-binding protein 27 OS=Homo sapiens GN=RBM27 PE=4 SV=1 - [U3KPZ7_HUMAN]	47.7799	7.89	2	6	8	11	0.941287	8	45.525	1.71524	8	34.5268	1.18143	8	20.1739	1027	114.472	9.45166
Q32P28-3	Isoform 3 of Prolyl 3-hydroxylase 1 OS=Homo sapiens GN=LEPRE1 - [P3H1_HUMAN]	87.2783	32.96	6	1	19	23	0.787376	1		1.71524	1		0.313571	1		804	90.5588	5.70654
Q9Y221	60S ribosome subunit biogenesis protein NIP7 homolog OS=Homo sapiens GN=NIP7 PE=1 SV=1 - [NIP7_HUMAN]	33.78	53.89	5	5	5	7	0.902621	7	45.5848	1.7139	7	30.5869	0.93004	7	39.2045	180	20.4495	8.51416
P18085	ADP-ribosylation factor 4 OS=Homo sapiens GN=ARF4 PE=1 SV=3 - [ARF4_HUMAN]	92.4773	77.22	6	6	11	22	0.691737	10	51.2105	1.71357	10	20.9769	1.23545	10	12.1652	180	20.4977	7.13721
O60725	Protein-S-isoprenylcysteine O-methyltransferase OS=Homo sapiens GN=ICMT PE=1 SV=1 - [ICMT_HUMAN]	2.63983	3.52	1	1	1	1	1.2137	1		1.71115	1		1.15392	1		284	31.9174	7.95752
Q9Y266	Nuclear migration protein nudC OS=Homo sapiens GN=NUDC PE=1 SV=1 - [NUDC_HUMAN]	150.197	48.64	3	21	22	47	1.12355	44	45.5501	1.71105	44	52.8008	1.24772	44	22.0597	331	38.2191	5.37646
Q9Y450-4	Isoform 3 of HBS1-like protein OS=Homo sapiens GN=HBS1L - [HBS1L_HUMAN]	84.8451	25.39	14	15	15	22	0.951753	22	40.6919	1.71101	22	44.4704	1.05596	22	12.0784	642	70.5804	7.1665
Q13442	28 kDa heat- and acid-stable phosphoprotein OS=Homo sapiens GN=PDAP1 PE=1 SV=1 - [HAP28_HUMAN]	121.123	62.98	2	20	20	38	1.02255	38	62.9308	1.71078	38	77.2596	1.18375	38	30.7415	181	20.6176	8.86572
P13498	Cytochrome b-245 light chain OS=Homo sapiens GN=CYBA PE=1 SV=3 - [CY24A_HUMAN]	33.0324	12.82	1	3	3	9	0.784713	9	35.6958	1.70911	9	49.523	1.32247	9	21.6333	195	20.9991	9.53955
Q6ZXV5-2	Isoform 2 of Transmembrane and TPR repeat-containing protein 3 OS=Homo sapiens GN=TMTC3 - [TMTC3_HUMAN]	83.5324	23.41	5	16	19	23	0.824411	20	31.3659	1.70905	20	57.6896	0.998584	20	14.2745	914	103.814	8.83643
Q15061	WD repeat-containing protein 43 OS=Homo sapiens GN=WDR43 PE=1 SV=3 - [WDR43_HUMAN]	59.4012	21.86	4	13	13	18	0.934812	18	35.821	1.70904	18	36.0996	1.10534	18	19.672	677	74.8434	5.56689
Q9BZZ5-2	Isoform 2 of Apoptosis inhibitor 5 OS=Homo sapiens GN=API5 - [API5_HUMAN]	145.63	41.27	9	23	23	37	1.01746	37	45.7354	1.70719	37	60.0958	1.21782	37	18.8236	504	56.7348	5.92236
Q5W0U4	B box and SPRY domain-containing protein OS=Homo sapiens GN=BSPRY PE=2 SV=1 - [BSPRY_HUMAN]	12.0028	4.73	2	1	2	5	0.607752	1		1.70653	1		0.89196	1		402	44.3533	6.41748
Q6P1M0	Long-chain fatty acid transport protein 4 OS=Homo sapiens GN=SLC27A4 PE=1 SV=1 - [S27A4_HUMAN]	69.7964	33.44	2	16	17	20	1.05943	19	48.2356	1.70121	19	35.1642	0.792182	19	7.91032	643	72.0181	8.47021
Q15021	Condensin complex subunit 1 OS=Homo sapiens GN=NCAPD2 PE=1 SV=3 - [CND1_HUMAN]	39.1652	10.92	2	11	11	12	1.04876	12	38.2385	1.70084	12	44.0725	1.39399	12	37.8582	1401	157.082	6.60986
O43809	Cleavage and polyadenylation specificity factor subunit 5 OS=Homo sapiens GN=NUDT21 PE=1 SV=1 - [CPSF5_HUMAN]	85.6665	55.95	3	12	12	23	1.00538	23	39.3969	1.69967	23	50.4041	1.25491	23	14.3996	227	26.2107	8.82178
Q9NR28-2	Isoform 2 of Diablo homolog, mitochondrial OS=Homo sapiens GN=DIABLO - [DBLOH_HUMAN]	62.2175	66.67	13	11	11	18	1.37609	18	42.1747	1.69823	18	47.5404	1.01502	18	45.3474	186	21.2195	4.80518
P12235	ADP/ATP translocase 1 OS=Homo sapiens GN=SLC25A4 PE=1 SV=4 - [ADT1_HUMAN]	243.437	66.11	3	7	25	67	0.995448	12	27.4617	1.69802	12	24.7876	1.17776	12	23.4771	298	33.0432	9.75928
Q15363	Transmembrane emp24 domain-containing protein 2 OS=Homo sapiens GN=TMED2 PE=1 SV=1 - [TMED2_HUMAN]	22.2024	31.84	3	6	6	8	0.826628	8	64.357	1.69796	8	75.6896	1.22906	8	34.8804	201	22.7464	5.17334
P57088	Transmembrane protein 33 OS=Homo sapiens GN=TMEM33 PE=1 SV=2 - [TMM33_HUMAN]	15.0372	17	3	4	4	5	0.944105	5	38.2683	1.6973	5	35.751	1.1287	5	9.92387	247	27.9598	9.70068
Q14997	Proteasome activator complex subunit 4 OS=Homo sapiens GN=PSME4 PE=1 SV=2 - [PSME4_HUMAN]	15.7166	3.42	5	5	6	6	0.656577	5	17.2898	1.69713	5	61.0931	1.07845	5	29.8471	1843	211.199	6.90283
Q969F1	General transcription factor 3C polypeptide 6 OS=Homo sapiens GN=GTF3C6 PE=1 SV=1 - [TF3C6_HUMAN]	2.27774	3.29	2	2	2	2	0.545824	2	61.4208	1.69698	2	5.08346	1.14099	2	14.5161	213	24.0332	4.2085
Q9NVH0	Exonuclease 3'-5' domain-containing protein 2 OS=Homo sapiens GN=EXD2 PE=1 SV=2 - [EXD2_HUMAN]	19.7236	9.66	3	5	5	6	1.08671	6	8.95098	1.69587	6	35.9974	1.20352	6	13.2154	621	70.3083	8.32373
Q9Y6R9	Coiled-coil domain-containing protein 61 OS=Homo sapiens GN=CCDC61 PE=1 SV=3 - [CCD61_HUMAN]	2.69606	1.56	1	1	1	1	0.776677	1		1.69585	1		0.988595	1		512	57.3334	10.272
P27144	Adenylate kinase 4, mitochondrial OS=Homo sapiens GN=AK4 PE=1 SV=1 - [KAD4_HUMAN]	96.6495	65.47	2	15	15	27	1.40713	27	41.7674	1.69475	27	33.7804	0.999738	27	18.1725	223	25.2522	8.39697
P25490	Transcriptional repressor protein YY1 OS=Homo sapiens GN=YY1 PE=1 SV=2 - [TYY1_HUMAN]	46.5542	24.64	5	10	10	18	1.00587	16	52.2004	1.69447	16	18.3014	1.09788	16	13.2941	414	44.6847	6.25244
P13500	C-C motif chemokine 2 OS=Homo sapiens GN=CCL2 PE=1 SV=1 - [CCL2_HUMAN]	1.67143	6.06	3	1	1	1	0.686625	1		1.69413	1		1.16656	1		99	11.0178	9.24658
P31431-2	Isoform 2 of Syndecan-4 OS=Homo sapiens GN=SDC4 - [SDC4_HUMAN]	11.3762	14.38	2	2	2	3	1.084	3	65.0424	1.69404	3	16.9811	1.10302	3	3.68511	153	16.5351	4.22119
Q2VPK5-3	Isoform 2 of Cytoplasmic tRNA 2-thiolation protein 2 OS=Homo sapiens GN=CTU2 - [CTU2_HUMAN]	2.54275	1.87	4	1	1	1	1.77881	1		1.69396	1		1.35712	1		428	46.4973	5.73193
Q9NRX1	RNA-binding protein PNO1 OS=Homo sapiens GN=PNO1 PE=1 SV=1 - [PNO1_HUMAN]	13.4831	15.87	2	4	4	4	0.895624	4	22.901	1.69224	4	17.0983	1.01406	4	2.59972	252	27.9069	9.72998
Q9Y3B4	Splicing factor 3B subunit 6 OS=Homo sapiens GN=SF3B6 PE=1 SV=1 - [SF3B6_HUMAN]	29.1602	37.6	1	5	5	9	0.666906	9	60.7696	1.69185	9	52.5011	1.35388	9	28.986	125	14.5756	9.37842
Q08170	Serine/arginine-rich splicing factor 4 OS=Homo sapiens GN=SRSF4 PE=1 SV=2 - [SRSF4_HUMAN]	98.4023	30.16	2	15	18	31	1.11564	22	24.8914	1.69175	22	45.4053	1.83825	22	36.64	494	56.6453	11.5171
A0A087WWP8	Round spermatid basic protein 1 OS=Homo sapiens GN=RSBN1 PE=1 SV=1 - [A0A087WWP8_HUMAN]	1.87985	2.92	3	2	2	2	2.17573	2	43.2995	1.69139	2	14.9901	1.22771	2	56.0241	754	84.923	8.49951
E5RFN5	NADH dehydrogenase (ubiquinone) complex I, assembly factor 6 (Fragment) OS=Homo sapiens GN=NDUFAF6 PE=4 SV=1 - [E5RFN5_HUMAN]	2.95099	6.77	4	1	1	1	0.964324	1		1.69011	1		1.38882	1		133	15.5631	8.73389
P62906	60S ribosomal protein L10a OS=Homo sapiens GN=RPL10A PE=1 SV=2 - [RL10A_HUMAN]	154.216	48.39	1	15	15	47	0.526051	47	67.9768	1.68911	47	50.5012	1.32313	47	23.3554	217	24.8155	9.93506
Q8NHU6-2	Isoform 2 of Tudor domain-containing protein 7 OS=Homo sapiens GN=TDRD7 - [TDRD7_HUMAN]	8.42076	3.03	2	3	3	3	0.981449	3	7.45117	1.68869	3	12.2552	1.14594	3	3.55861	1024	115.264	7.03467
Q9BQC6	Ribosomal protein 63, mitochondrial OS=Homo sapiens GN=MRPL57 PE=1 SV=1 - [RT63_HUMAN]	7.32738	19.61	1	2	2	2	0.934744	2	32.6194	1.68839	2	4.88847	1.11319	2	27.2979	102	12.2585	11.4438
O00483	Cytochrome c oxidase subunit NDUFA4 OS=Homo sapiens GN=NDUFA4 PE=1 SV=1 - [NDUA4_HUMAN]	36.2102	55.56	1	6	6	11	0.768388	11	29.2565	1.68829	11	57.8735	1.28177	11	24.6371	81	9.36391	9.37842
Q96C19	EF-hand domain-containing protein D2 OS=Homo sapiens GN=EFHD2 PE=1 SV=1 - [EFHD2_HUMAN]	97.3164	53.75	3	13	16	28	1.02494	22	53.8481	1.68745	22	47.2481	1.54513	22	18.4403	240	26.6805	5.19873
I3L1L6	Putative ATP-dependent RNA helicase DHX33 (Fragment) OS=Homo sapiens GN=DHX33 PE=4 SV=1 - [I3L1L6_HUMAN]	3.34811	1.46	2	1	1	1	1.50925	1		1.68729	1		1.20067	1		617	69.3213	8.14795
E7EX73	Eukaryotic translation initiation factor 4 gamma 1 OS=Homo sapiens GN=EIF4G1 PE=1 SV=1 - [E7EX73_HUMAN]	386.53	45.68	18	2	62	110	1.73971	2	7.8882	1.6865	2	74.6899	1.11524	2	1.5581	1436	158.547	5.21143
P13995	Bifunctional methylenetetrahydrofolate dehydrogenase/cyclohydrolase, mitochondrial OS=Homo sapiens GN=MTHFD2 PE=1 SV=2 - [MTDC_HUMAN]	36.1067	22.29	8	7	7	12	0.984655	11	59.3594	1.68643	11	84.7136	1.47163	11	28.4642	350	37.8712	8.73389
Q8NE86-3	Isoform 3 of Calcium uniporter protein, mitochondrial OS=Homo sapiens GN=MCU - [MCU_HUMAN]	46.1626	27.81	5	7	7	13	0.992297	13	38.0613	1.68546	13	41.2599	1.11042	13	19.272	302	35.1364	7.48877
P42766	60S ribosomal protein L35 OS=Homo sapiens GN=RPL35 PE=1 SV=2 - [RL35_HUMAN]	67.0134	46.34	2	7	9	30	0.273299	17	57.1214	1.68518	17	64.3192	0.939074	17	39.4193	123	14.5426	11.0483
Q5VY60	HAUS augmin-like complex subunit 6 OS=Homo sapiens GN=HAUS6 PE=1 SV=1 - [Q5VY60_HUMAN]	7.28647	3.62	4	3	3	3	1.8128	3	104.621	1.68491	3	20.2833	1.06619	3	5.40836	802	91.0712	6.43018
P02788	Lactotransferrin OS=Homo sapiens GN=LTF PE=1 SV=6 - [TRFL_HUMAN]	1217.74	80.99	7	70	71	306	0.149893	284	216.311	1.68397	304	104.568	1.54568	304	66.3185	710	78.1319	8.11865
P43246	DNA mismatch repair protein Msh2 OS=Homo sapiens GN=MSH2 PE=1 SV=1 - [MSH2_HUMAN]	131.764	33.3	9	26	27	35	1.11886	34	40.7569	1.68391	34	56.2442	1.10752	34	27.3105	934	104.677	5.77002
O00115-2	Isoform 2 of Deoxyribonuclease-2-alpha OS=Homo sapiens GN=DNASE2 - [DNS2A_HUMAN]	22.8814	15.08	3	5	5	7	2.18118	7	32.6912	1.68194	7	68.4525	1.38367	7	12.574	305	33.5937	8.32373
P27348	14-3-3 protein theta OS=Homo sapiens GN=YWHAQ PE=1 SV=1 - [1433T_HUMAN]	417.011	72.24	2	22	29	113	0.983368	58	49.386	1.6814	58	81.0617	0.889378	58	27.772	245	27.7468	4.77979
Q8IV48	3'-5' exoribonuclease 1 OS=Homo sapiens GN=ERI1 PE=1 SV=3 - [ERI1_HUMAN]	2.66871	2.01	1	1	1	1	1.23057	1		1.68016	1		0.860763	1		349	40.0382	6.69775
Q96EK6	Glucosamine 6-phosphate N-acetyltransferase OS=Homo sapiens GN=GNPNAT1 PE=1 SV=1 - [GNA1_HUMAN]	34.986	42.39	3	7	7	9	1.44831	9	39.2339	1.68015	9	83.3381	1.26805	9	32.2503	184	20.7356	7.98682
P61247	40S ribosomal protein S3a OS=Homo sapiens GN=RPS3A PE=1 SV=2 - [RS3A_HUMAN]	333.95	79.92	12	36	36	107	0.659982	107	87.2277	1.67986	107	60.3473	1.1996	107	26.8939	264	29.9257	9.72998
Q9P258	Protein RCC2 OS=Homo sapiens GN=RCC2 PE=1 SV=2 - [RCC2_HUMAN]	276.219	69.35	1	35	35	79	1.12925	79	35.8598	1.67985	79	60.3451	1.2622	79	29.4824	522	56.0492	8.77783
Q04864-2	Isoform 2 of Proto-oncogene c-Rel OS=Homo sapiens GN=REL - [REL_HUMAN]	56.5021	23.85	2	11	12	17	1.17631	15	41.5585	1.67955	15	20.1852	1.01428	15	13.0149	587	65.1836	6.20166
Q9NVU7-2	Isoform 2 of Protein SDA1 homolog OS=Homo sapiens GN=SDAD1 - [SDA1_HUMAN]	22.3805	11.02	3	6	6	8	1.09007	8	54.4986	1.67881	8	55.1774	1.13956	8	20.0382	590	68.4118	9.39307
Q8TF65	PDZ domain-containing protein GIPC2 OS=Homo sapiens GN=GIPC2 PE=1 SV=1 - [GIPC2_HUMAN]	15.9424	19.05	1	3	4	4	0.697125	3	26.3033	1.67868	3	57.0194	0.89892	3	4.76206	315	34.333	6.45557
P52597	Heterogeneous nuclear ribonucleoprotein F OS=Homo sapiens GN=HNRNPF PE=1 SV=3 - [HNRPF_HUMAN]	246.501	60.96	1	16	18	59	1.05502	53	58.1452	1.67811	53	68.0626	1.35601	53	40.9701	415	45.6429	5.57959
Q9NUQ8	ATP-binding cassette sub-family F member 3 OS=Homo sapiens GN=ABCF3 PE=1 SV=2 - [ABCF3_HUMAN]	73.3304	29.62	3	15	15	19	1.29669	19	39.4551	1.67802	19	35.164	1.18199	19	12.5118	709	79.6952	6.34131
K7EQN8	Serine/threonine-protein kinase STK11 (Fragment) OS=Homo sapiens GN=STK11 PE=1 SV=1 - [K7EQN8_HUMAN]	3.92097	10.46	4	1	1	1	0.441938	1		1.67706	1		0.913896	1		153	17.1221	8.79248
E9PM62	Protein wntless homolog (Fragment) OS=Homo sapiens GN=WLS PE=1 SV=1 - [E9PM62_HUMAN]	5.1827	6.76	10	2	2	2	1.3156	2	99.0408	1.67685	2	37.5062	1.10257	2	11.5128	222	26.1894	8.17725
Q5T8V1	UPF0586 protein C9orf41 (Fragment) OS=Homo sapiens GN=C9orf41 PE=1 SV=1 - [Q5T8V1_HUMAN]	2.49588	5.46	2	1	1	1	0.684962	1		1.676	1		0.916545	1		238	27.791	7.79639
Q5JTH9-2	Isoform 2 of RRP12-like protein OS=Homo sapiens GN=RRP12 - [RRP12_HUMAN]	51.7733	14.04	4	13	14	15	1.05535	14	31.4243	1.67588	14	40.688	1.11799	14	9.50412	1197	132.625	8.67529
Q7Z4V5-2	Isoform 2 of Hepatoma-derived growth factor-related protein 2 OS=Homo sapiens GN=HDGFRP2 - [HDGR2_HUMAN]	80.5774	24.33	12	16	19	34	0.781292	24	45.8883	1.6755	24	30.4451	1.29473	24	22.6965	670	74.1852	7.48877
O00567	Nucleolar protein 56 OS=Homo sapiens GN=NOP56 PE=1 SV=4 - [NOP56_HUMAN]	174.32	45.29	4	29	29	51	0.749223	51	53.4386	1.67518	50	47.4737	1.25204	51	28.1449	594	66.0087	9.18799
Q03519	Antigen peptide transporter 2 OS=Homo sapiens GN=TAP2 PE=1 SV=1 - [TAP2_HUMAN]	130.171	26.24	4	14	15	33	1.07593	32	33.6616	1.67506	32	45.7165	1.28438	32	25.5304	686	75.6158	8.01611
O60563	Cyclin-T1 OS=Homo sapiens GN=CCNT1 PE=1 SV=1 - [CCNT1_HUMAN]	20.1312	8.4	6	5	5	6	1.10525	6	39.8189	1.67493	6	28.141	1.11163	6	22.3058	726	80.6345	8.77783
H7BXY1	Regulator of G-protein signalling 3, isoform CRA_i OS=Homo sapiens GN=RGS3 PE=4 SV=1 - [H7BXY1_HUMAN]	2.26032	4.17	10	1	1	1	1.23475	1		1.67459	1		1.35199	1		168	19.4431	9.39307
F8VVL1	Density-regulated protein OS=Homo sapiens GN=DENR PE=1 SV=1 - [F8VVL1_HUMAN]	40.9121	43.75	2	6	6	11	1.02405	11	73.2065	1.67448	11	61.5678	1.18017	11	8.99257	160	17.759	9.0415
Q9HD15	Steroid receptor RNA activator 1 OS=Homo sapiens GN=SRA1 PE=1 SV=1 - [SRA1_HUMAN]	31.1388	25	3	6	7	9	0.99028	8	26.6163	1.67393	8	12.6483	1.03575	8	7.73206	236	25.6569	7.03467
P51398-2	Isoform 2 of 28S ribosomal protein S29, mitochondrial OS=Homo sapiens GN=DAP3 - [RT29_HUMAN]	55.0064	35.01	13	9	9	14	0.935595	14	42.4611	1.67358	14	46.4033	1.16951	14	28.5775	357	41.0184	8.98291
Q13111-2	Isoform 2 of Chromatin assembly factor 1 subunit A OS=Homo sapiens GN=CHAF1A - [CAF1A_HUMAN]	5.94388	2.14	4	2	2	2	1.08928	2	27.218	1.66857	2	8.12373	1.07722	2	30.6113	749	84.6327	6.44287
A3KFI2	Neuroblastoma suppressor of tumorigenicity 1 (Fragment) OS=Homo sapiens GN=NBL1 PE=4 SV=1 - [A3KFI2_HUMAN]	2.67743	6.42	9	1	1	1	0.863942	1		1.66826	1		0.70551	1		109	11.8488	5.73193
Q9BU76-2	Isoform 2 of Multiple myeloma tumor-associated protein 2 OS=Homo sapiens GN=MMTAG2 - [MMTA2_HUMAN]	8.6068	30.5	4	3	3	3	0.744024	3	3.83517	1.66817	3	124.919	1.08837	3	59.7281	141	15.5118	9.14404
Q6PL18	ATPase family AAA domain-containing protein 2 OS=Homo sapiens GN=ATAD2 PE=1 SV=1 - [ATAD2_HUMAN]	84.8924	22.45	4	24	26	29	0.927357	27	36.1967	1.66804	26	50.7504	1.75024	27	40.8519	1390	158.456	6.31592
Q9Y2T3-2	Isoform 2 of Guanine deaminase OS=Homo sapiens GN=GDA - [GUAD_HUMAN]	15.6164	19.21	7	5	5	5	0.561348	5	108.102	1.66768	5	92.4964	0.872472	5	11.6141	380	42.4184	5.47803
B4E0E3	Transmembrane protein 134 OS=Homo sapiens GN=TMEM134 PE=2 SV=1 - [B4E0E3_HUMAN]	2.12711	7.27	5	1	1	2	0.895723	2	24.2978	1.6653	2	109.653	1.17921	2	74.9478	110	11.3114	4.56396
Q9UHR6	Zinc finger HIT domain-containing protein 2 OS=Homo sapiens GN=ZNHIT2 PE=1 SV=1 - [ZNHI2_HUMAN]	3.46065	4.71	1	1	1	1	1.29323	1		1.66425	1		1.17288	1		403	42.8567	5.98584
P36551	Oxygen-dependent coproporphyrinogen-III oxidase, mitochondrial OS=Homo sapiens GN=CPOX PE=1 SV=3 - [HEM6_HUMAN]	150.616	51.98	4	21	21	38	1.05267	38	34.558	1.66329	38	54.8949	1.17612	38	31.5455	454	50.12	8.25049
P16989	Y-box-binding protein 3 OS=Homo sapiens GN=YBX3 PE=1 SV=4 - [YBOX3_HUMAN]	102.733	44.35	3	1	15	27	0.844516	1		1.66276	1		0.633388	1		372	40.066	9.77393
Q9H7F4	Transmembrane protein 185B OS=Homo sapiens GN=TMEM185B PE=1 SV=2 - [T185B_HUMAN]	1.67015	2	1	1	1	1	1.06607	1		1.66196	1		1.05219	1		350	40.5726	7.75244
P27449	V-type proton ATPase 16 kDa proteolipid subunit OS=Homo sapiens GN=ATP6V0C PE=1 SV=1 - [VATL_HUMAN]	4.25931	11.61	1	1	1	1	0.534556	1		1.66179	1		1.03462	1		155	15.7255	8.44092
A0A087X1F6	Tonsoku-like protein OS=Homo sapiens GN=TONSL PE=4 SV=1 - [A0A087X1F6_HUMAN]	2.22483	3.35	3	2	2	2	0.355622	2	1120.25	1.66021	2	52.4957	1.64166	2	64.5822	477	52.0258	6.52197
Q15427	Splicing factor 3B subunit 4 OS=Homo sapiens GN=SF3B4 PE=1 SV=1 - [SF3B4_HUMAN]	57.1322	15.8	2	4	4	11	0.793678	11	36.0905	1.65901	11	69.8864	1.33621	11	10.5261	424	44.3571	8.55811
Q9BW91-2	Isoform 2 of ADP-ribose pyrophosphatase, mitochondrial OS=Homo sapiens GN=NUDT9 - [NUDT9_HUMAN]	44.6418	34.33	5	10	10	16	0.906294	16	26.9966	1.65845	16	42.5743	1.03598	16	26.7331	300	33.7548	6.75635
Q53GI3	Zinc finger protein 394 OS=Homo sapiens GN=ZNF394 PE=2 SV=2 - [ZN394_HUMAN]	3.34529	4.28	137	1	2	3	13.4114	1		1.65804	1		1.17943	1		561	64.2157	7.89893
D6RAN8	39S ribosomal protein L27, mitochondrial OS=Homo sapiens GN=MRPL27 PE=4 SV=1 - [D6RAN8_HUMAN]	15.6163	36.56	3	3	3	5	0.464735	5	24.0126	1.6572	5	4.30583	1.07648	5	4.01287	93	10.4676	9.53955
O94887-3	Isoform 3 of FERM, RhoGEF and pleckstrin domain-containing protein 2 OS=Homo sapiens GN=FARP2 - [FARP2_HUMAN]	2.24208	1.1	3	1	1	1	1.18962	1		1.65696	1		0.85242	1		638	72.2174	8.89502
H0YJI5	DNA repair protein RAD51 homolog 2 (Fragment) OS=Homo sapiens GN=RAD51B PE=4 SV=1 - [H0YJI5_HUMAN]	7.1847	20	7	1	1	3	0.365221	3	31.6941	1.6567	3	34.9239	2.01909	3	20.2691	35	3.90415	8.66064
P55060-4	Isoform 4 of Exportin-2 OS=Homo sapiens GN=CSE1L - [XPO2_HUMAN]	207.451	35.96	4	30	30	59	1.13581	58	46.1081	1.65393	57	51.3554	1.20264	58	15.4927	915	103.813	6.11279
Q15024	Exosome complex component RRP42 OS=Homo sapiens GN=EXOSC7 PE=1 SV=3 - [EXOS7_HUMAN]	6.511	7.9	1	2	2	2	1.23124	2	26.6493	1.65384	2	67.606	1.25771	2	16.2183	291	31.8011	5.18604
A0A087WUT6	Eukaryotic translation initiation factor 5B OS=Homo sapiens GN=EIF5B PE=1 SV=1 - [A0A087WUT6_HUMAN]	159.035	26.89	2	27	28	44	0.881445	42	32.686	1.65357	42	69.8966	1.24058	42	19.4754	1220	138.597	5.57959
O94876	Transmembrane and coiled-coil domains protein 1 OS=Homo sapiens GN=TMCC1 PE=1 SV=3 - [TMCC1_HUMAN]	6.22234	3.06	11	1	3	3	0.402656	1		1.65346	1		1.00123	1		653	72.0385	6.55127
P05114	Non-histone chromosomal protein HMG-14 OS=Homo sapiens GN=HMGN1 PE=1 SV=3 - [HMGN1_HUMAN]	89.5	69	6	11	11	30	0.341604	30	61.4395	1.65243	30	51.6839	1.23516	30	13.2087	100	10.6526	9.59814
B3KME9	DDB1- and CUL4-associated factor 13 OS=Homo sapiens GN=DCAF13 PE=2 SV=1 - [B3KME9_HUMAN]	24.058	31.67	6	6	6	7	0.898248	7	35.7897	1.65127	7	41.4015	1.04749	7	20.0208	221	25.3327	7.7085
Q9BTT0	Acidic leucine-rich nuclear phosphoprotein 32 family member E OS=Homo sapiens GN=ANP32E PE=1 SV=1 - [AN32E_HUMAN]	104.896	28.36	13	9	10	24	0.760347	23	47.5329	1.65113	23	38.5761	1.77785	23	22.0315	268	30.6738	3.85303
P11387	DNA topoisomerase 1 OS=Homo sapiens GN=TOP1 PE=1 SV=2 - [TOP1_HUMAN]	308.155	55.16	11	54	55	96	0.478959	94	46.132	1.65086	94	47.4543	1.63362	94	31.4046	765	90.6689	9.30518
H7C2F4	Xyloside xylosyltransferase 1 (Fragment) OS=Homo sapiens GN=XXYLT1 PE=4 SV=1 - [H7C2F4_HUMAN]	3.47084	8.77	2	1	1	1	0.792511	1		1.65067	1		1.06125	1		114	12.0713	8.77783
O00161	Synaptosomal-associated protein 23 OS=Homo sapiens GN=SNAP23 PE=1 SV=1 - [SNP23_HUMAN]	59.4872	63.98	12	11	11	17	0.922478	17	57.6712	1.65062	17	33.3159	0.945409	17	19.1649	211	23.3395	5.0083
Q9UN81	LINE-1 retrotransposable element ORF1 protein OS=Homo sapiens GN=L1RE1 PE=1 SV=1 - [LORF1_HUMAN]	20.4077	18.64	2	6	6	7	1.35443	7	13.6666	1.64926	7	70.9622	1.11423	7	5.32497	338	40.0307	9.51025
Q12965	Unconventional myosin-Ie OS=Homo sapiens GN=MYO1E PE=1 SV=2 - [MYO1E_HUMAN]	149.983	32.4	6	25	34	45	0.904704	32	45.2534	1.64887	32	31.1824	0.925971	33	14.9511	1108	126.982	8.92432
Q9Y385	Ubiquitin-conjugating enzyme E2 J1 OS=Homo sapiens GN=UBE2J1 PE=1 SV=2 - [UB2J1_HUMAN]	19.2481	11.64	1	4	4	5	0.944065	5	35.8628	1.64769	5	21.4646	1.94284	5	36.8219	318	35.1767	6.7417
Q14103-3	Isoform 3 of Heterogeneous nuclear ribonucleoprotein D0 OS=Homo sapiens GN=HNRNPD - [HNRPD_HUMAN]	558.496	58.5	7	2	34	151	1.12561	10	10.2433	1.64734	10	47.7604	1.33348	10	18.5856	306	32.8141	8.1626
O14684	Prostaglandin E synthase OS=Homo sapiens GN=PTGES PE=1 SV=2 - [PTGES_HUMAN]	7.03025	7.89	1	2	2	2	0.904328	2	129.478	1.64609	2	46.3904	1.03439	2	15.3839	152	17.091	9.49561
Q14320	Protein FAM50A OS=Homo sapiens GN=FAM50A PE=1 SV=2 - [FA50A_HUMAN]	36.5823	30.09	4	10	11	13	1.06625	11	30.648	1.64573	11	54.5738	1.27128	11	15.6163	339	40.2165	6.82959
Q9UBI1	COMM domain-containing protein 3 OS=Homo sapiens GN=COMMD3 PE=1 SV=1 - [COMD3_HUMAN]	17.167	28.21	9	1	5	5	0.716344	1		1.64538	1		0.999798	1		195	22.1372	5.98584
O15162-2	Isoform 2 of Phospholipid scramblase 1 OS=Homo sapiens GN=PLSCR1 - [PLS1_HUMAN]	7.31386	9.7	7	2	2	2	1.96511	2	62.9264	1.6453	2	2.16866	0.781209	2	28.1871	237	26.8072	5.63037
Q8WXX5	DnaJ homolog subfamily C member 9 OS=Homo sapiens GN=DNAJC9 PE=1 SV=1 - [DNJC9_HUMAN]	101.911	49.23	1	17	17	28	0.960724	28	39.4383	1.64505	28	47.7846	1.28968	28	30.8721	260	29.8911	5.73193
X6RHX1	Protein-associating with the carboxyl-terminal domain of ezrin (Fragment) OS=Homo sapiens GN=SCYL3 PE=4 SV=1 - [X6RHX1_HUMAN]	0	1.36	3	1	1	1	0.568438	1		1.64499	1		1.16288	1		588	65.2575	5.17334
Q9NVV4	Poly(A) RNA polymerase, mitochondrial OS=Homo sapiens GN=MTPAP PE=1 SV=1 - [PAPD1_HUMAN]	40.4123	20.96	3	9	9	11	0.899726	11	37.7324	1.64493	11	31.8824	1.0883	11	16.2587	582	66.13	9.0415
P60903	Protein S100-A10 OS=Homo sapiens GN=S100A10 PE=1 SV=2 - [S10AA_HUMAN]	116.455	49.48	1	10	10	34	0.587812	34	63.3171	1.64435	34	51.498	0.536812	34	15.0809	97	11.1955	7.37158
Q6IPR1	LYR motif-containing protein 5 OS=Homo sapiens GN=LYRM5 PE=2 SV=2 - [LYRM5_HUMAN]	2.41353	10	1	1	1	1	0.84668	1		1.64339	1		1.26005	1		90	10.8569	9.92041
Q9BTY2	Plasma alpha-L-fucosidase OS=Homo sapiens GN=FUCA2 PE=1 SV=2 - [FUCO2_HUMAN]	9.48581	7.49	2	3	3	3	1.03726	3	13.5617	1.64236	3	4.43823	0.975827	3	17.7904	467	54.0321	6.25244
Q5T653	39S ribosomal protein L2, mitochondrial OS=Homo sapiens GN=MRPL2 PE=1 SV=2 - [RM02_HUMAN]	12.4734	14.43	2	5	5	6	0.845338	6	29.4274	1.64194	6	27.8041	1.14484	6	36.6126	305	33.2797	11.2974
P39748	Flap endonuclease 1 OS=Homo sapiens GN=FEN1 PE=1 SV=1 - [FEN1_HUMAN]	142.272	56.05	4	19	19	37	0.938088	35	38.8634	1.64097	35	47.4856	1.47092	35	26.9192	380	42.5661	8.6167
P51809	Vesicle-associated membrane protein 7 OS=Homo sapiens GN=VAMP7 PE=1 SV=3 - [VAMP7_HUMAN]	18.5382	28.18	4	5	5	5	1.1497	5	88.5022	1.63967	5	11.432	1.18669	5	23.0965	220	24.919	8.60205
P09496-2	Isoform Non-brain of Clathrin light chain A OS=Homo sapiens GN=CLTA - [CLCA_HUMAN]	96.6299	39.91	12	12	12	32	0.969655	31	66.0625	1.63901	31	54.478	1.41198	31	28.5381	218	23.6474	4.52588
P45973	Chromobox protein homolog 5 OS=Homo sapiens GN=CBX5 PE=1 SV=1 - [CBX5_HUMAN]	113.808	60.21	2	13	14	31	0.70332	27	47.7689	1.63888	27	66.8739	1.77902	27	26.6262	191	22.2111	5.85889
O14787-2	Isoform 2 of Transportin-2 OS=Homo sapiens GN=TNPO2 - [TNPO2_HUMAN]	46.0503	12.4	6	1	8	14	1.04862	1		1.6379	1		1.17284	1		887	100.343	4.98291
Q15155	Nodal modulator 1 OS=Homo sapiens GN=NOMO1 PE=1 SV=5 - [NOMO1_HUMAN]	250.447	38.13	6	1	34	63	1.55771	1		1.6375	1		1.57662	1		1222	134.239	5.80811
Q12884	Prolyl endopeptidase FAP OS=Homo sapiens GN=FAP PE=1 SV=5 - [SEPR_HUMAN]	23.3699	10.79	4	6	6	7	1.1293	7	45.3192	1.63735	7	73.8545	0.797235	7	12.6284	760	87.6567	6.65381
O15042-2	Isoform 2 of U2 snRNP-associated SURP motif-containing protein OS=Homo sapiens GN=U2SURP - [SR140_HUMAN]	101.238	27.14	11	22	24	34	0.923595	31	33.2893	1.63712	32	48.207	1.18857	31	23.698	1028	118.162	8.47021
Q96AG4	Leucine-rich repeat-containing protein 59 OS=Homo sapiens GN=LRRC59 PE=1 SV=1 - [LRC59_HUMAN]	180.863	61.56	2	21	21	48	0.586199	48	51.3768	1.63631	48	64.3212	1.79569	48	30.3481	307	34.9089	9.56885
Q14919	Dr1-associated corepressor OS=Homo sapiens GN=DRAP1 PE=1 SV=3 - [NC2A_HUMAN]	27.7941	21.95	6	4	4	7	0.824035	7	27.3904	1.6362	7	33.5908	1.06729	7	11.3884	205	22.3359	5.17334
O75844	CAAX prenyl protease 1 homolog OS=Homo sapiens GN=ZMPSTE24 PE=1 SV=2 - [FACE1_HUMAN]	80.4275	27.37	1	12	12	23	0.742607	23	43.6338	1.63569	23	47.9901	1.34422	23	19.2502	475	54.7775	7.48877
B0FP48	Uroplakin-3b-like protein OS=Homo sapiens GN=UPK3BL PE=2 SV=1 - [UPK3L_HUMAN]	4.33244	8.37	2	2	2	2	0.757733	2	8.05543	1.63472	2	67.4033	0.987598	2	35.8479	263	28.3678	8.20654
Q7L9L4	MOB kinase activator 1B OS=Homo sapiens GN=MOB1B PE=1 SV=3 - [MOB1B_HUMAN]	56.0096	24.54	5	6	6	14	0.922111	14	45.9465	1.63453	14	19.3967	0.983793	14	10.8564	216	25.0746	6.72705
P52435	DNA-directed RNA polymerase II subunit RPB11-a OS=Homo sapiens GN=POLR2J PE=1 SV=1 - [RPB11_HUMAN]	17.2536	44.44	11	4	4	5	0.760885	5	4.01697	1.63449	5	20.8212	1.30508	5	19.2442	117	13.285	5.85889
Q8TDN6	Ribosome biogenesis protein BRX1 homolog OS=Homo sapiens GN=BRIX1 PE=1 SV=2 - [BRX1_HUMAN]	29.63	19.26	1	9	9	13	1.05303	12	69.4292	1.63446	12	57.0784	1.13033	12	25.9879	353	41.3749	9.92041
P42695	Condensin-2 complex subunit D3 OS=Homo sapiens GN=NCAPD3 PE=1 SV=2 - [CNDD3_HUMAN]	2.2275	0.47	1	1	1	1	0.938525	1		1.63423	1		1.09334	1		1498	168.783	7.50342
Q8NHH9-2	Isoform 2 of Atlastin-2 OS=Homo sapiens GN=ATL2 - [ATLA2_HUMAN]	29.4827	15.2	12	6	8	9	1.20251	6	15.3995	1.63377	6	55.8785	1.06059	6	10.279	579	66.0452	6.11279
Q9NZ52	ADP-ribosylation factor-binding protein GGA3 OS=Homo sapiens GN=GGA3 PE=1 SV=1 - [GGA3_HUMAN]	17.6276	3.87	19	1	4	7	0.571686	2	51.7057	1.63301	2	21.0432	1.16118	2	14.9686	723	78.2666	5.57959
P62993	Growth factor receptor-bound protein 2 OS=Homo sapiens GN=GRB2 PE=1 SV=1 - [GRB2_HUMAN]	117.839	82.03	5	20	20	32	0.858156	32	30.1591	1.6327	32	57.3394	1.20778	32	16.0941	217	25.1904	6.31592
H0Y8R1	G-rich sequence factor 1 (Fragment) OS=Homo sapiens GN=GRSF1 PE=1 SV=1 - [H0Y8R1_HUMAN]	85.1164	42.69	6	11	11	20	0.984631	20	34.3268	1.63253	20	55.381	1.19958	20	17.5655	417	47.3506	5.2876
Q969X6	Cirhin OS=Homo sapiens GN=CIRH1A PE=1 SV=1 - [CIR1A_HUMAN]	37.0426	21.57	10	10	10	11	0.940922	11	31.3271	1.63198	11	107.068	1.27909	11	26.4195	686	76.8414	8.85107
Q9BYD6	39S ribosomal protein L1, mitochondrial OS=Homo sapiens GN=MRPL1 PE=1 SV=2 - [RM01_HUMAN]	83.5364	43.69	3	13	13	21	0.735927	21	31.628	1.63094	21	22.7576	1.14357	21	16.3369	325	36.8854	8.77783
Q9NWU5	39S ribosomal protein L22, mitochondrial OS=Homo sapiens GN=MRPL22 PE=1 SV=1 - [RM22_HUMAN]	9.28287	15.53	5	3	3	3	1.04679	3	13.3824	1.63036	3	18.7053	1.00964	3	7.74209	206	23.6256	9.93506
H3BM89	60S ribosomal protein L4 OS=Homo sapiens GN=RPL4 PE=4 SV=1 - [H3BM89_HUMAN]	222.806	58.56	1	1	31	70	0.285782	3	50.2086	1.62859	3	15.6051	1.06446	3	0.748759	333	37.6332	11.0337
Q14137	Ribosome biogenesis protein BOP1 OS=Homo sapiens GN=BOP1 PE=1 SV=2 - [BOP1_HUMAN]	61.7961	19.84	3	15	15	19	1.21594	19	26.1415	1.62814	19	32.7796	1.06014	19	26.0088	746	83.5772	6.18896
O60869	Endothelial differentiation-related factor 1 OS=Homo sapiens GN=EDF1 PE=1 SV=1 - [EDF1_HUMAN]	105.659	68.24	3	16	16	40	0.834341	40	34.0598	1.62766	40	24.3208	1.22676	40	16.9661	148	16.3589	9.94971
P40429	60S ribosomal protein L13a OS=Homo sapiens GN=RPL13A PE=1 SV=2 - [RL13A_HUMAN]	152.217	52.22	6	19	19	50	0.305963	50	56.1481	1.62742	50	55.5235	1.07663	50	44.9743	203	23.5624	10.9312
P22087	rRNA 2'-O-methyltransferase fibrillarin OS=Homo sapiens GN=FBL PE=1 SV=2 - [FBRL_HUMAN]	240.104	58.88	9	2	18	58	0.86268	8	13.5909	1.62717	8	28.8938	1.40459	8	30.1758	321	33.7634	10.1841
Q6NUM9	All-trans-retinol 13,14-reductase OS=Homo sapiens GN=RETSAT PE=1 SV=2 - [RETST_HUMAN]	34.2401	19.02	6	11	11	11	1.00053	11	44.2876	1.62707	11	26.2657	0.852442	11	8.30558	610	66.7767	8.27979
Q8N118-3	Isoform 3 of Cytochrome P450 4X1 OS=Homo sapiens GN=CYP4X1 - [CP4X1_HUMAN]	1.91278	1.35	3	1	1	1	1.14491	1		1.62699	1		1.12406	1		444	50.911	8.11865
B8ZZQ6	Prothymosin alpha OS=Homo sapiens GN=PTMA PE=1 SV=1 - [B8ZZQ6_HUMAN]	82.2604	30.84	7	7	8	24	0.687411	23	49.9827	1.62695	23	45.2796	1.35242	23	13.7744	107	11.7518	3.81494
C9JCN8	Fos-related antigen 2 (Fragment) OS=Homo sapiens GN=FOSL2 PE=1 SV=1 - [C9JCN8_HUMAN]	19.9349	28.22	4	6	6	6	1.11929	6	51.4091	1.62571	6	30.3426	0.882687	6	6.01876	202	22.2405	8.77783
Q8IVD9	NudC domain-containing protein 3 OS=Homo sapiens GN=NUDCD3 PE=1 SV=3 - [NUDC3_HUMAN]	20.2736	19.39	1	7	7	7	1.39551	7	53.3063	1.62282	7	25.1154	0.934002	7	13.4184	361	40.7967	5.24951
B0QY16	Uncharacterized protein KIAA0930 (Fragment) OS=Homo sapiens GN=KIAA0930 PE=1 SV=1 - [B0QY16_HUMAN]	2.9253	3.11	4	1	1	1	1.21867	1		1.6217	1		0.995272	1		289	32.4311	7.53271
Q9NVP1	ATP-dependent RNA helicase DDX18 OS=Homo sapiens GN=DDX18 PE=1 SV=2 - [DDX18_HUMAN]	146.252	41.94	2	24	24	40	0.961306	40	36.6605	1.61942	39	46.3811	1.09731	40	15.9763	670	75.3594	9.49561
P09669	Cytochrome c oxidase subunit 6C OS=Homo sapiens GN=COX6C PE=1 SV=2 - [COX6C_HUMAN]	45.658	52	1	9	9	21	0.621035	21	22.0827	1.61939	21	31.8931	1.15935	21	13.1671	75	8.77569	10.3892
P29084	Transcription initiation factor IIE subunit beta OS=Homo sapiens GN=GTF2E2 PE=1 SV=1 - [T2EB_HUMAN]	20.0402	24.05	4	6	6	6	0.98021	6	37.0741	1.61845	6	8.54163	1.38688	6	24.2886	291	33.0234	9.65674
Q9H8V3-2	Isoform 2 of Protein ECT2 OS=Homo sapiens GN=ECT2 - [ECT2_HUMAN]	20.8206	9.41	8	7	7	7	1.07722	7	19.2354	1.61768	7	53.7084	1.36041	7	9.85746	882	99.8582	7.60596
H0Y2X1	Chromosome 17 open reading frame 62, isoform CRA_c OS=Homo sapiens GN=C17orf62 PE=4 SV=1 - [H0Y2X1_HUMAN]	3.24785	12.7	3	1	1	1	0.526611	1		1.61723	1		1.25446	1		63	6.68028	4.86865
Q86SX6	Glutaredoxin-related protein 5, mitochondrial OS=Homo sapiens GN=GLRX5 PE=1 SV=2 - [GLRX5_HUMAN]	19.6539	24.84	1	4	4	5	1.15714	5	150.645	1.61673	5	5.80184	1.2036	5	7.95048	157	16.6175	6.78564
Q9NR33	DNA polymerase epsilon subunit 4 OS=Homo sapiens GN=POLE4 PE=1 SV=2 - [DPOE4_HUMAN]	13.6425	24.79	1	3	3	3	1.23824	3	12.5629	1.61644	3	178.203	1.4669	3	11.9846	117	12.2013	4.91943
Q8N697	Solute carrier family 15 member 4 OS=Homo sapiens GN=SLC15A4 PE=2 SV=1 - [S15A4_HUMAN]	2.79164	1.39	1	1	1	1	0.374095	1		1.61637	1		0.947406	1		577	61.9934	8.99756
Q7Z2E3-2	Isoform 2 of Aprataxin OS=Homo sapiens GN=APTX - [APTX_HUMAN]	6.37209	11.31	14	2	2	2	0.991013	2	4.84573	1.61561	2	54.4339	1.29055	2	0.870649	168	19.7022	8.99756
Q9NRZ7-2	Isoform 2 of 1-acyl-sn-glycerol-3-phosphate acyltransferase gamma OS=Homo sapiens GN=AGPAT3 - [PLCC_HUMAN]	12.9034	11.15	4	4	4	4	1.06728	4	40.6093	1.61514	4	13.1088	1.03989	4	9.20231	314	36.2478	8.25049
P04066	Tissue alpha-L-fucosidase OS=Homo sapiens GN=FUCA1 PE=1 SV=4 - [FUCO_HUMAN]	32.5299	16.95	1	6	6	8	1.04352	8	27.2187	1.61433	8	29.0068	1.0492	8	6.32546	466	53.6547	6.84424
Q9H7Z6	Histone acetyltransferase KAT8 OS=Homo sapiens GN=KAT8 PE=1 SV=2 - [KAT8_HUMAN]	17.2094	6.33	2	4	4	5	0.943896	5	48.6209	1.6139	5	33.2266	1.34526	5	13.2549	458	52.3697	8.26514
C9JF71	Phosphatidylinositol-glycan biosynthesis class X protein (Fragment) OS=Homo sapiens GN=PIGX PE=4 SV=4 - [C9JF71_HUMAN]	1.76519	7.09	6	1	1	1	0.629621	1		1.6124	1		1.13379	1		127	14.6733	5.17334
P69849	Nodal modulator 3 OS=Homo sapiens GN=NOMO3 PE=2 SV=2 - [NOMO3_HUMAN]	257.961	39.93	6	1	35	65	0.721315	1		1.61211	1		1.15537	1		1222	134.049	5.66846
Q8IYB3-2	Isoform 2 of Serine/arginine repetitive matrix protein 1 OS=Homo sapiens GN=SRRM1 - [SRRM1_HUMAN]	56.7769	14.3	7	10	10	16	0.608503	16	25.625	1.61164	16	81.2769	1.29474	16	30.5797	902	102.065	11.8101
P08254	Stromelysin-1 OS=Homo sapiens GN=MMP3 PE=1 SV=2 - [MMP3_HUMAN]	14.6766	10.9	1	4	5	5	1.53643	4	33.2457	1.61066	4	25.6385	3.91981	4	60.1776	477	53.9433	6.16357
P78362-2	Isoform 2 of SRSF protein kinase 2 OS=Homo sapiens GN=SRPK2 - [SRPK2_HUMAN]	12.4387	9.01	13	2	5	5	1.43798	2	124.34	1.61027	2	50.4796	0.936622	2	63.1464	699	78.9793	5.22412
D6RGY8	Protein YIPF3 (Fragment) OS=Homo sapiens GN=YIPF3 PE=1 SV=1 - [D6RGY8_HUMAN]	9.08703	19.27	5	2	2	3	0.8963	3	41.7371	1.60921	3	9.35953	1.41315	3	5.32193	109	12.2819	4.56396
J3QTI8	Oxidized low-density lipoprotein receptor 1 (Fragment) OS=Homo sapiens GN=OLR1 PE=4 SV=1 - [J3QTI8_HUMAN]	2.93709	6.73	5	1	1	1	0.20288	1		1.60895	1		1.20961	1		104	12.0909	6.75635
O14657	Torsin-1B OS=Homo sapiens GN=TOR1B PE=1 SV=2 - [TOR1B_HUMAN]	25.7089	23.81	2	7	7	8	0.812637	8	39.5079	1.60842	8	40.9617	1.2005	8	34.8663	336	37.9548	8.54346
Q15843	NEDD8 OS=Homo sapiens GN=NEDD8 PE=1 SV=1 - [NEDD8_HUMAN]	74.1376	64.2	4	6	7	24	1.00822	22	46.2451	1.60835	22	26.4853	0.903911	22	19.9086	81	9.06595	8.42627
Q99538-3	Isoform 3 of Legumain OS=Homo sapiens GN=LGMN - [LGMN_HUMAN]	68.5345	28.49	8	10	10	18	0.961693	18	31.5394	1.60734	18	17.2588	1.02872	18	12.9407	372	41.9807	6.20166
Q96TA2-3	Isoform 3 of ATP-dependent zinc metalloprotease YME1L1 OS=Homo sapiens GN=YME1L1 - [YMEL1_HUMAN]	28.7155	12.3	7	8	8	9	0.665549	9	14.5732	1.60609	9	40.5696	1.08398	9	27.4682	683	75.9347	8.57275
P30419	Glycylpeptide N-tetradecanoyltransferase 1 OS=Homo sapiens GN=NMT1 PE=1 SV=2 - [NMT1_HUMAN]	114.188	32.86	5	11	15	33	1.08543	25	49.9086	1.60531	25	35.0069	1.18173	25	10.8202	496	56.7699	7.79639
Q9NRF8	CTP synthase 2 OS=Homo sapiens GN=CTPS2 PE=1 SV=1 - [PYRG2_HUMAN]	23.7189	9.22	1	2	5	6	1.68275	2	0.845593	1.60502	2	40.7509	1.08244	2	14.6773	586	65.6358	6.90283
Q8TBM3	V-type proton ATPase subunit a OS=Homo sapiens GN=ATP6V0A2 PE=2 SV=1 - [Q8TBM3_HUMAN]	10.6561	8.6	3	3	3	3	1.29825	3	3.3819	1.60409	3	58.5651	0.960002	3	45.1578	372	43.148	5.8208
H7BYP4	Nuclear body protein SP140-like protein OS=Homo sapiens GN=SP140L PE=2 SV=2 - [H7BYP4_HUMAN]	29.7118	10.96	10	2	6	13	0.0839533	7	167.394	1.60334	7	24.0445	1.58542	7	17.0819	520	60.484	8.45557
E7EW84	Exocyst complex component 6 OS=Homo sapiens GN=EXOC6 PE=1 SV=1 - [E7EW84_HUMAN]	8.68003	5.14	4	3	3	4	0.663141	4	43.8959	1.60326	4	11.6491	1.41307	4	13.7074	701	81.7994	6.31592
Q9UKD2	mRNA turnover protein 4 homolog OS=Homo sapiens GN=MRTO4 PE=1 SV=2 - [MRT4_HUMAN]	48.6144	47.7	2	10	10	16	0.820065	16	45.0754	1.60255	16	63.8008	1.10906	16	24.5444	239	27.5429	8.29443
Q9Y399	28S ribosomal protein S2, mitochondrial OS=Homo sapiens GN=MRPS2 PE=1 SV=1 - [RT02_HUMAN]	8.16027	8.78	2	3	3	3	1.16441	3	17.2234	1.60222	3	44.6919	1.07254	3	22.2507	296	33.2281	9.26123
Q7L0Y3	Mitochondrial ribonuclease P protein 1 OS=Homo sapiens GN=TRMT10C PE=1 SV=2 - [MRRP1_HUMAN]	91.2335	50.37	5	19	19	25	0.928074	24	28.8729	1.6018	24	86.7108	1.02678	24	32.9694	403	47.3166	9.36377
Q15059	Bromodomain-containing protein 3 OS=Homo sapiens GN=BRD3 PE=1 SV=1 - [BRD3_HUMAN]	33.6758	15.43	3	5	10	11	1.1507	5	18.4123	1.6017	5	55.0801	1.02	5	13.6098	726	79.4921	9.36377
P50238	Cysteine-rich protein 1 OS=Homo sapiens GN=CRIP1 PE=1 SV=3 - [CRIP1_HUMAN]	93.153	67.53	3	5	6	24	2.98428	23	40.4687	1.60161	23	38.5075	1.15687	23	29.4574	77	8.52701	8.74854
Q6SPF0	Atherin OS=Homo sapiens GN=SAMD1 PE=1 SV=1 - [SAMD1_HUMAN]	12.0173	13.75	3	4	4	4	1.60136	4	6.58926	1.60116	4	9.27187	1.11159	4	20.5104	538	56.0177	7.57666
Q5T6K7	Nuclear transcription factor Y subunit gamma (Fragment) OS=Homo sapiens GN=NFYC PE=1 SV=1 - [Q5T6K7_HUMAN]	32.9909	44.96	14	7	7	12	0.862303	12	111.522	1.60067	12	13.3842	1.11261	12	19.9694	129	14.8998	8.44092
O15427	Monocarboxylate transporter 4 OS=Homo sapiens GN=SLC16A3 PE=1 SV=1 - [MOT4_HUMAN]	5.39181	5.16	1	2	2	2	0.882129	2	3.89271	1.60029	2	154.712	1.28119	2	63.6756	465	49.4369	7.95752
P53350	Serine/threonine-protein kinase PLK1 OS=Homo sapiens GN=PLK1 PE=1 SV=1 - [PLK1_HUMAN]	8.68543	8.13	1	4	4	4	0.921605	4	31.4463	1.60014	4	26.3072	1.00699	4	7.48931	603	68.2116	8.90967
V9GY48	Uncharacterized protein (Fragment) OS=Homo sapiens PE=4 SV=1 - [V9GY48_HUMAN]	12.5312	9.83	5	4	4	4	1.01827	4	55.8505	1.59957	4	16.3619	1.09599	4	13.4122	417	45.1945	7.07861
H3BU22	Glycerophosphodiester phosphodiesterase 1 OS=Homo sapiens GN=GDE1 PE=4 SV=1 - [H3BU22_HUMAN]	5.63157	21.3	2	2	2	3	1.04982	3	78.6779	1.5983	3	26.0506	1.24576	3	1.84673	108	12.0525	8.63135
O15260-2	Isoform 2 of Surfeit locus protein 4 OS=Homo sapiens GN=SURF4 - [SURF4_HUMAN]	10.8041	11.32	5	2	2	4	1.40119	4	19.9545	1.59785	4	23.3056	1.03047	4	3.31025	159	17.9581	6.04932
Q9UJZ1	Stomatin-like protein 2, mitochondrial OS=Homo sapiens GN=STOML2 PE=1 SV=1 - [STML2_HUMAN]	222.547	67.42	4	22	22	45	0.922493	45	56.357	1.59589	45	57.4474	1.17596	45	22.84	356	38.5102	7.38623
Q9Y3U8	60S ribosomal protein L36 OS=Homo sapiens GN=RPL36 PE=1 SV=3 - [RL36_HUMAN]	52.1907	38.1	3	8	9	18	0.654858	16	76.3007	1.59575	16	83.5829	0.933375	16	33.4553	105	12.2459	11.5903
Q7L4I2-2	Isoform 2 of Arginine/serine-rich coiled-coil protein 2 OS=Homo sapiens GN=RSRC2 - [RSRC2_HUMAN]	12.7279	12.18	2	4	4	4	1.07946	4	23.9196	1.59547	4	53.7024	1.49695	4	22.7433	386	44.8514	11.3267
C9JT95	SOSS complex subunit B1 (Fragment) OS=Homo sapiens GN=NABP2 PE=4 SV=1 - [C9JT95_HUMAN]	4.31653	15.97	8	3	3	3	0.692369	3	44.9709	1.59533	3	55.8908	1.0448	3	7.43788	144	15.5609	7.07861
Q9Y3Y2-4	Isoform 3 of Chromatin target of PRMT1 protein OS=Homo sapiens GN=CHTOP - [CHTOP_HUMAN]	17.8752	30.2	6	4	4	5	0.679591	5	40.4774	1.59525	5	27.2711	1.16084	5	13.4591	202	21.9048	11.9712
P27105	Erythrocyte band 7 integral membrane protein OS=Homo sapiens GN=STOM PE=1 SV=3 - [STOM_HUMAN]	256.614	72.57	5	19	19	64	0.554563	64	47.4108	1.59515	64	57.5687	1.1738	64	32.9142	288	31.7107	7.88428
Q96C36	Pyrroline-5-carboxylate reductase 2 OS=Homo sapiens GN=PYCR2 PE=1 SV=1 - [P5CR2_HUMAN]	47.3996	30.31	6	8	9	14	0.839618	10	40.8984	1.59508	10	33.4244	1.55862	10	20.8356	320	33.6157	7.76709
P20042	Eukaryotic translation initiation factor 2 subunit 2 OS=Homo sapiens GN=EIF2S2 PE=1 SV=2 - [IF2B_HUMAN]	160.433	53.75	1	22	22	47	0.954184	47	72.1784	1.59503	47	35.2107	1.34142	47	23.8378	333	38.3644	5.79541
G3V3S1	DDB1- and CUL4-associated factor 5 (Fragment) OS=Homo sapiens GN=DCAF5 PE=1 SV=1 - [G3V3S1_HUMAN]	2.2505	3.33	5	1	1	1	1.89182	1		1.59465	1		0.954155	1		210	23.4205	6.32861
O95881	Thioredoxin domain-containing protein 12 OS=Homo sapiens GN=TXNDC12 PE=1 SV=1 - [TXD12_HUMAN]	90.4226	52.91	3	11	11	26	1.10886	26	25.036	1.59303	25	47.7048	1.81875	26	17.9103	172	19.1936	5.40186
Q68CZ6-2	Isoform 2 of HAUS augmin-like complex subunit 3 OS=Homo sapiens GN=HAUS3 - [HAUS3_HUMAN]	3.6846	1.84	2	1	1	1	1.09644	1		1.59283	1		1.33714	1		489	56.3489	5.63037
P62854	40S ribosomal protein S26 OS=Homo sapiens GN=RPS26 PE=1 SV=3 - [RS26_HUMAN]	61.3498	31.3	2	3	3	14	0.606278	14	42.3787	1.59208	14	71.4627	1.37697	14	103.081	115	13.0071	11.0044
A0A087WV29	N-acetyltransferase 10 OS=Homo sapiens GN=NAT10 PE=1 SV=1 - [A0A087WV29_HUMAN]	110.692	34.29	4	19	19	27	0.92367	27	30.9374	1.59173	27	47.9379	1.20865	27	20.9825	834	93.4753	5.88428
Q9UBB4	Ataxin-10 OS=Homo sapiens GN=ATXN10 PE=1 SV=1 - [ATX10_HUMAN]	34.3182	22.32	5	9	10	11	0.886207	10	19.1712	1.5917	10	57.6275	1.14949	10	46.6753	475	53.4548	5.24951
A0A087X1R5	IK cytokine, down-regulator of HLA II, isoform CRA_a OS=Homo sapiens GN=IK PE=4 SV=1 - [A0A087X1R5_HUMAN]	102.365	40.04	7	18	18	27	0.869188	27	88.8493	1.59076	27	33.838	1.39736	27	16.2961	557	65.6138	6.85889
P08579	U2 small nuclear ribonucleoprotein B'' OS=Homo sapiens GN=SNRPB2 PE=1 SV=1 - [RU2B_HUMAN]	50.2436	47.56	2	7	9	17	1.11214	13	43.5233	1.59069	13	29.3449	1.07155	13	30.9374	225	25.4701	9.71533
P09001	39S ribosomal protein L3, mitochondrial OS=Homo sapiens GN=MRPL3 PE=1 SV=1 - [RM03_HUMAN]	28.8449	29.6	6	9	9	9	0.81292	9	49.3459	1.59041	9	32.3724	1.0769	9	8.14086	348	38.6081	9.48096
O15392-5	Isoform 5 of Baculoviral IAP repeat-containing protein 5 OS=Homo sapiens GN=BIRC5 - [BIRC5_HUMAN]	4.64773	14.53	3	1	1	1	0.825927	1		1.58979	1		1.47687	1		117	13.4585	5.2749
Q9Y3Q3	Transmembrane emp24 domain-containing protein 3 OS=Homo sapiens GN=TMED3 PE=1 SV=1 - [TMED3_HUMAN]	12.7157	18.43	4	3	3	3	1.20852	3	2.64182	1.58868	3	19.0144	0.773885	3	7.21706	217	24.7613	5.60498
B5MDE0	Protein RFT1 homolog OS=Homo sapiens GN=RFT1 PE=4 SV=1 - [B5MDE0_HUMAN]	3.14688	1.99	2	1	1	1	1.16116	1		1.58867	1		1.4445	1		502	55.8	8.71924
P16615	Sarcoplasmic/endoplasmic reticulum calcium ATPase 2 OS=Homo sapiens GN=ATP2A2 PE=1 SV=1 - [AT2A2_HUMAN]	603.195	42.13	9	38	49	153	0.908064	117	44.4813	1.58861	118	71.6685	1.03593	118	24.2116	1042	114.683	5.33838
Q9UJX2	Cell division cycle protein 23 homolog OS=Homo sapiens GN=CDC23 PE=1 SV=3 - [CDC23_HUMAN]	14.7542	7.54	6	5	5	6	1.27863	6	71.5077	1.58827	6	63.5718	1.12763	6	18.7293	597	68.79	7.02002
Q9H7F0	Probable cation-transporting ATPase 13A3 OS=Homo sapiens GN=ATP13A3 PE=1 SV=4 - [AT133_HUMAN]	5.08759	1.63	3	2	2	2	0.827949	2	53.6788	1.58816	2	15.0488	1.00281	2	71.2789	1226	137.953	6.63916
P62750	60S ribosomal protein L23a OS=Homo sapiens GN=RPL23A PE=1 SV=1 - [RL23A_HUMAN]	165.915	66.03	9	19	20	54	0.364352	52	50.1402	1.58799	52	50.4019	0.821117	52	30.3112	156	17.6841	10.4478
Q9UHB6	LIM domain and actin-binding protein 1 OS=Homo sapiens GN=LIMA1 PE=1 SV=1 - [LIMA1_HUMAN]	287.048	64.56	8	1	49	83	1.05208	3	15.8781	1.58782	3	13.9162	1.15893	3	6.22923	759	85.1734	6.84424
H0YCN1	Fatty acid desaturase 3 (Fragment) OS=Homo sapiens GN=FADS3 PE=4 SV=1 - [H0YCN1_HUMAN]	2.21751	5.17	5	1	1	1	0.828795	1		1.58762	1		0.901821	1		116	13.668	8.89502
O95983-2	Isoform 2 of Methyl-CpG-binding domain protein 3 OS=Homo sapiens GN=MBD3 - [MBD3_HUMAN]	21.0609	25.1	7	5	6	8	1.36359	7	44.8437	1.58717	7	76.8483	1.15745	7	49.2521	259	28.9955	5.21143
P55854	Small ubiquitin-related modifier 3 OS=Homo sapiens GN=SUMO3 PE=1 SV=2 - [SUMO3_HUMAN]	43.9373	30.1	5	2	4	13	0.815843	6	26.3741	1.58652	6	20.8915	1.16902	6	17.8834	103	11.6297	5.49072
Q13242	Serine/arginine-rich splicing factor 9 OS=Homo sapiens GN=SRSF9 PE=1 SV=1 - [SRSF9_HUMAN]	109.765	50.23	3	15	16	36	1.12688	35	52.5286	1.58568	35	52.4708	1.32591	35	30.7436	221	25.5264	8.646
Q96EL2	28S ribosomal protein S24, mitochondrial OS=Homo sapiens GN=MRPS24 PE=1 SV=1 - [RT24_HUMAN]	6.31448	10.18	1	2	2	2	0.927955	2	16.6522	1.58564	2	10.0208	1.19122	2	4.28623	167	19.0029	9.37842
F5GYJ5	Protein LOC102723830 OS=Homo sapiens GN=LOC102723830 PE=3 SV=1 - [F5GYJ5_HUMAN]	15.9547	25.32	8	4	4	7	1.3174	7	57.0949	1.58507	7	47.1708	1.03456	7	23.0482	154	18.3764	6.80029
P08195-2	Isoform 2 of 4F2 cell-surface antigen heavy chain OS=Homo sapiens GN=SLC3A2 - [4F2_HUMAN]	184.998	47.83	12	25	26	52	0.837928	51	45.6028	1.58497	50	50.4817	1.55041	50	29.2857	529	57.9089	5.35107
P62917	60S ribosomal protein L8 OS=Homo sapiens GN=RPL8 PE=1 SV=2 - [RL8_HUMAN]	145.109	52.53	5	18	19	45	0.584129	44	61.1331	1.58419	44	75.3266	1.18904	44	27.7341	257	28.0073	11.0337
P16104	Histone H2AX OS=Homo sapiens GN=H2AFX PE=1 SV=2 - [H2AX_HUMAN]	302.238	44.06	2	4	10	101	0.467843	14	68.144	1.58412	14	30.7977	1.52277	14	39.6207	143	15.1354	10.7407
P12236	ADP/ATP translocase 3 OS=Homo sapiens GN=SLC25A6 PE=1 SV=4 - [ADT3_HUMAN]	306.477	72.15	3	7	31	88	0.849286	22	59.5449	1.58407	22	47.5923	1.47577	22	23.7172	298	32.8452	9.74463
H3BRD2	Sulfhydryl oxidase (Fragment) OS=Homo sapiens GN=GFER PE=1 SV=1 - [H3BRD2_HUMAN]	12.1291	36.69	5	3	3	3	1.12751	3	3.2937	1.58266	3	7.24052	0.958395	3	10.5233	139	15.7856	6.771
P26358	DNA (cytosine-5)-methyltransferase 1 OS=Homo sapiens GN=DNMT1 PE=1 SV=2 - [DNMT1_HUMAN]	114.527	25.5	9	32	32	36	1.30783	36	47.667	1.58249	36	41.271	1.12219	36	21.0093	1616	183.05	7.75244
Q7RTP6	Protein-methionine sulfoxide oxidase MICAL3 OS=Homo sapiens GN=MICAL3 PE=1 SV=2 - [MICA3_HUMAN]	5.06182	0.95	3	1	2	2	0.71161	1		1.58215	1		1.50104	1		2002	224.156	5.5542
P32322-2	Isoform 2 of Pyrroline-5-carboxylate reductase 1, mitochondrial OS=Homo sapiens GN=PYCR1 - [P5CR1_HUMAN]	48.5675	25.95	15	5	6	11	1.30224	7	50.9688	1.58186	7	29.6277	1.56561	7	13.3574	316	33.3195	6.80029
Q96DA6	Mitochondrial import inner membrane translocase subunit TIM14 OS=Homo sapiens GN=DNAJC19 PE=1 SV=3 - [TIM14_HUMAN]	21.217	52.59	4	7	7	7	0.865516	7	54.7278	1.58174	7	13.6955	1.22577	7	15.1719	116	12.4907	10.0962
F8W681	UDP-N-acetylglucosamine--dolichyl-phosphate N-acetylglucosaminephosphotransferase OS=Homo sapiens GN=DPAGT1 PE=4 SV=1 - [F8W681_HUMAN]	8.89642	14.04	4	1	1	3	0.654944	3	2.9403	1.58165	3	17.0232	1.10814	3	1.39058	57	6.40549	9.31982
Q96S66-3	Isoform 3 of Chloride channel CLIC-like protein 1 OS=Homo sapiens GN=CLCC1 - [CLCC1_HUMAN]	30.428	20.7	5	8	8	8	1.35275	8	42.3384	1.58119	8	23.5508	1.04043	8	26.2387	430	47.4066	5.88428
P41212	Transcription factor ETV6 OS=Homo sapiens GN=ETV6 PE=1 SV=1 - [ETV6_HUMAN]	8.31504	7.08	2	3	3	3	0.799667	3	21.557	1.58106	3	16.3214	1.08096	3	40.232	452	52.9666	7.43018
Q9GZL7	Ribosome biogenesis protein WDR12 OS=Homo sapiens GN=WDR12 PE=1 SV=2 - [WDR12_HUMAN]	19.7881	21.04	1	6	6	6	1.28822	6	40.4228	1.58034	6	58.0835	1.11851	6	39.8492	423	47.6777	5.89697
Q14197	Peptidyl-tRNA hydrolase ICT1, mitochondrial OS=Homo sapiens GN=ICT1 PE=1 SV=1 - [ICT1_HUMAN]	36.59	26.7	2	6	6	10	0.968352	10	35.1506	1.57988	10	45.7571	1.21058	10	25.4928	206	23.6154	10.0669
Q8IWA0	WD repeat-containing protein 75 OS=Homo sapiens GN=WDR75 PE=1 SV=1 - [WDR75_HUMAN]	32.532	11.93	1	9	9	11	0.978586	11	22.4087	1.5794	11	41.523	1.08119	11	32.8184	830	94.4385	5.96045
O60911	Cathepsin L2 OS=Homo sapiens GN=CTSV PE=1 SV=2 - [CATL2_HUMAN]	20.5042	14.97	2	3	5	7	1.04096	5	9.21266	1.57934	5	46.1555	0.730735	5	40.6615	334	37.3051	8.76318
P39880-3	Isoform 3 of Homeobox protein cut-like 1 OS=Homo sapiens GN=CUX1 - [CUX1_HUMAN]	73.2317	14.58	7	4	20	23	1.09279	4	71.0168	1.57891	4	21.2387	1.02057	4	11.8462	1516	165.587	5.85889
P22102	Trifunctional purine biosynthetic protein adenosine-3 OS=Homo sapiens GN=GART PE=1 SV=1 - [PUR2_HUMAN]	332.568	58.32	8	48	48	84	1.16992	84	36.9757	1.57852	84	40.327	1.13021	84	21.9413	1010	107.699	6.69775
Q14697-2	Isoform 2 of Neutral alpha-glucosidase AB OS=Homo sapiens GN=GANAB - [GANAB_HUMAN]	565.613	64.39	4	1	50	145	0.951956	1		1.57825	1		1.30062	1		966	109.369	6.23975
O14548	Cytochrome c oxidase subunit 7A-related protein, mitochondrial OS=Homo sapiens GN=COX7A2L PE=1 SV=2 - [COX7R_HUMAN]	31.1384	70.18	4	6	6	8	0.835786	8	34.3884	1.57811	8	20.4337	1.19823	8	16.3733	114	12.6065	9.42236
P67809	Nuclease-sensitive element-binding protein 1 OS=Homo sapiens GN=YBX1 PE=1 SV=3 - [YBOX1_HUMAN]	195.845	60.19	4	11	18	51	1.02177	35	118.703	1.57744	35	69.1354	1.18446	35	33.3821	324	35.9027	9.87646
Q16666-2	Isoform 2 of Gamma-interferon-inducible protein 16 OS=Homo sapiens GN=IFI16 - [IF16_HUMAN]	395.657	53.64	23	48	49	109	0.853617	107	58.5502	1.5761	106	44.3935	1.37931	107	22.4888	729	82.0435	9.31982
Q92820	Gamma-glutamyl hydrolase OS=Homo sapiens GN=GGH PE=1 SV=2 - [GGH_HUMAN]	78.1578	27.67	1	11	11	20	0.722924	20	39.8653	1.57595	19	57.9468	0.980033	20	7.95498	318	35.9412	7.10791
A0A087WYP2	Selenoprotein H OS=Homo sapiens GN=C11orf31 PE=1 SV=1 - [A0A087WYP2_HUMAN]	56.6652	44.63	4	7	7	15	0.8899	12	50.8976	1.57523	12	56.4032	1.37035	12	13.2583	121	13.2952	9.74463
P19793-2	Isoform 2 of Retinoic acid receptor RXR-alpha OS=Homo sapiens GN=RXRA - [RXRA_HUMAN]	11.9209	8.22	4	2	3	4	1.12511	2	39.8649	1.57522	2	37.8224	0.984501	2	33.2732	365	41.0337	7.76709
O95154	Aflatoxin B1 aldehyde reductase member 3 OS=Homo sapiens GN=AKR7A3 PE=1 SV=2 - [ARK73_HUMAN]	14.9918	6.04	1	1	2	5	0.449147	1		1.57434	1		0.996337	1		331	37.1825	7.15186
P10915	Hyaluronan and proteoglycan link protein 1 OS=Homo sapiens GN=HAPLN1 PE=2 SV=2 - [HPLN1_HUMAN]	8.01525	9.04	2	2	2	2	1.07804	2	17.9179	1.5741	2	64.4686	3.11348	2	211.642	354	40.14	7.41553
P07108	Acyl-CoA-binding protein OS=Homo sapiens GN=DBI PE=1 SV=2 - [ACBP_HUMAN]	59.1566	75.86	8	8	8	18	0.585052	18	60.2394	1.57379	18	42.911	0.731326	18	12.1242	87	10.038	6.56592
B1APM4	Sterol O-acyltransferase 1 (Fragment) OS=Homo sapiens GN=SOAT1 PE=1 SV=1 - [B1APM4_HUMAN]	17.7332	21.54	4	4	4	5	1.00787	5	72.3133	1.57249	5	23.2004	1.55749	5	18.2774	260	29.8736	6.44287
Q9NR31	GTP-binding protein SAR1a OS=Homo sapiens GN=SAR1A PE=1 SV=1 - [SAR1A_HUMAN]	111.814	64.65	6	12	16	32	0.857155	20	42.5982	1.57095	20	47.8901	1.19682	20	10.8854	198	22.3525	6.68311
P49321	Nuclear autoantigenic sperm protein OS=Homo sapiens GN=NASP PE=1 SV=2 - [NASP_HUMAN]	343.006	40.36	17	29	30	82	1.25459	79	66.4003	1.5706	79	71.9489	1.57928	79	34.7541	788	85.1861	4.29736
Q9Y5Q9	General transcription factor 3C polypeptide 3 OS=Homo sapiens GN=GTF3C3 PE=1 SV=1 - [TF3C3_HUMAN]	22.5476	10.16	3	6	7	7	1.01064	6	23.4583	1.57002	6	26.2262	1.00173	6	14.8631	886	101.208	5.07178
Q9Y2D8-2	Isoform 2 of Afadin- and alpha-actinin-binding protein OS=Homo sapiens GN=SSX2IP - [ADIP_HUMAN]	0	1.25	3	1	1	1	0.94127	1		1.56757	1		1.13528	1		560	65.4528	6.94678
P45880-2	Isoform 2 of Voltage-dependent anion-selective channel protein 2 OS=Homo sapiens GN=VDAC2 - [VDAC2_HUMAN]	344.047	74.91	7	20	21	85	0.877824	84	33.1959	1.56733	84	52.0134	1.02155	84	19.0597	283	30.393	7.1958
O60264	SWI/SNF-related matrix-associated actin-dependent regulator of chromatin subfamily A member 5 OS=Homo sapiens GN=SMARCA5 PE=1 SV=1 - [SMCA5_HUMAN]	207.64	41.63	1	29	45	68	1.01368	42	26.1677	1.56592	42	49.5027	1.37253	42	16.5683	1052	121.828	8.08936
O95470	Sphingosine-1-phosphate lyase 1 OS=Homo sapiens GN=SGPL1 PE=1 SV=3 - [SGPL1_HUMAN]	112.03	47.89	3	22	22	31	0.850462	31	37.228	1.56546	31	54.1805	0.994748	31	12.4824	568	63.4827	9.15869
P46777	60S ribosomal protein L5 OS=Homo sapiens GN=RPL5 PE=1 SV=3 - [RL5_HUMAN]	334.046	61.95	3	29	29	102	0.576294	100	87.0254	1.56537	100	74.7074	1.10354	100	27.6885	297	34.3407	9.71533
F5H5U2	ATP-dependent RNA helicase DDX55 OS=Homo sapiens GN=DDX55 PE=1 SV=1 - [F5H5U2_HUMAN]	15.556	8.96	3	4	4	4	0.9579	4	14.5572	1.56479	4	27.0935	0.878672	4	17.6293	569	65.1495	9.40771
Q9BUQ8	Probable ATP-dependent RNA helicase DDX23 OS=Homo sapiens GN=DDX23 PE=1 SV=3 - [DDX23_HUMAN]	126.793	36.22	4	27	27	37	0.968951	37	29.8743	1.56458	37	48.3877	1.31203	37	24.6553	820	95.5239	9.5542
I3L2C7	Gem-associated protein 4 OS=Homo sapiens GN=GEMIN4 PE=1 SV=1 - [I3L2C7_HUMAN]	9.98226	3.34	4	3	3	4	0.988371	3	20.1122	1.56454	3	37.5649	1.05286	3	13.6414	1047	118.745	6.18896
O95478	Ribosome biogenesis protein NSA2 homolog OS=Homo sapiens GN=NSA2 PE=1 SV=1 - [NSA2_HUMAN]	16.3541	21.15	1	4	4	4	0.847064	4	16.8255	1.5638	4	7.60052	0.959705	4	22.4749	260	30.0465	10.272
Q92541	RNA polymerase-associated protein RTF1 homolog OS=Homo sapiens GN=RTF1 PE=1 SV=4 - [RTF1_HUMAN]	59.5901	23.24	2	15	15	18	1.02343	18	19.6883	1.56368	18	32.4803	1.17685	18	18.5203	710	80.2646	8.14795
P08581	Hepatocyte growth factor receptor OS=Homo sapiens GN=MET PE=1 SV=4 - [MET_HUMAN]	19.7875	6.76	4	6	7	7	1.42218	6	10.5409	1.56365	6	39.4889	1.28889	6	25.6261	1390	155.441	7.32764
Q9NYL2-2	Isoform 2 of Mitogen-activated protein kinase kinase kinase MLT OS=Homo sapiens GN=ZAK - [MLTK_HUMAN]	21.4499	16.7	3	2	6	7	2.21794	2	58.9398	1.56318	2	16.6616	0.966895	2	37.522	455	51.5491	5.21143
A0A087WTX2	Zinc transporter SLC39A7 OS=Homo sapiens GN=SLC39A7 PE=1 SV=1 - [A0A087WTX2_HUMAN]	14.9212	6.29	3	2	2	4	0.479798	4	111.222	1.56315	4	19.6053	1.41211	4	23.3638	429	46.3654	7.06396
E9PS74	Solute carrier family 43 member 3 (Fragment) OS=Homo sapiens GN=SLC43A3 PE=1 SV=1 - [E9PS74_HUMAN]	11.4075	10.57	4	4	4	4	1.22166	4	76.5011	1.56299	4	20.3991	1.17535	4	6.19306	331	36.7738	7.75244
O94888	UBX domain-containing protein 7 OS=Homo sapiens GN=UBXN7 PE=1 SV=2 - [UBXN7_HUMAN]	29.345	20.86	3	8	8	8	1.08554	8	37.1147	1.56217	8	83.011	1.1306	8	34.9192	489	54.8283	5.16064
P56378	6.8 kDa mitochondrial proteolipid OS=Homo sapiens GN=MP68 PE=1 SV=1 - [68MP_HUMAN]	3.29728	12.07	3	1	1	1	1.08577	1		1.56209	1		1.14517	1		58	6.65759	10.0815
O14578	Citron Rho-interacting kinase OS=Homo sapiens GN=CIT PE=1 SV=2 - [CTRO_HUMAN]	40.2634	7.45	5	12	12	12	1.17711	12	46.124	1.56197	12	31.1198	1.03567	12	32.5857	2027	231.286	6.56592
H3BN98	Uncharacterized protein (Fragment) OS=Homo sapiens PE=4 SV=2 - [H3BN98_HUMAN]	127.293	42.62	11	2	10	35	1.14319	7	11.5488	1.56144	7	65.1867	1.24306	7	25.6793	237	27.1504	9.5542
E9PGI3	Integrator complex subunit 12 (Fragment) OS=Homo sapiens GN=INTS12 PE=1 SV=1 - [E9PGI3_HUMAN]	4.19889	16.35	4	2	2	2	0.467223	2	27.1555	1.56134	2	57.7156	1.38234	2	32.817	159	17.352	6.23975
H0YAT2	28S ribosomal protein S28, mitochondrial (Fragment) OS=Homo sapiens GN=MRPS28 PE=1 SV=1 - [H0YAT2_HUMAN]	33.0655	52.45	7	7	7	8	1.20628	8	45.654	1.5607	8	30.1171	1.13877	8	14.5167	143	15.8912	8.30908
Q8NI27	THO complex subunit 2 OS=Homo sapiens GN=THOC2 PE=1 SV=2 - [THOC2_HUMAN]	38.2784	8.79	8	12	12	14	1.18037	14	55.724	1.5603	14	43.2325	1.31873	14	35.3536	1593	182.659	8.44092
Q9P032	NADH dehydrogenase [ubiquinone] 1 alpha subcomplex assembly factor 4 OS=Homo sapiens GN=NDUFAF4 PE=1 SV=1 - [NDUF4_HUMAN]	11.7173	20	1	3	3	4	0.854576	4	59.002	1.55994	4	34.5878	1.07277	4	6.36823	175	20.2538	8.82178
C9J155	Neutrophil cytosol factor 1 (Fragment) OS=Homo sapiens GN=NCF1 PE=4 SV=2 - [C9J155_HUMAN]	26.5239	40.49	2	1	6	9	1.15464	1		1.55962	1		1.68257	1		163	19.377	9.23193
Q9P2X0	Dolichol-phosphate mannosyltransferase subunit 3 OS=Homo sapiens GN=DPM3 PE=1 SV=2 - [DPM3_HUMAN]	11.8219	23.91	2	2	2	3	1.0311	3	16.6377	1.5586	3	8.51911	1.16544	3	31.2811	92	10.0872	5.93506
Q96NC0	Zinc finger matrin-type protein 2 OS=Homo sapiens GN=ZMAT2 PE=1 SV=1 - [ZMAT2_HUMAN]	12.4755	16.58	3	5	5	7	0.885905	7	61.6588	1.55858	7	26.7113	1.1265	7	4.93209	199	23.597	9.01221
E9PHA2	Condensin complex subunit 2 OS=Homo sapiens GN=NCAPH PE=1 SV=1 - [E9PHA2_HUMAN]	41.4111	18.77	6	9	9	10	1.14327	10	15.009	1.55851	10	61.2522	1.63392	10	32.3895	730	81.5218	5.05908
O00422	Histone deacetylase complex subunit SAP18 OS=Homo sapiens GN=SAP18 PE=1 SV=1 - [SAP18_HUMAN]	67.1101	64.05	5	11	11	22	1.01943	22	49.4455	1.55818	22	42.5271	1.38624	22	30.3163	153	17.55	9.34912
O14980	Exportin-1 OS=Homo sapiens GN=XPO1 PE=1 SV=1 - [XPO1_HUMAN]	202.646	34.45	10	29	29	49	0.98271	49	36.0803	1.55797	49	90.1132	1.135	49	28.1129	1071	123.306	6.06201
P00492	Hypoxanthine-guanine phosphoribosyltransferase OS=Homo sapiens GN=HPRT1 PE=1 SV=2 - [HPRT_HUMAN]	117.535	69.72	1	11	12	30	1.05757	28	36.8187	1.55786	28	55.9885	1.11627	28	11.8138	218	24.5636	6.68311
P83111	Serine beta-lactamase-like protein LACTB, mitochondrial OS=Homo sapiens GN=LACTB PE=1 SV=2 - [LACTB_HUMAN]	59.4712	31.26	3	13	13	19	0.727171	19	49.5944	1.55748	19	40.5033	1.03378	19	28.9209	547	60.655	8.52881
H3BLX3	Synaptotagmin-15 (Fragment) OS=Homo sapiens GN=SYT15 PE=4 SV=1 - [H3BLX3_HUMAN]	0	8.89	7	1	1	1	0.506887	1		1.55742	1		1.01913	1		180	20.5037	7.91357
Q9HD33-2	Isoform 2 of 39S ribosomal protein L47, mitochondrial OS=Homo sapiens GN=MRPL47 - [RM47_HUMAN]	23.7496	30	3	8	8	10	0.83215	10	72.0792	1.55723	10	13.1671	1.04147	10	23.8671	230	27.0687	10.3452
H0YIA0	Microspherule protein 1 (Fragment) OS=Homo sapiens GN=MCRS1 PE=4 SV=1 - [H0YIA0_HUMAN]	0	8.09	1	1	1	1	0.830193	1		1.55663	1		1.15619	1		173	20.1626	10.0376
Q9Y6M1-1	Isoform 2 of Insulin-like growth factor 2 mRNA-binding protein 2 OS=Homo sapiens GN=IGF2BP2 - [IF2B2_HUMAN]	52.224	23.92	9	9	11	15	1.59668	12	25.8697	1.55658	12	39.2949	1.21453	12	48.6139	556	61.8043	8.25049
P04062-4	Isoform 4 of Glucosylceramidase OS=Homo sapiens GN=GBA - [GLCM_HUMAN]	91.9303	42.98	5	12	12	21	1.0728	21	32.5965	1.55648	21	44.8493	1.14971	21	35.7338	449	50.2847	7.15186
Q5EBL4	RILP-like protein 1 OS=Homo sapiens GN=RILPL1 PE=1 SV=1 - [RIPL1_HUMAN]	6.00189	4.47	5	2	2	2	2.67951	2	25.1642	1.55639	2	9.46352	0.989103	2	2.42286	403	47.079	5.21143
S4R329	ER membrane protein complex subunit 4 OS=Homo sapiens GN=EMC4 PE=1 SV=1 - [S4R329_HUMAN]	11.6437	56.94	9	3	3	4	1.069	4	28.9914	1.55583	4	66.2844	1.24411	4	20.5304	72	7.79902	9.81787
Q99611	Selenide, water dikinase 2 OS=Homo sapiens GN=SEPHS2 PE=1 SV=3 - [SPS2_HUMAN]	14.14	12.95	2	3	5	6	1.63128	3	1.16364	1.55461	3	2.05556	1.1755	3	18.8192	448	47.2757	5.88428
O00429-4	Isoform 3 of Dynamin-1-like protein OS=Homo sapiens GN=DNM1L - [DNM1L_HUMAN]	200.565	60.09	30	1	32	47	1.24687	1		1.55405	1		1.0415	1		699	78.0512	6.81494
Q9BZJ0-2	Isoform 2 of Crooked neck-like protein 1 OS=Homo sapiens GN=CRNKL1 - [CRNL1_HUMAN]	48.5609	20.38	4	13	13	14	1.05763	14	18.8228	1.55381	14	28.9761	1.30642	14	21.6218	687	83.0964	6.75635
A0A087WZR4	Low affinity immunoglobulin gamma Fc region receptor III-B OS=Homo sapiens GN=FCGR3B PE=4 SV=1 - [A0A087WZR4_HUMAN]	19.6153	25.46	6	2	6	9	0.812265	2	18.845	1.55359	2	9.67885	1.51234	2	54.7135	216	24.4062	6.7124
P22223	Cadherin-3 OS=Homo sapiens GN=CDH3 PE=1 SV=2 - [CADH3_HUMAN]	51.0991	17.85	4	9	12	15	1.15009	12	48.2684	1.55352	12	67.4153	1.20857	12	11.704	829	91.3616	4.75439
Q14574	Desmocollin-3 OS=Homo sapiens GN=DSC3 PE=1 SV=3 - [DSC3_HUMAN]	174.663	31.58	3	22	23	46	1.0439	42	40.9578	1.55329	42	48.958	0.492287	42	17.5353	896	99.9063	6.1001
A0A087WY00	Unconventional myosin-Va OS=Homo sapiens GN=MYO5A PE=1 SV=1 - [A0A087WY00_HUMAN]	112.625	19.86	15	25	29	35	0.877216	30	39.8801	1.553	30	60.9586	1.0918	30	26.7014	1828	212.067	8.63135
Q08722-2	Isoform OA3-293 of Leukocyte surface antigen CD47 OS=Homo sapiens GN=CD47 - [CD47_HUMAN]	27.784	11.64	4	5	5	8	0.499779	8	35.4767	1.55298	8	56.2693	1.08475	8	9.84319	292	31.722	7.21045
O75531	Barrier-to-autointegration factor OS=Homo sapiens GN=BANF1 PE=1 SV=1 - [BAF_HUMAN]	178.706	80.9	2	12	13	40	0.425978	39	55.4879	1.55202	39	73.6475	1.16277	39	23.8044	89	10.052	6.0874
A0A075B6K1	Protein IGLV2-14 (Fragment) OS=Homo sapiens GN=IGLV2-14 PE=4 SV=1 - [A0A075B6K1_HUMAN]	4.71252	13.33	1	1	1	2	1.30478	2	6.62121	1.55183	2	12.8603	0.906955	2	13.4785	120	12.589	6.49365
E7ET40	Urokinase-type plasminogen activator OS=Homo sapiens GN=PLAU PE=3 SV=1 - [E7ET40_HUMAN]	15.9911	12.56	3	4	4	4	0.815804	4	34.0312	1.55154	4	31.1968	1.15698	4	4.02253	414	46.8938	8.44092
Q9UET6-2	Isoform 2 of Putative tRNA (cytidine(32)/guanosine(34)-2'-O)-methyltransferase OS=Homo sapiens GN=FTSJ1 - [TRM7_HUMAN]	2.24194	2.14	2	1	1	1	1.36764	1		1.55107	1		0.898351	1		327	35.844	5.88428
O75400-2	Isoform 2 of Pre-mRNA-processing factor 40 homolog A OS=Homo sapiens GN=PRPF40A - [PR40A_HUMAN]	120.151	24.41	10	24	24	35	0.822488	35	43.4567	1.55081	35	56.2003	1.25898	35	22.8451	930	105.86	7.98682
Q9H5P4-3	Isoform 3 of PDZ domain-containing protein 7 OS=Homo sapiens GN=PDZD7 - [PDZD7_HUMAN]	1.85519	0.58	1	1	1	1	0.906174	1		1.55027	1		0.995126	1		1033	111.683	9.71533
P28799	Granulins OS=Homo sapiens GN=GRN PE=1 SV=2 - [GRN_HUMAN]	72.2993	24.79	8	12	12	18	0.75857	18	90.9876	1.55008	18	20.0822	0.733683	18	23.7474	593	63.4998	6.82959
O15235	28S ribosomal protein S12, mitochondrial OS=Homo sapiens GN=MRPS12 PE=1 SV=1 - [RT12_HUMAN]	20.3568	34.78	1	4	4	7	0.871682	7	38.3168	1.54936	7	28.1134	1.0207	7	33.481	138	15.163	10.2866
P78527	DNA-dependent protein kinase catalytic subunit OS=Homo sapiens GN=PRKDC PE=1 SV=3 - [PRKDC_HUMAN]	1000.4	38.4	4	153	154	269	1.0469	264	41.3373	1.54914	265	59.1	1.10226	265	19.8467	4128	468.788	7.12256
J3QKZ5	Uncharacterized protein C19orf47 (Fragment) OS=Homo sapiens GN=C19orf47 PE=1 SV=1 - [J3QKZ5_HUMAN]	2.48518	6.34	5	1	1	1	2.27405	1		1.54875	1		1.45669	1		142	15.34	9.83252
Q9BZE4	Nucleolar GTP-binding protein 1 OS=Homo sapiens GN=GTPBP4 PE=1 SV=3 - [NOG1_HUMAN]	39.531	27.76	4	15	15	16	1.06521	16	36.6268	1.54565	16	69.0319	0.956688	16	17.3582	634	73.9178	9.49561
Q7Z7H8	39S ribosomal protein L10, mitochondrial OS=Homo sapiens GN=MRPL10 PE=1 SV=3 - [RM10_HUMAN]	8.39835	10.34	2	2	2	2	0.973763	2	21.5611	1.54501	2	19.1701	1.02813	2	32.3233	261	29.2637	9.5835
Q96E29-3	Isoform 3 of Transcription termination factor 3, mitochondrial OS=Homo sapiens GN=MTERF3 - [MTEF3_HUMAN]	7.62153	9.46	5	2	2	2	0.853565	2	16.9733	1.54465	2	19.6916	1.085	2	19.7144	296	34.3364	8.44092
E5RFJ9	Store-operated calcium entry-associated regulatory factor (Fragment) OS=Homo sapiens GN=SARAF PE=4 SV=1 - [E5RFJ9_HUMAN]	2.86977	6.12	4	1	1	1	1.24737	1		1.54447	1		0.93107	1		147	16.0748	5.49072
O60353-2	Isoform 2 of Frizzled-6 OS=Homo sapiens GN=FZD6 - [FZD6_HUMAN]	19.6336	8.01	4	5	5	6	1.2823	6	30.0497	1.54427	6	31.3843	1.29133	6	6.87593	674	75.5301	8.00146
Q8N3U4	Cohesin subunit SA-2 OS=Homo sapiens GN=STAG2 PE=1 SV=3 - [STAG2_HUMAN]	66.0818	11.45	6	9	13	20	1.17599	12	41.1696	1.54409	12	77.8194	1.34539	12	15.6285	1231	141.235	5.42725
Q9H939	Proline-serine-threonine phosphatase-interacting protein 2 OS=Homo sapiens GN=PSTPIP2 PE=1 SV=4 - [PPIP2_HUMAN]	29.6727	35.93	2	9	9	10	0.677379	10	47.5626	1.54276	10	67.4763	0.965654	10	8.28759	334	38.8336	8.48486
Q7Z7F0-3	Isoform 3 of UPF0469 protein KIAA0907 OS=Homo sapiens GN=KIAA0907 - [K0907_HUMAN]	2.40955	6.25	4	2	2	2	1.20977	2	11.115	1.54266	2	8.90801	1.46907	2	0.606391	384	40.2576	9.08545
Q01081	Splicing factor U2AF 35 kDa subunit OS=Homo sapiens GN=U2AF1 PE=1 SV=3 - [U2AF1_HUMAN]	88.1269	38.33	9	9	9	23	1.72266	23	53.4287	1.54253	23	58.6081	1.41939	23	32.6875	240	27.8545	8.80713
Q07157-2	Isoform Short of Tight junction protein ZO-1 OS=Homo sapiens GN=TJP1 - [ZO1_HUMAN]	192.155	29.2	6	1	36	51	1.19877	1		1.54172	1		0.791475	1		1668	186.852	6.78564
Q9Y4C8	Probable RNA-binding protein 19 OS=Homo sapiens GN=RBM19 PE=1 SV=3 - [RBM19_HUMAN]	12.0675	4.48	2	3	3	3	0.87446	3	61.7015	1.54082	3	4.61911	1.37275	3	5.15579	960	107.265	6.53662
P14222	Perforin-1 OS=Homo sapiens GN=PRF1 PE=1 SV=1 - [PERF_HUMAN]	1.80151	1.62	1	1	1	1	0.954777	1		1.54039	1		1.11579	1		555	61.3387	7.82568
Q9H0H5	Rac GTPase-activating protein 1 OS=Homo sapiens GN=RACGAP1 PE=1 SV=1 - [RGAP1_HUMAN]	19.4245	12.18	15	6	6	6	1.02308	6	36.6247	1.54039	6	108.052	1.09924	6	29.3577	632	70.9818	8.88037
Q7L1Q6-2	Isoform 2 of Basic leucine zipper and W2 domain-containing protein 1 OS=Homo sapiens GN=BZW1 - [BZW1_HUMAN]	86.0623	43.06	10	19	20	29	0.966498	28	55.029	1.53998	28	38.9525	1.09966	28	15.9207	353	40.5128	6.45557
F5H0C6	Centrosomal protein of 57 kDa (Fragment) OS=Homo sapiens GN=CEP57 PE=1 SV=1 - [F5H0C6_HUMAN]	2.55004	4.04	8	1	1	1	0.821244	1		1.53995	1		1.46928	1		198	23.1658	6.41748
K7EM09	Transmembrane protein 205 (Fragment) OS=Homo sapiens GN=TMEM205 PE=1 SV=1 - [K7EM09_HUMAN]	26.0775	29.17	4	4	4	6	0.685365	6	94.8388	1.53948	6	41.7567	0.953985	6	7.91333	120	13.3807	8.104
P09884	DNA polymerase alpha catalytic subunit OS=Homo sapiens GN=POLA1 PE=1 SV=2 - [DPOLA_HUMAN]	15.3255	5.54	3	6	6	6	0.931433	6	35.1904	1.53888	6	28.7078	1.19218	6	6.9191	1462	165.807	5.84619
Q9H501	ESF1 homolog OS=Homo sapiens GN=ESF1 PE=1 SV=1 - [ESF1_HUMAN]	6.06807	5.05	2	4	4	4	1.07046	4	9.38511	1.53841	4	20.3665	0.920075	4	37.952	851	98.735	5.10986
Q96BW9-2	Isoform 2 of Phosphatidate cytidylyltransferase, mitochondrial OS=Homo sapiens GN=TAMM41 - [TAM41_HUMAN]	9.1695	12.97	4	3	3	3	1.27725	3	104.314	1.53834	3	14.4489	1.09471	3	9.64368	316	35.8847	8.74854
Q9ULR0	Pre-mRNA-splicing factor ISY1 homolog OS=Homo sapiens GN=ISY1 PE=1 SV=3 - [ISY1_HUMAN]	27.0079	39.65	6	10	10	11	1.03409	11	38.9478	1.53756	11	34.8884	1.26012	11	24.6838	285	32.9719	5.17334
P16144-3	Isoform Beta-4B of Integrin beta-4 OS=Homo sapiens GN=ITGB4 - [ITB4_HUMAN]	401.871	41.66	9	59	59	106	1.15128	106	45.3042	1.5366	106	54.0124	1.29768	106	33.7946	1805	200.597	6.30322
E7EQL1	Uncharacterized protein OS=Homo sapiens PE=4 SV=1 - [E7EQL1_HUMAN]	3.17269	7.75	3	1	1	1	0.777423	1		1.5353	1		0.907762	1		142	14.9214	7.38623
P35659	Protein DEK OS=Homo sapiens GN=DEK PE=1 SV=1 - [DEK_HUMAN]	99.7226	34.67	7	14	14	30	0.907586	30	51.4752	1.5345	30	53.9972	1.38	30	26.9794	375	42.6479	8.55811
Q9UJS0	Calcium-binding mitochondrial carrier protein Aralar2 OS=Homo sapiens GN=SLC25A13 PE=1 SV=2 - [CMC2_HUMAN]	147.297	43.85	3	17	23	37	0.945517	26	30.7001	1.53446	26	50.2697	1.06906	26	13.2935	675	74.1286	8.6167
P62306	Small nuclear ribonucleoprotein F OS=Homo sapiens GN=SNRPF PE=1 SV=1 - [RUXF_HUMAN]	32.2005	33.72	2	4	4	10	1.19099	10	82.6792	1.53393	10	4.82222	1.40343	10	22.3254	86	9.71878	4.66553
O75340	Programmed cell death protein 6 OS=Homo sapiens GN=PDCD6 PE=1 SV=1 - [PDCD6_HUMAN]	106.068	54.45	7	11	11	29	1.06426	29	47.4341	1.53365	29	23.307	1.1279	29	17.1422	191	21.8548	5.40186
Q9HAV7	GrpE protein homolog 1, mitochondrial OS=Homo sapiens GN=GRPEL1 PE=1 SV=2 - [GRPE1_HUMAN]	67.5517	61.75	1	11	11	17	0.65584	17	40.9771	1.53325	17	43.4853	1.2831	17	23.2151	217	24.2639	8.11865
P12814-2	Isoform 2 of Alpha-actinin-1 OS=Homo sapiens GN=ACTN1 - [ACTN1_HUMAN]	1373.34	86.02	15	51	88	365	1.00266	213	47.0706	1.53316	212	64.9741	1.09735	212	20.0733	887	102.644	5.50342
P61604	10 kDa heat shock protein, mitochondrial OS=Homo sapiens GN=HSPE1 PE=1 SV=2 - [CH10_HUMAN]	304.48	88.24	3	10	18	98	0.869759	56	28.0741	1.53287	56	62.0185	1.28343	56	23.7045	102	10.9249	8.92432
Q9NYP9	Protein Mis18-alpha OS=Homo sapiens GN=MIS18A PE=1 SV=1 - [MS18A_HUMAN]	8.85196	15.45	1	2	2	2	1.22348	2	13.384	1.53261	2	6.96857	1.50446	2	2.2368	233	25.8465	5.19873
C9JZJ1	Serine/threonine-protein kinase 17B (Fragment) OS=Homo sapiens GN=STK17B PE=1 SV=1 - [C9JZJ1_HUMAN]	3.30816	13.43	3	1	1	1	0.680178	1		1.53258	1		1.23837	1		67	7.75712	10.4917
Q9BXS6-4	Isoform 4 of Nucleolar and spindle-associated protein 1 OS=Homo sapiens GN=NUSAP1 - [NUSAP_HUMAN]	21.3085	16	9	5	5	6	0.888473	6	32.2766	1.53257	6	23.128	1.1999	6	13.244	425	47.541	9.94971
O14929	Histone acetyltransferase type B catalytic subunit OS=Homo sapiens GN=HAT1 PE=1 SV=1 - [HAT1_HUMAN]	67.1243	35.32	4	11	11	17	1.20263	17	23.3871	1.53242	17	51.6686	1.49535	17	31.081	419	49.4808	5.69385
F5H157	Ras-related protein Rab-35 (Fragment) OS=Homo sapiens GN=RAB35 PE=1 SV=1 - [F5H157_HUMAN]	137.824	67.57	25	10	15	44	1.10315	19	49.8322	1.53184	19	89.9775	1.02414	19	24.8387	185	21.2009	8.30908
O14777	Kinetochore protein NDC80 homolog OS=Homo sapiens GN=NDC80 PE=1 SV=1 - [NDC80_HUMAN]	39.3299	20.56	2	11	11	12	0.915978	12	37.3075	1.53154	12	63.7727	1.10884	12	26.372	642	73.8665	5.60498
O43665-2	Isoform 2 of Regulator of G-protein signaling 10 OS=Homo sapiens GN=RGS10 - [RGS10_HUMAN]	43.2726	51.5	3	8	8	13	1.06259	13	12.6202	1.53117	13	21.0157	0.910854	13	9.55512	167	19.5957	5.87158
Q9NRS6-2	Isoform 2 of Sorting nexin-15 OS=Homo sapiens GN=SNX15 - [SNX15_HUMAN]	7.13833	10.55	4	3	3	3	1.47447	3	10.4567	1.53045	3	14.2454	0.947443	3	36.9715	256	29.2022	6.45557
H7C005	Coiled-coil domain-containing protein 138 (Fragment) OS=Homo sapiens GN=CCDC138 PE=4 SV=1 - [H7C005_HUMAN]	2.75581	1.99	3	1	1	1	1.15613	1		1.5301	1		0.101656	1		352	41.0873	8.42627
P39656	Dolichyl-diphosphooligosaccharide--protein glycosyltransferase 48 kDa subunit OS=Homo sapiens GN=DDOST PE=1 SV=4 - [OST48_HUMAN]	169.932	47.37	4	17	17	47	0.853492	47	53.1656	1.52984	46	75.6553	1.37016	45	29.8851	456	50.769	6.55127
Q8NHP8	Putative phospholipase B-like 2 OS=Homo sapiens GN=PLBD2 PE=1 SV=2 - [PLBL2_HUMAN]	36.666	13.24	2	7	7	9	0.943372	9	27.8833	1.52978	9	34.6518	1.05717	9	10.8647	589	65.43	6.80029
P17812	CTP synthase 1 OS=Homo sapiens GN=CTPS1 PE=1 SV=2 - [PYRG1_HUMAN]	127.57	38.92	2	19	22	35	1.02217	31	64.3206	1.52932	31	41.359	1.3428	31	23.9807	591	66.648	6.45557
Q9Y5L0-3	Isoform 3 of Transportin-3 OS=Homo sapiens GN=TNPO3 - [TNPO3_HUMAN]	53.6282	17.05	6	11	11	16	1.21172	16	25.3906	1.52918	16	46.1107	1.05132	16	21.6613	909	102.474	5.56689
P40818	Ubiquitin carboxyl-terminal hydrolase 8 OS=Homo sapiens GN=USP8 PE=1 SV=1 - [UBP8_HUMAN]	13.252	4.56	9	5	5	6	0.997268	6	75.1836	1.52881	6	51.1583	1.02783	6	9.17726	1118	127.444	8.51416
P37235	Hippocalcin-like protein 1 OS=Homo sapiens GN=HPCAL1 PE=1 SV=3 - [HPCL1_HUMAN]	39.5226	43.01	20	10	10	14	0.971064	14	42.7436	1.52863	13	36.4058	1.32399	14	18.929	193	22.299	5.35107
P24539	ATP synthase F(0) complex subunit B1, mitochondrial OS=Homo sapiens GN=ATP5F1 PE=1 SV=2 - [AT5F1_HUMAN]	148.455	54.3	2	17	17	43	0.822926	43	57.5572	1.52825	43	55.6258	1.0323	43	15.9295	256	28.8903	9.36377
Q9Y496	Kinesin-like protein KIF3A OS=Homo sapiens GN=KIF3A PE=1 SV=4 - [KIF3A_HUMAN]	10.1312	2.15	10	1	2	4	1.87836	1		1.52822	1		1.01245	1		699	79.991	6.53662
U3KQU8	Oxidoreductase NAD-binding domain-containing protein 1 OS=Homo sapiens GN=OXNAD1 PE=1 SV=1 - [U3KQU8_HUMAN]	1.76808	2.25	3	1	1	1	1.4503	1		1.52812	1		0.731375	1		311	34.7032	8.51416
Q9H173	Nucleotide exchange factor SIL1 OS=Homo sapiens GN=SIL1 PE=1 SV=1 - [SIL1_HUMAN]	11.8295	9.11	7	4	4	4	0.852783	4	38.2656	1.52807	4	52.8056	0.915042	4	5.55319	461	52.052	5.36377
F8W6N3	Ubiquitin carboxyl-terminal hydrolase OS=Homo sapiens GN=BAP1 PE=1 SV=1 - [F8W6N3_HUMAN]	5.53888	2.11	3	2	2	2	1.18339	2	6.65815	1.52781	2	10.9439	1.08411	2	15.1857	711	78.1029	6.81494
Q9ULF5	Zinc transporter ZIP10 OS=Homo sapiens GN=SLC39A10 PE=1 SV=2 - [S39AA_HUMAN]	8.93479	2.89	3	3	3	3	1.53502	3	55.1706	1.52765	3	36.0344	0.97922	3	4.04506	831	94.0727	6.75635
Q7Z7A3	Cytoplasmic tRNA 2-thiolation protein 1 OS=Homo sapiens GN=CTU1 PE=1 SV=1 - [CTU1_HUMAN]	4.87325	4.31	1	1	1	1	1.38376	1		1.5274	1		0.757488	1		348	36.4269	9.20264
Q13523	Serine/threonine-protein kinase PRP4 homolog OS=Homo sapiens GN=PRPF4B PE=1 SV=3 - [PRP4B_HUMAN]	79.1366	19.17	2	18	20	26	0.857686	24	34.4497	1.52739	24	31.0536	1.23637	24	14.5323	1007	116.916	10.2573
P07602	Prosaposin OS=Homo sapiens GN=PSAP PE=1 SV=2 - [SAP_HUMAN]	200.09	42.75	6	20	20	62	0.898287	57	51.7026	1.52735	57	64.0721	1.0224	57	16.828	524	58.0739	5.17334
Q6NYC8	Phostensin OS=Homo sapiens GN=PPP1R18 PE=1 SV=1 - [PPR18_HUMAN]	64.4636	30.34	4	14	14	17	1.12384	17	45.1507	1.52702	17	68.1559	1.13606	17	20.4014	613	67.9015	5.40186
Q13185	Chromobox protein homolog 3 OS=Homo sapiens GN=CBX3 PE=1 SV=4 - [CBX3_HUMAN]	281.156	71.58	4	13	15	74	0.688089	38	42.8631	1.52698	38	49.6831	1.64199	38	37.2555	183	20.7984	5.32568
Q68D06	Schlafen family member 13 OS=Homo sapiens GN=SLFN13 PE=2 SV=1 - [SLN13_HUMAN]	9.51633	2.9	15	1	3	4	0.809524	1		1.52682	1		1.03417	1		897	101.979	6.96143
B1AVT0	Dual-specificity protein kinase CLK2 OS=Homo sapiens GN=CLK2 PE=1 SV=1 - [B1AVT0_HUMAN]	2.1246	2.82	3	1	1	1	0.399753	1		1.52671	1		1.19855	1		497	59.8379	9.65674
Q8WUD4	Coiled-coil domain-containing protein 12 OS=Homo sapiens GN=CCDC12 PE=1 SV=1 - [CCD12_HUMAN]	38.9129	50.6	4	7	7	10	0.783469	10	34.9828	1.52635	10	11.2886	1.29816	10	27.6069	166	19.1692	7.34229
G3V4C1	Heterogeneous nuclear ribonucleoproteins C1/C2 OS=Homo sapiens GN=HNRNPC PE=1 SV=1 - [G3V4C1_HUMAN]	529.735	57.53	30	1	31	162	0.475924	1		1.52622	1		1.35594	1		292	32.2188	5.08447
D3DPZ1	E3 ubiquitin-protein ligase RNF220 OS=Homo sapiens GN=RNF220 PE=4 SV=1 - [D3DPZ1_HUMAN]	3.38308	4.9	5	1	1	1	1.9844	1		1.52593	1		1.18488	1		245	27.58	4.95752
Q9Y6N5	Sulfide:quinone oxidoreductase, mitochondrial OS=Homo sapiens GN=SQRDL PE=1 SV=1 - [SQRD_HUMAN]	345.222	60.22	6	31	31	84	0.755342	84	36.8961	1.52528	83	33.4853	1.28704	84	21.5744	450	49.9289	9.11475
O95400	CD2 antigen cytoplasmic tail-binding protein 2 OS=Homo sapiens GN=CD2BP2 PE=1 SV=1 - [CD2B2_HUMAN]	25.1668	27.27	1	7	7	8	1.28068	8	125.1	1.52514	8	35.7352	1.36261	8	16.0158	341	37.6232	4.61475
H7BXI1	Extended synaptotagmin-2 (Fragment) OS=Homo sapiens GN=ESYT2 PE=1 SV=1 - [H7BXI1_HUMAN]	175.568	40.84	10	29	30	44	1.1246	43	44.4528	1.52443	43	74.1532	1.03733	43	25.1423	884	97.9487	8.57275
P26006	Integrin alpha-3 OS=Homo sapiens GN=ITGA3 PE=1 SV=5 - [ITA3_HUMAN]	78.2526	14.84	6	15	15	23	1.55093	23	36.9914	1.52304	23	37.8529	1.19032	23	24.3488	1051	116.538	6.771
Q14257	Reticulocalbin-2 OS=Homo sapiens GN=RCN2 PE=1 SV=1 - [RCN2_HUMAN]	68.7992	36.28	5	9	10	17	1.1526	15	29.3802	1.52299	15	55.7672	1.32372	15	16.7561	317	36.8536	4.39893
P12277	Creatine kinase B-type OS=Homo sapiens GN=CKB PE=1 SV=1 - [KCRB_HUMAN]	232.509	63.25	5	19	21	55	1.20354	51	44.3803	1.52289	51	68.1281	0.441324	51	39.2153	381	42.6173	5.59229
Q9Y3E5	Peptidyl-tRNA hydrolase 2, mitochondrial OS=Homo sapiens GN=PTRH2 PE=1 SV=1 - [PTH2_HUMAN]	78.0206	63.13	2	10	10	18	0.712435	18	43.2374	1.52247	18	43.5523	1.1741	18	14.7508	179	19.181	8.73389
Q96CS2-2	Isoform 2 of HAUS augmin-like complex subunit 1 OS=Homo sapiens GN=HAUS1 - [HAUS1_HUMAN]	4.28433	9.9	2	1	1	1	1.88647	1		1.52083	1		1.3247	1		202	22.7299	5.79541
Q13177	Serine/threonine-protein kinase PAK 2 OS=Homo sapiens GN=PAK2 PE=1 SV=3 - [PAK2_HUMAN]	255.174	54.01	3	18	25	63	0.949399	43	44.3909	1.52055	43	59.4977	1.24391	43	18.6554	524	58.0059	5.96045
P80188	Neutrophil gelatinase-associated lipocalin OS=Homo sapiens GN=LCN2 PE=1 SV=2 - [NGAL_HUMAN]	158.948	67.68	3	14	14	42	0.204946	42	86.0819	1.52041	42	44.9491	0.942186	42	10.0231	198	22.5737	8.90967
Q06830	Peroxiredoxin-1 OS=Homo sapiens GN=PRDX1 PE=1 SV=1 - [PRDX1_HUMAN]	822.333	80.4	2	2	24	231	0.697083	14	86.3135	1.52031	14	30.321	1.51673	14	10.6944	199	22.0963	8.1333
A0A087X2B5	Basigin (Fragment) OS=Homo sapiens GN=BSG PE=1 SV=1 - [A0A087X2B5_HUMAN]	62.3619	57.01	9	10	10	17	1.11459	17	62.6902	1.51956	17	59.4643	1.25771	17	31.4829	221	23.881	5.24951
A0A0A0MR85	Glutathione S-transferase Mu 4 OS=Homo sapiens GN=GSTM4 PE=4 SV=1 - [A0A0A0MR85_HUMAN]	48.781	45.41	6	1	11	14	0.620471	1		1.51942	1		1.15792	1		218	25.5468	5.89697
Q13472-3	Isoform 3 of DNA topoisomerase 3-alpha OS=Homo sapiens GN=TOP3A - [TOP3A_HUMAN]	8.89756	4.53	5	3	4	4	2.58607	3	48.503	1.51924	3	4.50481	1.09958	3	20.5524	906	101.144	7.95752
Q9Y2X0-2	Isoform 2 of Mediator of RNA polymerase II transcription subunit 16 OS=Homo sapiens GN=MED16 - [MED16_HUMAN]	16.7028	6.78	9	5	5	6	0.919801	6	39.8839	1.51886	6	30.4737	0.990279	6	19.6737	841	92.9688	7.59131
P05026-2	Isoform 2 of Sodium/potassium-transporting ATPase subunit beta-1 OS=Homo sapiens GN=ATP1B1 - [AT1B1_HUMAN]	47.8943	36.54	3	10	10	13	1.2602	13	40.8901	1.51797	13	37.5873	1.35085	13	10.2987	301	34.8708	8.646
O95363	Phenylalanine--tRNA ligase, mitochondrial OS=Homo sapiens GN=FARS2 PE=1 SV=1 - [SYFM_HUMAN]	17.0151	16.41	1	5	5	6	0.850767	6	48.8766	1.51737	6	46.2042	1.16232	6	3.69232	451	52.3235	7.45947
P61289	Proteasome activator complex subunit 3 OS=Homo sapiens GN=PSME3 PE=1 SV=1 - [PSME3_HUMAN]	87.6824	47.24	13	12	12	24	1.23275	24	35.1518	1.51713	24	42.9355	1.14901	24	25.9824	254	29.4876	5.94775
Q9BPX3	Condensin complex subunit 3 OS=Homo sapiens GN=NCAPG PE=1 SV=1 - [CND3_HUMAN]	18.2469	6.11	3	5	5	5	1.02272	5	19.8666	1.51713	5	36.2794	1.09426	5	17.2867	1015	114.262	5.59229
P08727	Keratin, type I cytoskeletal 19 OS=Homo sapiens GN=KRT19 PE=1 SV=4 - [K1C19_HUMAN]	2104.55	83.75	6	31	49	589	1.6903	180	72.5311	1.51696	180	69.8289	1.2711	180	45.1467	400	44.0791	5.13525
Q8WVC6-2	Isoform 2 of Dephospho-CoA kinase domain-containing protein OS=Homo sapiens GN=DCAKD - [DCAKD_HUMAN]	3.61845	9.85	3	1	1	1	1.43898	1		1.51686	1		1.04568	1		132	14.9179	9.64209
Q8WUX9	Charged multivesicular body protein 7 OS=Homo sapiens GN=CHMP7 PE=1 SV=1 - [CHMP7_HUMAN]	15.8931	9.05	4	4	4	5	1.08066	5	46.2416	1.5167	5	7.746	1.11061	5	16.5339	453	50.8793	5.35107
Q02543	60S ribosomal protein L18a OS=Homo sapiens GN=RPL18A PE=1 SV=2 - [RL18A_HUMAN]	119.242	59.09	5	15	15	40	0.523026	40	32.3274	1.51484	40	29.8972	1.13448	40	34.0208	176	20.7489	10.7114
E9PG73	Peptidyl-prolyl cis-trans isomerase G OS=Homo sapiens GN=PPIG PE=1 SV=1 - [E9PG73_HUMAN]	31.9132	11.37	7	8	8	11	0.943465	11	33.4762	1.51475	11	35.6538	1.42273	11	26.9708	739	87.0365	10.3013
Q2M296-4	Isoform 4 of Methenyltetrahydrofolate synthase domain-containing protein OS=Homo sapiens GN=MTHFSD - [MTHSD_HUMAN]	4.53994	3.93	7	2	2	2	0.705936	2	78.5576	1.51469	2	7.0806	1.3003	2	19.2269	382	41.97	9.31982
P08476	Inhibin beta A chain OS=Homo sapiens GN=INHBA PE=1 SV=2 - [INHBA_HUMAN]	3.32409	1.88	1	1	1	1	0.626422	1		1.5146	1		1.19541	1		426	47.412	8.03076
A0A087WZZ5	Splicing factor 3B subunit 2 OS=Homo sapiens GN=SF3B2 PE=1 SV=1 - [A0A087WZZ5_HUMAN]	309.227	48.68	8	43	43	84	0.90076	84	47.1607	1.51438	84	49.9754	1.19145	84	25.6134	871	97.5247	5.66846
Q14690	Protein RRP5 homolog OS=Homo sapiens GN=PDCD11 PE=1 SV=3 - [RRP5_HUMAN]	121.889	23.57	1	35	35	37	0.951155	37	34.0765	1.51427	37	48.6972	1.12309	37	20.6623	1871	208.57	8.86572
Q8NFQ8	Torsin-1A-interacting protein 2 OS=Homo sapiens GN=TOR1AIP2 PE=1 SV=1 - [TOIP2_HUMAN]	20.1334	16.17	1	3	4	6	1.12895	4	13.2438	1.51336	4	30.1492	1.10731	4	25.6368	470	51.2322	4.95752
D6RAR7	Dysbindin (Fragment) OS=Homo sapiens GN=DTNBP1 PE=4 SV=1 - [D6RAR7_HUMAN]	5.47261	11.27	6	1	1	1	1.84934	1		1.51293	1		1.22139	1		142	15.8193	4.13232
Q8TF01	Arginine/serine-rich protein PNISR OS=Homo sapiens GN=PNISR PE=1 SV=2 - [PNISR_HUMAN]	5.90479	2.24	1	2	2	2	0.742296	2	22.4119	1.5128	2	18.3266	1.43217	2	4.57031	805	92.5211	10.0229
Q15910-5	Isoform 5 of Histone-lysine N-methyltransferase EZH2 OS=Homo sapiens GN=EZH2 - [EZH2_HUMAN]	12.174	7.77	5	3	4	4	0.551082	3	3.32979	1.51265	3	46.2911	1.31941	3	19.2527	695	79.5702	7.2251
P62330	ADP-ribosylation factor 6 OS=Homo sapiens GN=ARF6 PE=1 SV=2 - [ARF6_HUMAN]	83.2403	72.57	5	9	10	22	0.772642	18	40.1253	1.51216	18	67.7507	0.800167	18	12.6552	175	20.0694	8.95361
P25098	Beta-adrenergic receptor kinase 1 OS=Homo sapiens GN=ADRBK1 PE=1 SV=2 - [ARBK1_HUMAN]	78.2887	27	3	18	18	24	1.03538	24	45.2889	1.51198	24	31.4602	1.12298	24	15.4046	689	79.5224	7.28369
Q9Y3E7	Charged multivesicular body protein 3 OS=Homo sapiens GN=CHMP3 PE=1 SV=3 - [CHMP3_HUMAN]	32.3836	30.18	4	8	8	10	1.10093	10	38.1742	1.51181	10	30.8144	0.991861	10	6.44169	222	25.0568	5.12256
Q14657	EKC/KEOPS complex subunit LAGE3 OS=Homo sapiens GN=LAGE3 PE=1 SV=2 - [LAGE3_HUMAN]	6.90395	16.08	1	1	1	1	1.37403	1		1.51177	1		0.574044	1		143	14.7946	8.63135
P26583	High mobility group protein B2 OS=Homo sapiens GN=HMGB2 PE=1 SV=2 - [HMGB2_HUMAN]	334.748	67.94	2	20	30	110	0.381418	73	79.6963	1.51173	73	46.9662	1.66553	73	32.2927	209	24.0187	7.81104
P13284	Gamma-interferon-inducible lysosomal thiol reductase OS=Homo sapiens GN=IFI30 PE=1 SV=3 - [GILT_HUMAN]	49.4115	22.4	2	4	4	14	2.28113	13	72.0299	1.51145	13	52.8906	1.07159	13	19.9009	250	27.945	4.88135
P48634-2	Isoform 2 of Protein PRRC2A OS=Homo sapiens GN=PRRC2A - [PRC2A_HUMAN]	52.3933	8.07	4	12	14	16	1.59955	14	42.2499	1.51144	14	72.6926	1.13902	14	21.2867	2144	227.7	9.49561
O15504	Nucleoporin-like protein 2 OS=Homo sapiens GN=NUPL2 PE=1 SV=1 - [NUPL2_HUMAN]	16.3003	12.77	5	4	5	5	0.784392	4	9.4559	1.51127	4	3.96771	1.19465	4	10.2972	423	44.844	9.18799
E9PKG1	Protein arginine N-methyltransferase 1 OS=Homo sapiens GN=PRMT1 PE=1 SV=1 - [E9PKG1_HUMAN]	63.7812	34.46	15	10	10	21	0.767397	21	45.1542	1.51063	21	65.3747	0.949586	21	29.0117	325	37.6848	6.15088
Q13405	39S ribosomal protein L49, mitochondrial OS=Homo sapiens GN=MRPL49 PE=1 SV=1 - [RM49_HUMAN]	29.7523	36.14	4	5	5	8	0.834723	8	51.8839	1.51048	8	34.4386	1.23547	8	10.9971	166	19.1859	9.45166
P58557-4	Isoform D of Putative ribonuclease OS=Homo sapiens GN=YBEY - [YBEY_HUMAN]	2.03021	11.39	4	1	1	1	1.29846	1		1.51039	1		1.26339	1		79	8.93086	11.1802
H7BXD5	Grancalcin OS=Homo sapiens GN=GCA PE=1 SV=1 - [H7BXD5_HUMAN]	121.062	64.14	6	12	12	35	0.268239	35	47.6634	1.50959	35	52.7263	1.53348	35	36.1843	198	22.0946	5.21143
P01040	Cystatin-A OS=Homo sapiens GN=CSTA PE=1 SV=1 - [CYTA_HUMAN]	72.7982	94.9	2	7	7	19	0.864598	19	41.3179	1.50953	19	65.3657	0.597004	19	16.0717	98	10.9997	5.50342
P09467	Fructose-1,6-bisphosphatase 1 OS=Homo sapiens GN=FBP1 PE=1 SV=5 - [F16P1_HUMAN]	115.488	43.79	2	11	11	27	1.2945	26	35.7429	1.50946	26	49.7218	0.810796	26	10.3378	338	36.8188	6.99072
Q8TB72-4	Isoform 4 of Pumilio homolog 2 OS=Homo sapiens GN=PUM2 - [PUM2_HUMAN]	27.353	9.42	13	3	10	11	1.02199	3	11.0203	1.50864	3	3.53815	1.23745	3	8.43043	1008	107.58	7.60596
J3QLR8	28S ribosomal protein S23, mitochondrial OS=Homo sapiens GN=MRPS23 PE=1 SV=1 - [J3QLR8_HUMAN]	26.7919	43.42	2	7	7	8	0.860855	8	25.4397	1.50828	8	26.7457	1.19376	8	30.992	152	17.5064	9.62744
Q9UHR5-2	Isoform 2 of SAP30-binding protein OS=Homo sapiens GN=SAP30BP - [S30BP_HUMAN]	30.2121	28.08	10	8	8	9	0.793808	9	36.788	1.50802	9	68.0432	1.3069	9	16.4044	292	32.049	5.07178
Q96T88	E3 ubiquitin-protein ligase UHRF1 OS=Homo sapiens GN=UHRF1 PE=1 SV=1 - [UHRF1_HUMAN]	96.3055	37.45	5	22	23	26	1.39717	25	38.489	1.50743	25	81.3848	1.35	25	45.4088	793	89.757	7.56201
Q13416	Origin recognition complex subunit 2 OS=Homo sapiens GN=ORC2 PE=1 SV=2 - [ORC2_HUMAN]	3.94627	3.12	1	1	2	2	0.978747	1		1.50646	1		1.09036	1		577	65.9309	6.50732
Q12923-3	Isoform 3 of Tyrosine-protein phosphatase non-receptor type 13 OS=Homo sapiens GN=PTPN13 - [PTN13_HUMAN]	58.9798	7.7	4	14	14	16	1.02685	16	35.5796	1.506	16	65.0205	1.02022	16	18.112	2466	274.761	6.40479
P52294	Importin subunit alpha-5 OS=Homo sapiens GN=KPNA1 PE=1 SV=3 - [IMA5_HUMAN]	68.133	31.97	8	8	16	21	0.816518	11	31.04	1.50592	11	50.492	1.19245	11	9.91721	538	60.1836	5.0083
G3V325	Protein ATP5J2-PTCD1 OS=Homo sapiens GN=ATP5J2-PTCD1 PE=4 SV=1 - [G3V325_HUMAN]	34.5631	8.41	23	5	7	14	1.15635	9	39.9849	1.5048	9	48.2587	1.16642	9	7.16507	749	84.0566	8.71924
Q96RP9	Elongation factor G, mitochondrial OS=Homo sapiens GN=GFM1 PE=1 SV=2 - [EFGM_HUMAN]	145.8	33.02	4	28	28	43	0.929437	43	47.2378	1.50456	43	41.6171	1.31294	43	21.9459	751	83.4184	7.00537
Q02790	Peptidyl-prolyl cis-trans isomerase FKBP4 OS=Homo sapiens GN=FKBP4 PE=1 SV=3 - [FKBP4_HUMAN]	408.54	79.52	4	40	41	105	0.904644	103	42.1112	1.50338	103	49.8931	1.02725	103	15.6123	459	51.7721	5.42725
Q13505-3	Isoform 3 of Metaxin-1 OS=Homo sapiens GN=MTX1 - [MTX1_HUMAN]	12.8346	23.97	5	7	7	7	1.02264	7	35.6278	1.50283	7	37.7424	1.06846	7	12.1495	317	35.7543	6.29053
H0YM11	Small kinetochore-associated protein (Fragment) OS=Homo sapiens GN=KNSTRN PE=1 SV=1 - [H0YM11_HUMAN]	2.19426	6.45	5	1	1	1	0.630953	1		1.50278	1		1.4909	1		217	24.1466	9.46631
P35869	Aryl hydrocarbon receptor OS=Homo sapiens GN=AHR PE=1 SV=2 - [AHR_HUMAN]	20.84	9.43	1	5	5	6	0.76407	6	39.5994	1.50266	6	49.3856	0.956778	6	62.2269	848	96.0862	6.37939
Q9H4L4	Sentrin-specific protease 3 OS=Homo sapiens GN=SENP3 PE=1 SV=2 - [SENP3_HUMAN]	33.247	15.68	6	8	8	10	1.15785	10	26.6918	1.50239	10	37.2697	1.0039	10	18.4872	574	64.9687	8.55811
A0A087WZY0	Ceroid-lipofuscinosis neuronal protein 5 (Fragment) OS=Homo sapiens GN=CLN5 PE=4 SV=1 - [A0A087WZY0_HUMAN]	2.1045	9.68	3	2	2	2	0.666385	2	17.9788	1.5022	2	50.7308	1.09468	2	36.9178	186	21.1404	7.72314
A1X283	SH3 and PX domain-containing protein 2B OS=Homo sapiens GN=SH3PXD2B PE=1 SV=3 - [SPD2B_HUMAN]	47.5856	16.25	2	16	16	18	1.45817	18	47.0987	1.502	18	38.4311	0.877261	18	12.8298	911	101.516	8.68994
B0QYV1	RNA binding protein fox-1 homolog OS=Homo sapiens GN=RBFOX2 PE=4 SV=1 - [B0QYV1_HUMAN]	13.1799	14.85	33	4	4	4	1.27606	4	34.4698	1.50162	4	188.408	0.873736	4	30.3499	357	37.8427	8.60205
A0A0A6YYR4	Armadillo repeat-containing X-linked protein 2 (Fragment) OS=Homo sapiens GN=ARMCX2 PE=4 SV=1 - [A0A0A6YYR4_HUMAN]	1.67549	19.57	4	1	1	1	0.872308	1		1.5008	1		1.31099	1		92	9.71096	9.99365
H7BXL1	Transmembrane protein 41A OS=Homo sapiens GN=TMEM41A PE=4 SV=1 - [H7BXL1_HUMAN]	3.86498	13.04	3	1	1	1	1.50453	1		1.50058	1		0.966126	1		92	10.4275	8.96826
O60610-2	Isoform 2 of Protein diaphanous homolog 1 OS=Homo sapiens GN=DIAPH1 - [DIAP1_HUMAN]	256.371	41.51	11	47	47	77	0.888932	76	32.695	1.50016	77	46.5268	0.960787	76	16.7037	1248	138.819	5.38916
P80511	Protein S100-A12 OS=Homo sapiens GN=S100A12 PE=1 SV=2 - [S10AC_HUMAN]	68.2682	50	1	8	8	20	0.181753	20	74.383	1.5	20	81.0322	1.50849	20	42.2222	92	10.5685	6.25244
Q8NBY1	Serine/threonine-protein kinase 26 OS=Homo sapiens GN=STK26 PE=2 SV=1 - [Q8NBY1_HUMAN]	88.9608	40.82	11	6	13	23	0.869224	9	39.6075	1.49963	9	36.2265	1.03559	9	17.1198	392	43.8403	5.41455
Q05682-4	Isoform 4 of Caldesmon OS=Homo sapiens GN=CALD1 - [CALD1_HUMAN]	460.452	71.93	12	1	56	140	1.21607	3	94.8769	1.49962	3	9.16643	1.12334	3	2.91427	538	62.6259	6.3667
P13984	General transcription factor IIF subunit 2 OS=Homo sapiens GN=GTF2F2 PE=1 SV=2 - [T2FB_HUMAN]	20.2557	24.9	1	5	5	6	1.08316	6	11.8975	1.49891	6	23.754	1.03322	6	8.34166	249	28.3628	9.23193
Q93063	Exostosin-2 OS=Homo sapiens GN=EXT2 PE=1 SV=1 - [EXT2_HUMAN]	0	2.23	3	2	2	2	0.107215	2	229.417	1.49781	2	68.9008	1.54286	2	47.5581	718	82.2019	6.55127
Q15696	U2 small nuclear ribonucleoprotein auxiliary factor 35 kDa subunit-related protein 2 OS=Homo sapiens GN=ZRSR2 PE=1 SV=2 - [U2AFM_HUMAN]	4.11182	2.7	5	1	2	2	1.28442	1		1.49769	1		0.484498	1		482	58.0089	9.71533
Q9UNW1-4	Isoform 4 of Multiple inositol polyphosphate phosphatase 1 OS=Homo sapiens GN=MINPP1 - [MINP1_HUMAN]	3.05051	2.8	2	1	1	1	0.963391	1		1.49759	1		1.24945	1		286	33.0786	6.63916
D6RB85	Calnexin (Fragment) OS=Homo sapiens GN=CANX PE=1 SV=1 - [D6RB85_HUMAN]	169.055	60.42	5	1	15	50	0.408708	1		1.49758	1		0.98894	1		144	15.998	4.7417
A0A087WYG8	Alpha-internexin OS=Homo sapiens GN=INA PE=1 SV=1 - [A0A087WYG8_HUMAN]	83.3541	8.06	7	3	5	27	1.17793	3	23.5478	1.49752	3	8.33344	0.830722	3	0.693839	496	55.0312	5.40186
Q07021	Complement component 1 Q subcomponent-binding protein, mitochondrial OS=Homo sapiens GN=C1QBP PE=1 SV=1 - [C1QBP_HUMAN]	175.068	45.39	3	11	11	41	0.72441	41	39.3487	1.49748	41	49.0786	1.29384	41	30.5507	282	31.3426	4.84326
P42126	Enoyl-CoA delta isomerase 1, mitochondrial OS=Homo sapiens GN=ECI1 PE=1 SV=1 - [ECI1_HUMAN]	81.5391	33.44	4	9	9	18	0.960018	18	47.2276	1.49745	18	63.1297	1.48833	18	21.8745	302	32.7952	8.54346
Q9Y512	Sorting and assembly machinery component 50 homolog OS=Homo sapiens GN=SAMM50 PE=1 SV=3 - [SAM50_HUMAN]	80.892	36.89	1	14	14	22	0.923889	22	41.1696	1.49737	22	40.4272	1.06799	22	22.2709	469	51.9433	6.90283
H3BRL9	Endonuclease III-like protein 1 (Fragment) OS=Homo sapiens GN=NTHL1 PE=1 SV=1 - [H3BRL9_HUMAN]	11.1168	11.93	4	2	2	3	0.639807	3	13.2064	1.49711	3	5.31547	1.21028	3	1.95302	218	23.8124	9.72998
P37802	Transgelin-2 OS=Homo sapiens GN=TAGLN2 PE=1 SV=3 - [TAGL2_HUMAN]	503.987	93.47	3	26	26	129	1.23486	129	56.6355	1.497	129	51.5191	1.18342	129	30.5666	199	22.3772	8.25049
P33992	DNA replication licensing factor MCM5 OS=Homo sapiens GN=MCM5 PE=1 SV=5 - [MCM5_HUMAN]	237.465	52.32	5	32	32	59	1.27809	58	41.6166	1.4969	58	83.99	1.55517	59	27.0178	734	82.2332	8.36768
P61626	Lysozyme C OS=Homo sapiens GN=LYZ PE=1 SV=1 - [LYSC_HUMAN]	202.11	68.92	2	12	12	52	0.30795	49	82.116	1.49656	52	83.4105	1.4931	52	65.7858	148	16.5263	9.15869
P62760	Visinin-like protein 1 OS=Homo sapiens GN=VSNL1 PE=1 SV=2 - [VISL1_HUMAN]	79.1062	61.26	4	12	12	24	1.10164	23	40.7489	1.49595	24	26.1222	0.637307	24	11.4362	191	22.128	5.14795
Q9HD45	Transmembrane 9 superfamily member 3 OS=Homo sapiens GN=TM9SF3 PE=1 SV=2 - [TM9S3_HUMAN]	52.7634	17.49	2	8	9	16	0.720255	15	32.5549	1.49534	15	28.7908	1.23492	15	20.2477	589	67.8431	7.21045
Q12788	Transducin beta-like protein 3 OS=Homo sapiens GN=TBL3 PE=1 SV=2 - [TBL3_HUMAN]	52.3069	22.4	4	12	12	14	1.28039	14	36.3232	1.49465	14	45.9016	1.11126	14	15.3696	808	88.9785	6.90283
F8W785	Golgi integral membrane protein 4 OS=Homo sapiens GN=GOLIM4 PE=1 SV=1 - [F8W785_HUMAN]	90.2856	25.3	2	17	17	26	0.866824	26	51.6969	1.49456	26	47.5363	1.15452	26	28.8589	668	78.7127	4.7417
Q9NY33	Dipeptidyl peptidase 3 OS=Homo sapiens GN=DPP3 PE=1 SV=2 - [DPP3_HUMAN]	215.589	46.95	9	28	28	52	1.13507	52	41.0779	1.49419	52	62.3871	1.1431	52	23.4315	737	82.5378	5.09717
Q96QG7-2	Isoform 2 of Myotubularin-related protein 9 OS=Homo sapiens GN=MTMR9 - [MTMR9_HUMAN]	0	2.16	2	1	1	1	2.15758	1		1.49344	1		0.837111	1		464	53.762	6.34131
P51580	Thiopurine S-methyltransferase OS=Homo sapiens GN=TPMT PE=1 SV=1 - [TPMT_HUMAN]	26.7712	27.35	1	6	6	8	1.33987	8	18.4703	1.49234	8	18.4973	0.985935	8	10.1313	245	28.1621	6.22705
Q00325-2	Isoform B of Phosphate carrier protein, mitochondrial OS=Homo sapiens GN=SLC25A3 - [MPCP_HUMAN]	165.033	37.4	6	19	19	51	0.873719	51	44.4066	1.49154	51	62.9255	1.08625	51	18.143	361	39.9326	9.36377
P17096	High mobility group protein HMG-I/HMG-Y OS=Homo sapiens GN=HMGA1 PE=1 SV=3 - [HMGA1_HUMAN]	66.6901	56.07	3	2	7	17	0.284897	5	10.6194	1.49118	5	13.6527	1.55962	5	34.729	107	11.6691	10.3159
P23381	Tryptophan--tRNA ligase, cytoplasmic OS=Homo sapiens GN=WARS PE=1 SV=2 - [SYWC_HUMAN]	280.21	66.24	24	31	31	71	1.16138	71	60.9305	1.49098	71	48.512	1.50133	71	36.3629	471	53.1316	6.22705
Q12872	Splicing factor, suppressor of white-apricot homolog OS=Homo sapiens GN=SFSWAP PE=1 SV=3 - [SFSWA_HUMAN]	23.4085	6.31	3	5	5	6	0.795998	6	61.4797	1.4907	6	56.1852	1.01193	6	12.1822	951	104.758	8.04541
Q9NUQ3	Gamma-taxilin OS=Homo sapiens GN=TXLNG PE=1 SV=2 - [TXLNG_HUMAN]	53.7448	29.92	11	12	15	20	0.941108	14	35.8502	1.49057	14	29.1978	1.01039	14	16.1918	528	60.5481	7.51807
P60604	Ubiquitin-conjugating enzyme E2 G2 OS=Homo sapiens GN=UBE2G2 PE=1 SV=1 - [UB2G2_HUMAN]	7.52372	18.18	4	2	2	2	0.90235	2	4.80131	1.49048	2	33.5023	1.27955	2	8.32109	165	18.5541	4.70361
P80362	Ig kappa chain V-I region WAT OS=Homo sapiens PE=1 SV=1 - [KV125_HUMAN]	170.327	41.67	3	1	3	40	0.453277	1		1.49013	1		3.87425	1		108	11.7298	5.31299
Q5T3Q7	HEAT repeat-containing protein 1 OS=Homo sapiens GN=HEATR1 PE=1 SV=1 - [Q5T3Q7_HUMAN]	30.2234	5.24	2	8	8	8	1.03732	8	45.8535	1.48986	8	44.6243	1.1613	8	21.1782	2063	233.127	6.59521
P49366-2	Isoform Short of Deoxyhypusine synthase OS=Homo sapiens GN=DHPS - [DHYS_HUMAN]	20.196	20.81	10	5	5	6	1.42162	6	46.4118	1.48969	6	83.5217	1.00683	6	12.5268	322	35.8929	5.04639
F8W8I6	Nucleolysin TIA-1 isoform p40 OS=Homo sapiens GN=TIA1 PE=1 SV=1 - [F8W8I6_HUMAN]	77.7185	37.92	7	7	13	21	1.11138	9	42.9191	1.4894	9	44.1283	1.44094	9	35.6264	385	42.8075	7.73779
Q9UNX4	WD repeat-containing protein 3 OS=Homo sapiens GN=WDR3 PE=1 SV=1 - [WDR3_HUMAN]	22.5795	7.74	1	6	6	7	0.757276	7	29.9186	1.48877	7	43.7539	1.07337	7	30.1966	943	106.032	6.63916
Q9UEW8-2	Isoform 2 of STE20/SPS1-related proline-alanine-rich protein kinase OS=Homo sapiens GN=STK39 - [STK39_HUMAN]	53.404	20.34	2	6	9	12	1.19129	9	23.5935	1.48818	9	28.4421	0.950424	9	18.1366	526	57.9007	6.29053
P05186	Alkaline phosphatase, tissue-nonspecific isozyme OS=Homo sapiens GN=ALPL PE=1 SV=4 - [PPBT_HUMAN]	22.2634	16.22	4	7	7	7	0.756826	7	45.614	1.48813	7	60.1813	1.14812	7	23.173	524	57.2686	6.66846
P63000	Ras-related C3 botulinum toxin substrate 1 OS=Homo sapiens GN=RAC1 PE=1 SV=1 - [RAC1_HUMAN]	157.234	51.56	11	7	14	46	1.29867	25	41.2788	1.48784	25	40.8149	0.884329	25	19.4057	192	21.4362	8.49951
P50281	Matrix metalloproteinase-14 OS=Homo sapiens GN=MMP14 PE=1 SV=3 - [MMP14_HUMAN]	50.0827	20.45	2	11	11	15	1.30965	15	50.884	1.48717	15	28.0899	1.2002	15	19.536	582	65.852	7.76709
Q6P1K2	Polyamine-modulated factor 1 OS=Homo sapiens GN=PMF1 PE=1 SV=2 - [PMF1_HUMAN]	6.55082	10.73	10	2	2	2	1.24875	2	23.2643	1.487	2	61.106	1.86217	2	35.3156	205	23.3248	5.49072
Q9NUQ9	Protein FAM49B OS=Homo sapiens GN=FAM49B PE=1 SV=1 - [FA49B_HUMAN]	125.631	45.99	11	11	13	32	0.951799	23	45.3894	1.48694	23	78.7844	1.16967	23	28.4283	324	36.7246	6.06201
P53355-4	Isoform 4 of Death-associated protein kinase 1 OS=Homo sapiens GN=DAPK1 - [DAPK1_HUMAN]	4.69707	0.88	4	1	2	2	1.74271	1		1.48688	1		0.814749	1		1364	152.371	7.1665
Q9HDC9	Adipocyte plasma membrane-associated protein OS=Homo sapiens GN=APMAP PE=1 SV=2 - [APMAP_HUMAN]	151.129	47.12	3	20	20	42	0.767839	41	45.1851	1.48684	40	31.8029	1.13411	40	24.1732	416	46.4509	6.16357
P49023-2	Isoform Alpha of Paxillin OS=Homo sapiens GN=PXN - [PAXI_HUMAN]	82.4385	49.01	7	18	18	21	1.07762	21	29.8615	1.48633	21	147.248	1.05382	21	33.901	557	60.9273	6.354
E7ER45	Maltase-glucoamylase, intestinal OS=Homo sapiens GN=MGAM PE=3 SV=2 - [E7ER45_HUMAN]	3.78464	0.73	3	1	1	1	0.321228	1		1.48614	1		1.63282	1		2753	311.825	5.41455
P22570	NADPH:adrenodoxin oxidoreductase, mitochondrial OS=Homo sapiens GN=FDXR PE=1 SV=3 - [ADRO_HUMAN]	172.173	69.65	15	29	29	50	1.02845	50	29.9177	1.48614	50	54.5678	0.892533	50	20.3382	491	53.803	8.44092
D3YTK1	B-cell lymphoma/leukemia 11B OS=Homo sapiens GN=BCL11B PE=1 SV=1 - [D3YTK1_HUMAN]	8.47912	3.71	22	3	3	3	1.01901	3	15.3144	1.48581	3	18.3365	0.906517	3	1.13141	700	75.325	7.57666
O75691	Small subunit processome component 20 homolog OS=Homo sapiens GN=UTP20 PE=1 SV=3 - [UTP20_HUMAN]	10.2265	1.69	1	4	4	4	0.854224	4	65.1193	1.48546	4	20.6438	1.02756	4	22.6448	2785	318.182	7.38623
Q8TCC3-3	Isoform 3 of 39S ribosomal protein L30, mitochondrial OS=Homo sapiens GN=MRPL30 - [RM30_HUMAN]	4.69563	6.11	3	1	1	2	1.13211	2	65.2725	1.48468	2	13.2276	1.12142	2	9.51554	131	15.1814	10.3159
P57081-2	Isoform 2 of tRNA (guanine-N(7)-)-methyltransferase non-catalytic subunit WDR4 OS=Homo sapiens GN=WDR4 - [WDR4_HUMAN]	14.4183	13.87	3	3	3	3	0.935456	3	31.9157	1.4844	3	50.5611	1.12737	3	10.6896	411	45.3329	6.90283
F5H539	G/T mismatch-specific thymine DNA glycosylase (Fragment) OS=Homo sapiens GN=TDG PE=1 SV=1 - [F5H539_HUMAN]	2.8557	7.97	4	1	1	1	0.861836	1		1.48423	1		0.98545	1		138	15.3551	9.51025
Q9Y6K5	2'-5'-oligoadenylate synthase 3 OS=Homo sapiens GN=OAS3 PE=1 SV=3 - [OAS3_HUMAN]	147.293	27.97	4	29	29	42	1.47228	42	45.4361	1.48422	42	63.6016	1.0569	42	19.0674	1087	121.093	8.39697
X1WI28	60S ribosomal protein L10 (Fragment) OS=Homo sapiens GN=RPL10 PE=1 SV=3 - [X1WI28_HUMAN]	224.433	74	8	4	22	70	0.545207	12	30.3791	1.48381	12	26.9012	1.12868	12	13.6845	200	22.96	10.0083
C9JA28	Translocon-associated protein subunit gamma OS=Homo sapiens GN=SSR3 PE=1 SV=1 - [C9JA28_HUMAN]	44.1774	27.01	27	8	8	14	0.864939	13	48.4342	1.48352	13	37.3005	1.32008	13	48.6849	174	20.1485	9.43701
Q99848	Probable rRNA-processing protein EBP2 OS=Homo sapiens GN=EBNA1BP2 PE=1 SV=2 - [EBP2_HUMAN]	24.3663	26.47	2	7	7	8	1.03948	8	53.9762	1.48339	8	85.197	1.00779	8	27.6269	306	34.8304	10.0962
Q8WU90	Zinc finger CCCH domain-containing protein 15 OS=Homo sapiens GN=ZC3H15 PE=1 SV=1 - [ZC3HF_HUMAN]	82.7605	34.74	5	15	15	24	0.927847	24	31.7142	1.48322	24	36.9828	1.1739	24	15.6833	426	48.5726	5.31299
Q9NSC5-5	Isoform 5 of Homer protein homolog 3 OS=Homo sapiens GN=HOMER3 - [HOME3_HUMAN]	22.1019	22.15	10	6	7	7	0.965549	6	38.4303	1.48289	6	25.2029	0.829906	6	12.1452	325	35.9323	5.41455
Q9BW92	Threonine--tRNA ligase, mitochondrial OS=Homo sapiens GN=TARS2 PE=1 SV=1 - [SYTM_HUMAN]	41.8566	22.84	7	15	15	17	0.861635	17	33.4395	1.48239	16	55.64	1.22901	15	28.1862	718	80.9854	7.29834
P43897	Elongation factor Ts, mitochondrial OS=Homo sapiens GN=TSFM PE=1 SV=2 - [EFTS_HUMAN]	84.1353	45.54	10	14	14	21	0.887126	21	27.2087	1.48208	21	40.2253	1.23405	21	13.3002	325	35.3682	8.38232
P49411	Elongation factor Tu, mitochondrial OS=Homo sapiens GN=TUFM PE=1 SV=2 - [EFTU_HUMAN]	603.772	82.74	2	41	41	144	0.804031	144	52.4772	1.48094	143	54.2319	1.3381	144	27.1353	452	49.5102	7.60596
H6UMI1	GABARAP-a OS=Homo sapiens GN=GABARAP PE=2 SV=1 - [H6UMI1_HUMAN]	14.6252	25.51	6	3	4	5	0.521968	4	32.1298	1.48092	4	28.8631	1.13272	4	10.0113	98	11.6503	9.84717
Q13084	39S ribosomal protein L28, mitochondrial OS=Homo sapiens GN=MRPL28 PE=1 SV=4 - [RM28_HUMAN]	58.8286	61.72	5	13	13	18	0.988945	18	37.7782	1.48071	18	45.564	1.15237	18	21.3335	256	30.1379	8.29443
P57735	Ras-related protein Rab-25 OS=Homo sapiens GN=RAB25 PE=1 SV=2 - [RAB25_HUMAN]	5.71912	8.92	1	1	2	2	1.30231	1		1.48005	1		0.584593	1		213	23.481	5.96045
E7EUP3	Histone acetyltransferase OS=Homo sapiens GN=KAT7 PE=1 SV=1 - [E7EUP3_HUMAN]	4.67368	2.59	6	1	1	1	0.877453	1		1.47963	1		1.32476	1		425	49.8272	9.0415
Q9GZS1-2	Isoform 2 of DNA-directed RNA polymerase I subunit RPA49 OS=Homo sapiens GN=POLR1E - [RPA49_HUMAN]	22.5671	13.84	3	5	5	6	1.1834	6	18.204	1.4796	6	8.94437	1.02966	6	2.43324	419	47.2304	8.93896
Q15527	Surfeit locus protein 2 OS=Homo sapiens GN=SURF2 PE=1 SV=3 - [SURF2_HUMAN]	7.36989	10.94	1	2	2	2	0.924149	2	10.7718	1.47938	2	25.8443	1.05358	2	1.68436	256	29.629	9.21729
Q13443	Disintegrin and metalloproteinase domain-containing protein 9 OS=Homo sapiens GN=ADAM9 PE=1 SV=1 - [ADAM9_HUMAN]	34.6766	10.74	4	7	7	9	1.50685	9	52.8449	1.47897	9	94.6152	1.16432	9	27.0159	819	90.4971	7.51807
Q9BR76	Coronin-1B OS=Homo sapiens GN=CORO1B PE=1 SV=1 - [COR1B_HUMAN]	177.501	47.03	6	22	23	50	1.52045	49	49.9649	1.47838	49	65.7075	0.937582	49	16.886	489	54.2003	5.88428
Q14444-2	Isoform 2 of Caprin-1 OS=Homo sapiens GN=CAPRIN1 - [CAPR1_HUMAN]	136.413	23.92	6	19	19	41	0.934566	41	42.3982	1.4775	41	41.2009	1.11207	41	25.4797	694	76.8143	5.12256
Q9BPW9	Dehydrogenase/reductase SDR family member 9 OS=Homo sapiens GN=DHRS9 PE=1 SV=1 - [DHRS9_HUMAN]	21.7298	24.14	4	7	7	8	1.18295	8	22.2509	1.47746	8	38.7567	0.687679	8	32.4503	319	35.2046	8.60205
B8ZZU8	Transcription elongation factor B (SIII), polypeptide 2 (18kDa, elongin B), isoform CRA_b OS=Homo sapiens GN=TCEB2 PE=4 SV=1 - [B8ZZU8_HUMAN]	61.6328	54.87	4	10	10	18	0.863277	18	26.8148	1.47688	18	32.0702	1.1518	18	16.9624	113	12.5193	4.97021
P19256-2	Isoform 2 of Lymphocyte function-associated antigen 3 OS=Homo sapiens GN=CD58 - [LFA3_HUMAN]	16.5089	11.81	5	5	5	6	0.607837	6	11.0843	1.4766	6	80.9877	1.02663	6	19.4548	237	26.6432	6.26514
P33993	DNA replication licensing factor MCM7 OS=Homo sapiens GN=MCM7 PE=1 SV=4 - [MCM7_HUMAN]	204.268	61.06	4	34	34	56	1.16369	56	55.3129	1.47643	56	68.1828	1.42786	56	36.0158	719	81.2566	6.45557
O43427-2	Isoform Short of Acidic fibroblast growth factor intracellular-binding protein OS=Homo sapiens GN=FIBP - [FIBP_HUMAN]	19.3187	20.73	5	6	6	7	1.07116	7	34.4546	1.47625	7	84.9331	1.02213	7	24.6823	357	41.1842	6.75635
P46199	Translation initiation factor IF-2, mitochondrial OS=Homo sapiens GN=MTIF2 PE=1 SV=2 - [IF2M_HUMAN]	36.6496	13.48	2	9	9	11	0.8885	11	47.4105	1.47613	11	66.0285	1.01171	11	39.7995	727	81.2665	7.15186
Q5TGZ0-2	Isoform 2 of MICOS complex subunit MIC10 OS=Homo sapiens GN=MINOS1 - [MIC10_HUMAN]	3.01219	33.33	5	1	1	1	1.19356	1		1.47556	1		1.61825	1		24	2.80737	5.021
Q00059	Transcription factor A, mitochondrial OS=Homo sapiens GN=TFAM PE=1 SV=1 - [TFAM_HUMAN]	99.3632	54.88	3	16	16	33	0.692528	33	37.4488	1.47531	33	26.9491	1.15871	33	18.2674	246	29.0782	9.71533
P35625	Metalloproteinase inhibitor 3 OS=Homo sapiens GN=TIMP3 PE=1 SV=2 - [TIMP3_HUMAN]	11.9483	14.69	1	3	3	4	1.6198	4	39.1154	1.47483	4	45.884	0.879999	4	9.20362	211	24.1288	8.71924
E7EU96	Casein kinase II subunit alpha OS=Homo sapiens GN=CSNK2A1 PE=1 SV=1 - [E7EU96_HUMAN]	109.165	49.61	9	14	15	28	0.979896	27	30.2046	1.47421	27	36.8594	1.0403	27	11.7339	385	45.2819	7.94287
Q9NZJ9	Diphosphoinositol polyphosphate phosphohydrolase 2 OS=Homo sapiens GN=NUDT4 PE=1 SV=2 - [NUDT4_HUMAN]	35.8282	32.22	7	5	6	9	0.956676	8	25.8008	1.47418	8	28.6354	1.09308	8	13.7503	180	20.2932	6.354
Q99543	DnaJ homolog subfamily C member 2 OS=Homo sapiens GN=DNAJC2 PE=1 SV=4 - [DNJC2_HUMAN]	27.0425	15.94	6	9	9	9	1.34537	9	40.1362	1.47345	9	20.868	1.02085	9	16.6142	621	71.9516	8.70459
B7WP74	Pre-mRNA-splicing factor CWC22 homolog (Fragment) OS=Homo sapiens GN=CWC22 PE=1 SV=1 - [B7WP74_HUMAN]	10.5446	4.56	2	3	3	3	1.20711	3	34.9744	1.4731	3	37.5142	1.00967	3	29.9264	745	85.5238	5.70654
E5RIY9	Protein N-terminal glutamine amidohydrolase OS=Homo sapiens GN=WDYHV1 PE=4 SV=1 - [E5RIY9_HUMAN]	2.85413	21.05	3	1	1	1	0.929568	1		1.47229	1		1.37459	1		57	6.43596	5.90967
E9PLY7	Protein FRG1 (Fragment) OS=Homo sapiens GN=FRG1 PE=4 SV=4 - [E9PLY7_HUMAN]	7.26539	29.41	6	3	3	3	0.930662	3	11.3727	1.47224	3	5.07463	1.25798	3	26.9031	102	11.7439	8.14795
O75533	Splicing factor 3B subunit 1 OS=Homo sapiens GN=SF3B1 PE=1 SV=3 - [SF3B1_HUMAN]	396.978	46.93	6	53	53	104	1.023	103	43.0261	1.47166	103	48.5602	1.24016	103	25.0727	1304	145.738	7.09326
Q8IWW6-3	Isoform 3 of Rho GTPase-activating protein 12 OS=Homo sapiens GN=ARHGAP12 - [RHG12_HUMAN]	13.9311	5.29	6	5	5	5	1.12838	5	27.0554	1.47166	5	41.8185	0.794624	5	12.5053	794	90.3479	8.41162
B0QY71	Transcription factor MafF (Fragment) OS=Homo sapiens GN=MAFF PE=4 SV=1 - [B0QY71_HUMAN]	0	7.53	4	1	1	1	0.494168	1		1.47124	1		1.05717	1		93	10.7318	10.2573
P35250	Replication factor C subunit 2 OS=Homo sapiens GN=RFC2 PE=1 SV=3 - [RFC2_HUMAN]	48.5954	34.18	11	11	11	13	1.09883	13	36.8687	1.47082	13	88.1312	1.24384	13	28.5496	354	39.1321	6.44287
Q13547	Histone deacetylase 1 OS=Homo sapiens GN=HDAC1 PE=1 SV=1 - [HDAC1_HUMAN]	121.253	47.93	3	12	18	34	0.89291	24	48.4037	1.4702	24	35.808	1.15495	24	20.4454	482	55.0677	5.47803
P61081	NEDD8-conjugating enzyme Ubc12 OS=Homo sapiens GN=UBE2M PE=1 SV=1 - [UBC12_HUMAN]	42.4891	57.38	3	11	11	15	0.948155	15	41.9166	1.46965	15	35.8391	1.08761	15	25.4048	183	20.8866	7.69385
Q92968	Peroxisomal membrane protein PEX13 OS=Homo sapiens GN=PEX13 PE=1 SV=2 - [PEX13_HUMAN]	2.96532	2.48	1	1	1	1	1.62034	1		1.46946	1		1.11122	1		403	44.1023	8.04541
P16401	Histone H1.5 OS=Homo sapiens GN=HIST1H1B PE=1 SV=3 - [H15_HUMAN]	298.519	48.67	1	17	26	114	0.165161	63	204.989	1.46918	64	90.9268	1.58243	65	54.5255	226	22.5665	10.9165
Q5H9A7	Metalloproteinase inhibitor 1 OS=Homo sapiens GN=TIMP1 PE=1 SV=1 - [Q5H9A7_HUMAN]	20.4004	30.77	5	4	4	6	1.97869	6	20.7545	1.4691	6	6.74866	0.8602	6	18.7925	143	16.0468	8.07471
Q86VP6	Cullin-associated NEDD8-dissociated protein 1 OS=Homo sapiens GN=CAND1 PE=1 SV=2 - [CAND1_HUMAN]	435.965	51.71	8	60	60	116	1.00673	116	39.0332	1.46898	116	49.553	1.07691	116	16.549	1230	136.289	5.78271
Q9ULW3	Activator of basal transcription 1 OS=Homo sapiens GN=ABT1 PE=1 SV=1 - [ABT1_HUMAN]	1.84238	2.94	1	1	1	1	1.63177	1		1.46814	1		0.929212	1		272	31.06	9.87646
P17900	Ganglioside GM2 activator OS=Homo sapiens GN=GM2A PE=1 SV=4 - [SAP3_HUMAN]	50.8382	30.05	3	7	7	15	1.04179	15	30.6629	1.46812	15	55.0158	0.793835	15	5.76975	193	20.8247	5.31299
P78536	Disintegrin and metalloproteinase domain-containing protein 17 OS=Homo sapiens GN=ADAM17 PE=1 SV=1 - [ADA17_HUMAN]	24.7448	9.83	4	9	9	10	1.10313	10	22.3492	1.46803	9	23.3855	0.759278	10	31.179	824	92.9613	5.75732
Q13555-10	Isoform 10 of Calcium/calmodulin-dependent protein kinase type II subunit gamma OS=Homo sapiens GN=CAMK2G - [KCC2G_HUMAN]	114.152	47.47	23	11	19	33	0.937013	17	14.8975	1.46799	17	39.1028	1.00756	17	15.7081	495	55.9255	7.18115
Q0VDF9	Heat shock 70 kDa protein 14 OS=Homo sapiens GN=HSPA14 PE=1 SV=1 - [HSP7E_HUMAN]	53.3911	33.2	8	14	15	16	1.13265	15	30.3271	1.46747	15	34.2648	1.17014	15	16.2306	509	54.7601	5.59229
H0YIZ6	HAUS augmin-like complex subunit 4 (Fragment) OS=Homo sapiens GN=HAUS4 PE=1 SV=1 - [H0YIZ6_HUMAN]	5.55438	13.89	9	2	2	2	0.906176	2	19.6738	1.46743	2	8.7777	1.34287	2	15.9855	144	16.6114	5.36377
Q9UM00-2	Isoform 2 of Transmembrane and coiled-coil domain-containing protein 1 OS=Homo sapiens GN=TMCO1 - [TMCO1_HUMAN]	33.2694	32.54	7	6	6	10	0.682036	10	27.2933	1.4666	10	40.653	0.926939	10	36.9119	169	18.7539	9.61279
C9JBY7	28S ribosomal protein S33, mitochondrial OS=Homo sapiens GN=MRPS33 PE=1 SV=1 - [C9JBY7_HUMAN]	8.92952	21.88	2	2	2	3	0.658388	3	11.7161	1.46648	3	23.3628	0.934393	3	4.23158	96	11.4491	10.1694
Q6P2Q9	Pre-mRNA-processing-splicing factor 8 OS=Homo sapiens GN=PRPF8 PE=1 SV=2 - [PRP8_HUMAN]	447.132	38.63	22	82	83	124	1.02221	122	46.5825	1.46609	122	55.467	1.17613	122	20.9083	2335	273.427	8.83643
Q96SI9-2	Isoform 2 of Spermatid perinuclear RNA-binding protein OS=Homo sapiens GN=STRBP - [STRBP_HUMAN]	105.266	21.28	3	7	14	32	0.771559	8	40.5494	1.46603	8	78.354	1.20868	8	11.9241	658	71.921	8.646
Q07812-5	Isoform Epsilon of Apoptosis regulator BAX OS=Homo sapiens GN=BAX - [BAX_HUMAN]	51.595	46.34	9	7	7	14	0.889885	14	21.7082	1.46567	14	55.5502	0.908966	14	36.1412	164	18.1171	8.1626
Q9Y314	Nitric oxide synthase-interacting protein OS=Homo sapiens GN=NOSIP PE=1 SV=1 - [NOSIP_HUMAN]	42.8533	45.51	7	10	10	12	1.21986	12	38.5001	1.465	12	46.3678	1.40058	12	19.8305	301	33.151	8.82178
Q9H5K3	Protein O-mannose kinase OS=Homo sapiens GN=POMK PE=1 SV=1 - [SG196_HUMAN]	11.3319	13.71	2	4	4	5	1.48578	5	26.8246	1.46441	5	12.2036	1.37347	5	17.8263	350	40.024	6.1001
O95239-2	Isoform 2 of Chromosome-associated kinesin KIF4A OS=Homo sapiens GN=KIF4A - [KIF4A_HUMAN]	33.7757	9.49	3	10	10	10	1.13355	10	18.1038	1.46423	10	70.3671	1.16216	10	34.3557	1127	128.38	6.16357
P38646	Stress-70 protein, mitochondrial OS=Homo sapiens GN=HSPA9 PE=1 SV=2 - [GRP75_HUMAN]	815.744	72.46	5	61	62	218	0.864246	210	34.3619	1.46352	209	59.9384	1.13711	210	23.8715	679	73.6348	6.16357
A0A087WSX4	Protein IGHV3-53 (Fragment) OS=Homo sapiens GN=IGHV3-53 PE=4 SV=1 - [A0A087WSX4_HUMAN]	71.4494	43.1	2	1	5	23	0.665104	4	33.2291	1.46333	4	10.0875	0.776707	4	7.40792	116	12.7613	8.27979
Q96BZ8	Leukocyte receptor cluster member 1 OS=Homo sapiens GN=LENG1 PE=1 SV=1 - [LENG1_HUMAN]	2.93046	4.55	1	1	1	1	0.936621	1		1.46219	1		0.569236	1		264	30.5109	9.68604
H7C417	Uncharacterized protein (Fragment) OS=Homo sapiens PE=4 SV=1 - [H7C417_HUMAN]	7.52448	9.47	4	2	3	3	0.691049	2	12.1907	1.46204	2	16.6115	1.25506	2	5.41592	338	37.4103	8.19189
Q68CQ4	Digestive organ expansion factor homolog OS=Homo sapiens GN=DIEXF PE=1 SV=2 - [DIEXF_HUMAN]	16.8281	7.67	2	4	5	5	0.849293	4	19.6594	1.46203	4	6.77737	0.9753	4	12.6111	756	87.0008	5.88428
P62277	40S ribosomal protein S13 OS=Homo sapiens GN=RPS13 PE=1 SV=2 - [RS13_HUMAN]	148.345	64.24	3	15	15	45	0.413367	45	45.3918	1.46196	45	36.0492	1.12252	45	17.817	151	17.2117	10.5356
O43592	Exportin-T OS=Homo sapiens GN=XPOT PE=1 SV=2 - [XPOT_HUMAN]	42.1259	11.02	3	8	8	12	1.12668	12	36.151	1.46162	12	81.9531	0.95663	12	19.3746	962	109.893	5.38916
O75582	Ribosomal protein S6 kinase alpha-5 OS=Homo sapiens GN=RPS6KA5 PE=1 SV=1 - [KS6A5_HUMAN]	25.7619	10.1	5	6	7	9	1.01782	7	32.5966	1.46049	7	41.1641	1.27847	7	11.8689	802	89.8088	7.10791
F5H6X0	General transcription factor IIH subunit 3 (Fragment) OS=Homo sapiens GN=GTF2H3 PE=4 SV=1 - [F5H6X0_HUMAN]	2.10337	4.73	8	1	1	1	1.23883	1		1.46047	1		0.922145	1		148	16.3584	7.56201
Q6IAK0	SELT protein OS=Homo sapiens GN=SELT PE=2 SV=1 - [Q6IAK0_HUMAN]	2.78429	7.3	4	1	1	1	1.17529	1		1.4604	1		1.30881	1		137	15.834	6.66846
Q2M1Z3	Rho GTPase-activating protein 31 OS=Homo sapiens GN=ARHGAP31 PE=1 SV=2 - [RHG31_HUMAN]	3.56999	1.59	10	1	2	2	1.07892	1		1.45947	1		0.90148	1		1444	156.888	5.75732
P47914	60S ribosomal protein L29 OS=Homo sapiens GN=RPL29 PE=1 SV=2 - [RL29_HUMAN]	52.3978	28.3	1	6	6	16	0.500057	16	78.6223	1.45881	16	55.1459	0.627172	16	16.438	159	17.7411	11.6636
S4R371	Fatty acid-binding protein, heart (Fragment) OS=Homo sapiens GN=FABP3 PE=1 SV=1 - [S4R371_HUMAN]	15.3766	37.88	7	5	5	5	1.46177	4	39.1638	1.45781	4	8.73123	0.744144	4	0.364782	132	14.7777	6.80029
Q9UG63	ATP-binding cassette sub-family F member 2 OS=Homo sapiens GN=ABCF2 PE=1 SV=2 - [ABCF2_HUMAN]	74.7256	29.86	4	17	17	22	0.915432	22	48.6738	1.45751	22	55.4206	0.934121	22	16.9776	623	71.2446	7.37158
F6WR09	Zinc finger MIZ domain-containing protein 1 OS=Homo sapiens GN=ZMIZ1 PE=4 SV=1 - [F6WR09_HUMAN]	14.7228	5.27	8	3	3	4	1.14534	4	14.0447	1.45624	4	22.8249	0.993858	4	12.6108	968	105.636	7.07861
Q969X5-2	Isoform 2 of Endoplasmic reticulum-Golgi intermediate compartment protein 1 OS=Homo sapiens GN=ERGIC1 - [ERGI1_HUMAN]	50.3634	46.97	7	9	9	14	0.656579	14	56.7556	1.45613	14	36.4174	0.992756	14	21.9694	198	22.1462	9.15869
Q02241-2	Isoform 2 of Kinesin-like protein KIF23 OS=Homo sapiens GN=KIF23 - [KIF23_HUMAN]	22.016	9.7	7	8	8	9	1.27086	9	36.914	1.45603	8	26.0845	1.15656	9	36.8995	856	98.0439	8.47021
A0A024QZP7	Cell division cycle 2, G1 to S and G2 to M, isoform CRA_a OS=Homo sapiens GN=CDC2 PE=4 SV=1 - [A0A024QZP7_HUMAN]	78.8378	53.2	86	12	15	23	1.04703	18	57.3312	1.45584	18	60.8591	1.5509	18	35.5228	297	34.0599	8.39697
F6QDS0	ATP-dependent RNA helicase DDX19A OS=Homo sapiens GN=DDX19A PE=4 SV=1 - [F6QDS0_HUMAN]	179.543	59.71	15	1	26	47	0.303048	2	0.345535	1.45581	2	3.44464	1.46909	2	2.69966	479	53.9838	6.30322
Q8TED0	U3 small nucleolar RNA-associated protein 15 homolog OS=Homo sapiens GN=UTP15 PE=1 SV=3 - [UTP15_HUMAN]	23.6728	15.64	5	8	8	8	0.942325	8	46.1023	1.45529	8	63.4317	1.11397	8	20.2106	518	58.3786	9.11475
Q6ZMU5	Tripartite motif-containing protein 72 OS=Homo sapiens GN=TRIM72 PE=1 SV=2 - [TRI72_HUMAN]	33.6922	21.8	2	7	7	8	0.842944	8	41.4991	1.45525	8	36.584	1.1018	8	29.2107	477	52.697	6.48096
P53803	DNA-directed RNA polymerases I, II, and III subunit RPABC4 OS=Homo sapiens GN=POLR2K PE=2 SV=1 - [RPAB4_HUMAN]	10.5296	53.45	2	2	2	3	1.93638	3	4.57	1.45502	3	5.05472	1.32366	3	8.64243	58	6.9995	9.05615
Q92783-2	Isoform 2 of Signal transducing adapter molecule 1 OS=Homo sapiens GN=STAM - [STAM1_HUMAN]	44.4357	28.54	3	8	10	14	0.928422	11	53.7329	1.45428	11	24.1121	0.934118	11	5.69405	403	44.9432	4.86865
Q9BRT3	Migration and invasion enhancer 1 OS=Homo sapiens GN=MIEN1 PE=1 SV=1 - [MIEN1_HUMAN]	7.6833	13.91	1	2	2	3	1.09292	3	27.483	1.45409	3	29.6955	0.767605	3	1.51823	115	12.3952	4.37354
F8VRE8	Transmembrane protein 19 (Fragment) OS=Homo sapiens GN=TMEM19 PE=4 SV=1 - [F8VRE8_HUMAN]	0	7.69	4	1	1	1	1.52813	1		1.45405	1		0.717858	1		143	15.466	7.82568
H3BPZ1	Very-long-chain (3R)-3-hydroxyacyl-CoA dehydratase 3 OS=Homo sapiens GN=PTPLAD1 PE=1 SV=1 - [H3BPZ1_HUMAN]	33.412	18.69	6	7	7	11	0.924337	11	52.5567	1.45332	11	64.4038	0.995919	11	7.37104	337	40.0429	8.96826
P61088	Ubiquitin-conjugating enzyme E2 N OS=Homo sapiens GN=UBE2N PE=1 SV=1 - [UBE2N_HUMAN]	98.2178	88.82	6	14	14	30	1.00991	30	30.2869	1.45309	30	50.1274	1.10215	30	21.1419	152	17.127	6.56592
G5E9G0	60S ribosomal protein L3 OS=Homo sapiens GN=RPL3 PE=2 SV=1 - [G5E9G0_HUMAN]	248.572	60.68	2	1	36	78	0.490333	1		1.45289	1		1.20238	1		351	40.2416	10.0083
Q9NPD3	Exosome complex component RRP41 OS=Homo sapiens GN=EXOSC4 PE=1 SV=3 - [EXOS4_HUMAN]	15.0145	21.63	3	5	5	5	1.11859	5	34.8655	1.45271	5	26.7438	0.92001	5	11.0615	245	26.3665	6.52197
Q92890	Ubiquitin fusion degradation protein 1 homolog OS=Homo sapiens GN=UFD1L PE=1 SV=3 - [UFD1_HUMAN]	47.901	41.69	6	9	9	13	1.22999	13	34.7607	1.4525	13	49.9548	1.14731	13	13.9758	307	34.4783	6.69775
Q9UNY4	Transcription termination factor 2 OS=Homo sapiens GN=TTF2 PE=1 SV=2 - [TTF2_HUMAN]	12.1212	3.01	3	3	4	5	1.57624	3	39.8498	1.45234	3	68.6933	1.52816	3	8.87365	1162	129.508	8.36768
Q9BXP5-4	Isoform 4 of Serrate RNA effector molecule homolog OS=Homo sapiens GN=SRRT - [SRRT_HUMAN]	214.234	41.45	11	39	39	67	1.03841	67	44.4043	1.45232	67	39.404	1.35895	67	21.3874	871	100.085	6.01123
Q6UW78	Ubiquinol-cytochrome-c reductase complex assembly factor 3 OS=Homo sapiens GN=UQCC3 PE=1 SV=2 - [UQCC3_HUMAN]	16.0466	40.86	1	3	3	4	1.15734	4	62.4612	1.45202	4	26.3497	1.34882	4	9.14979	93	10.0742	9.40771
Q13643	Four and a half LIM domains protein 3 OS=Homo sapiens GN=FHL3 PE=1 SV=4 - [FHL3_HUMAN]	16.8816	21.79	1	4	4	5	1.5867	5	23.2023	1.45177	5	25.6804	1.00646	5	18.6872	280	31.1706	6.20166
Q9BRU9	rRNA-processing protein UTP23 homolog OS=Homo sapiens GN=UTP23 PE=1 SV=2 - [UTP23_HUMAN]	10.4513	16.47	6	3	3	3	1.09257	3	13.504	1.45171	3	28.4898	1.28526	3	14.6728	249	28.3843	10.0669
O15118	Niemann-Pick C1 protein OS=Homo sapiens GN=NPC1 PE=1 SV=2 - [NPC1_HUMAN]	40.4249	8.92	3	8	8	11	0.894393	11	10.0713	1.45146	11	45.8344	1.15242	11	17.1156	1278	142.074	5.36377
C9J0J7	Profilin-2 OS=Homo sapiens GN=PFN2 PE=4 SV=1 - [C9J0J7_HUMAN]	73.3391	81.32	4	3	10	19	1.41619	4	35.5907	1.45143	4	53.8118	1.42276	4	25.3204	91	9.83408	9.17334
Q9BXJ9	N-alpha-acetyltransferase 15, NatA auxiliary subunit OS=Homo sapiens GN=NAA15 PE=1 SV=1 - [NAA15_HUMAN]	107.506	37.99	2	24	31	37	0.913707	27	31.5061	1.45113	27	34.9748	1.0197	27	15.9714	866	101.208	7.41553
U3KQC1	WD repeat-containing protein 18 (Fragment) OS=Homo sapiens GN=WDR18 PE=1 SV=1 - [U3KQC1_HUMAN]	45.4944	25.13	8	11	11	14	1.13055	14	12.4371	1.45055	14	60.3809	1.01502	14	23.1509	394	43.32	6.85889
H7C577	Acetyl-coenzyme A transporter 1 (Fragment) OS=Homo sapiens GN=SLC33A1 PE=4 SV=1 - [H7C577_HUMAN]	5.6288	4.86	3	1	1	2	0.699771	2	54.6602	1.45014	2	22.6584	1.1135	2	2.46209	185	20.4026	8.14795
Q6DKI1	60S ribosomal protein L7-like 1 OS=Homo sapiens GN=RPL7L1 PE=1 SV=1 - [RL7L_HUMAN]	28.0476	21.95	3	5	6	8	0.696828	7	3.93305	1.45009	7	16.8607	1.05338	7	8.26963	246	28.6431	10.5063
Q9BVV7	Mitochondrial import inner membrane translocase subunit Tim21 OS=Homo sapiens GN=TIMM21 PE=1 SV=1 - [TIM21_HUMAN]	8.76701	14.11	3	3	3	3	1.18383	3	32.9049	1.45009	3	23.4744	1.04666	3	2.47639	248	28.1848	9.70068
Q99590-2	Isoform 2 of Protein SCAF11 OS=Homo sapiens GN=SCAF11 - [SCAFB_HUMAN]	20.9742	7.93	5	7	9	9	1.25328	7	44.4638	1.44972	7	12.9759	0.968842	7	23.8681	1148	128.797	8.29443
Q32M78	Zinc finger protein 699 OS=Homo sapiens GN=ZNF699 PE=2 SV=1 - [ZN699_HUMAN]	10.2787	7.63	122	2	3	5	0.616904	2	111.65	1.44908	3	24.682	1.09737	3	7.76782	642	73.9074	8.23584
P49915	GMP synthase [glutamine-hydrolyzing] OS=Homo sapiens GN=GMPS PE=1 SV=1 - [GUAA_HUMAN]	247.632	64.07	2	36	36	66	1.03976	66	38.9186	1.44905	66	36.0046	1.17346	66	21.1939	693	76.667	6.87354
Q9NQP4	Prefoldin subunit 4 OS=Homo sapiens GN=PFDN4 PE=1 SV=1 - [PFD4_HUMAN]	45.7038	47.76	2	8	8	13	0.639167	13	79.3472	1.44878	13	55.228	1.19784	13	17.6323	134	15.3046	4.52588
O95229-2	Isoform 2 of ZW10 interactor OS=Homo sapiens GN=ZWINT - [ZWINT_HUMAN]	0	4.35	2	1	1	1	1.75856	1		1.44845	1		0.954732	1		230	25.5282	4.89404
Q9UBS0	Ribosomal protein S6 kinase beta-2 OS=Homo sapiens GN=RPS6KB2 PE=1 SV=2 - [KS6B2_HUMAN]	16.3494	12.24	6	3	4	4	1.8339	3	13.7951	1.44829	3	40.6894	0.879727	3	34.9375	482	53.4215	7.34229
Q02040-2	Isoform 2 of A-kinase anchor protein 17A OS=Homo sapiens GN=AKAP17A - [AK17A_HUMAN]	11.7655	8.31	4	3	3	4	1.33676	4	38.3398	1.4482	4	41.2776	1.32021	4	28.6102	385	45.2196	9.12939
Q9NVH1-3	Isoform 3 of DnaJ homolog subfamily C member 11 OS=Homo sapiens GN=DNAJC11 - [DJC11_HUMAN]	53.1041	22.88	5	10	10	14	0.925384	14	36.319	1.44732	14	20.1119	1.16345	14	28.0526	507	57.1615	7.53271
O00411	DNA-directed RNA polymerase, mitochondrial OS=Homo sapiens GN=POLRMT PE=1 SV=2 - [RPOM_HUMAN]	9.44072	2.36	2	3	3	4	0.913497	4	14.4689	1.44711	4	47.5438	0.888801	4	12.3459	1230	138.532	8.98291
P41091	Eukaryotic translation initiation factor 2 subunit 3 OS=Homo sapiens GN=EIF2S3 PE=1 SV=3 - [IF2G_HUMAN]	224.467	55.08	5	24	24	56	0.886515	56	31.58	1.44706	56	36.9687	1.24867	56	20.7712	472	51.0772	8.39697
P42224	Signal transducer and activator of transcription 1-alpha/beta OS=Homo sapiens GN=STAT1 PE=1 SV=2 - [STAT1_HUMAN]	544.185	66.67	7	3	55	143	1.88615	7	88.4309	1.44665	7	38.2787	1.09421	7	42.8429	750	87.2795	6.04932
O14828-2	Isoform 2 of Secretory carrier-associated membrane protein 3 OS=Homo sapiens GN=SCAMP3 - [SCAM3_HUMAN]	30.0336	25.55	2	7	7	8	1.01002	8	35.4065	1.44665	8	23.2051	1.25447	8	25.9931	321	35.1788	7.92822
E9PR71	UV radiation resistance-associated gene protein OS=Homo sapiens GN=UVRAG PE=1 SV=1 - [E9PR71_HUMAN]	0	1.17	2	1	1	1	1.34765	1		1.44655	1		1.25057	1		598	66.9564	7.6499
B5MD46	TBC1 domain family member 10A OS=Homo sapiens GN=TBC1D10A PE=4 SV=1 - [B5MD46_HUMAN]	16.3159	13.57	9	4	4	4	1.05044	4	88.3562	1.44622	4	5.12182	0.851418	4	7.81844	420	47.8828	9.11475
Q8NDH3	Probable aminopeptidase NPEPL1 OS=Homo sapiens GN=NPEPL1 PE=1 SV=3 - [PEPL1_HUMAN]	50.9342	33.84	6	12	12	14	1.01381	14	32.6243	1.44593	14	31.6264	1.01611	14	14.0953	523	55.8255	6.87354
Q5UIP0-2	Isoform 2 of Telomere-associated protein RIF1 OS=Homo sapiens GN=RIF1 - [RIF1_HUMAN]	37.6777	5.11	4	10	10	11	1.50311	11	35.1496	1.44572	11	35.5955	1.31695	11	20.987	2446	271.52	5.41455
Q9BSH4	Translational activator of cytochrome c oxidase 1 OS=Homo sapiens GN=TACO1 PE=1 SV=1 - [TACO1_HUMAN]	14.6478	19.53	1	5	5	9	0.745863	9	18.2617	1.44562	9	62.9521	0.972974	9	12.8822	297	32.4567	8.1333
Q9Y4B5	Microtubule cross-linking factor 1 OS=Homo sapiens GN=MTCL1 PE=1 SV=5 - [MTCL1_HUMAN]	2.11073	0.89	10	2	2	2	0.751863	2	1.39238	1.4455	2	20.3503	1.14705	2	7.73248	1905	209.397	6.43018
Q9C0F1	Centrosomal protein of 44 kDa OS=Homo sapiens GN=CEP44 PE=1 SV=2 - [CEP44_HUMAN]	0	3.08	2	1	1	1	0.989257	1		1.4453	1		1.03944	1		390	44.1114	5.21143
P09758	Tumor-associated calcium signal transducer 2 OS=Homo sapiens GN=TACSTD2 PE=1 SV=3 - [TACD2_HUMAN]	162.381	50.46	1	16	16	52	1.37028	52	53.7217	1.44498	52	43.8184	1.17738	52	20.2716	323	35.6866	8.86572
Q12899	Tripartite motif-containing protein 26 OS=Homo sapiens GN=TRIM26 PE=2 SV=1 - [TRI26_HUMAN]	61.775	28.94	5	14	14	18	1.14923	18	38.7975	1.44472	18	29.8356	1.08462	18	14.385	539	62.1271	5.03369
O95671-2	Isoform 2 of N-acetylserotonin O-methyltransferase-like protein OS=Homo sapiens GN=ASMTL - [ASML_HUMAN]	76.7969	30.58	3	16	16	21	1.08281	21	49.037	1.44452	21	64.0704	0.984755	21	19.51	605	67.15	6.13818
O75530-3	Isoform 3 of Polycomb protein EED OS=Homo sapiens GN=EED - [EED_HUMAN]	11.6151	6.5	6	3	3	4	1.44742	4	28.4503	1.44443	4	18.6141	1.76228	4	4.17179	400	45.4953	6.7124
Q5TC12	ATP synthase mitochondrial F1 complex assembly factor 1 OS=Homo sapiens GN=ATPAF1 PE=1 SV=1 - [ATPF1_HUMAN]	25.4906	28.66	9	7	7	7	1.06006	7	16.9049	1.44412	7	39.4872	1.0511	7	30.9478	328	36.4136	7.95752
Q15366-2	Isoform 2 of Poly(rC)-binding protein 2 OS=Homo sapiens GN=PCBP2 - [PCBP2_HUMAN]	303.534	62.57	28	1	19	76	0.88052	3	4.50024	1.44374	3	14.8783	1.23487	3	18.6157	366	38.6266	6.78564
A0A087WV66	Antigen KI-67 OS=Homo sapiens GN=MKI67 PE=1 SV=1 - [A0A087WV66_HUMAN]	105.515	13.24	3	30	30	33	0.981856	33	42.9439	1.44363	33	49.4211	1.50634	33	45.7599	3255	358.407	9.42236
P17931	Galectin-3 OS=Homo sapiens GN=LGALS3 PE=1 SV=5 - [LEG3_HUMAN]	149.747	46	4	15	16	48	1.03907	46	44.3049	1.44306	46	51.2746	0.882112	46	18.5987	250	26.1361	8.55811
Q70IA6-2	Isoform 2 of MOB kinase activator 2 OS=Homo sapiens GN=MOB2 - [MOB2_HUMAN]	2.42061	4.93	4	1	1	1	1.43346	1		1.4421	1		1.11457	1		142	16.4891	6.31592
P15880	40S ribosomal protein S2 OS=Homo sapiens GN=RPS2 PE=1 SV=2 - [RS2_HUMAN]	364.784	69.97	9	25	25	109	0.675989	109	28.6531	1.44184	109	50.5891	1.31155	109	22.5135	293	31.3046	10.2427
P82933	28S ribosomal protein S9, mitochondrial OS=Homo sapiens GN=MRPS9 PE=1 SV=2 - [RT09_HUMAN]	83.0652	44.19	1	16	16	22	0.749385	22	62.0068	1.44154	22	51.0109	1.24145	22	27.3899	396	45.8058	9.51025
O43395	U4/U6 small nuclear ribonucleoprotein Prp3 OS=Homo sapiens GN=PRPF3 PE=1 SV=2 - [PRPF3_HUMAN]	71.8964	32.94	2	17	17	24	1.19784	24	47.5479	1.44136	24	40.6571	1.11556	24	16.233	683	77.4809	9.49561
P51151	Ras-related protein Rab-9A OS=Homo sapiens GN=RAB9A PE=1 SV=1 - [RAB9A_HUMAN]	40.4365	48.76	2	6	6	9	1.13577	9	47.1652	1.44042	9	44.4072	0.928478	9	6.57133	201	22.8232	5.46533
Q92901	60S ribosomal protein L3-like OS=Homo sapiens GN=RPL3L PE=1 SV=3 - [RL3L_HUMAN]	19.9922	10.32	1	1	5	9	1.76671	1		1.43983	1		1.23541	1		407	46.2669	10.4478
Q14232	Translation initiation factor eIF-2B subunit alpha OS=Homo sapiens GN=EIF2B1 PE=1 SV=1 - [EI2BA_HUMAN]	83.1292	52.79	4	12	12	23	0.72641	23	39.8034	1.43939	23	29.2895	1.1265	23	18.7103	305	33.6908	7.32764
E7ETZ4	Basic leucine zipper and W2 domain-containing protein 2 (Fragment) OS=Homo sapiens GN=BZW2 PE=1 SV=1 - [E7ETZ4_HUMAN]	65.9468	32.84	11	14	15	22	1.45925	21	56.7534	1.43921	21	58.7178	1.17662	21	21.599	408	46.8835	8.44092
P0C025	Nucleoside diphosphate-linked moiety X motif 17 OS=Homo sapiens GN=NUDT17 PE=2 SV=2 - [NUD17_HUMAN]	4.87035	4.57	1	1	1	2	0.864141	2	3.89723	1.43896	2	6.71775	1.11277	2	7.58029	328	35.9008	6.65381
Q9H0U6	39S ribosomal protein L18, mitochondrial OS=Homo sapiens GN=MRPL18 PE=1 SV=1 - [RM18_HUMAN]	17.0794	27.22	1	6	6	6	1.29566	6	36.8171	1.43875	6	6.67954	1.11338	6	8.4632	180	20.5635	9.53955
Q7L523	Ras-related GTP-binding protein A OS=Homo sapiens GN=RRAGA PE=1 SV=1 - [RRAGA_HUMAN]	10.5399	11.5	6	3	5	6	0.910021	3	16.7467	1.43867	3	36.8545	1.04836	3	6.50914	313	36.5426	7.72314
Q9Y617	Phosphoserine aminotransferase OS=Homo sapiens GN=PSAT1 PE=1 SV=2 - [SERC_HUMAN]	107.431	57.57	2	19	19	29	0.882558	29	37.4655	1.43867	29	71.4981	1.23946	29	14.3176	370	40.3968	7.66455
Q969Z0	Protein TBRG4 OS=Homo sapiens GN=TBRG4 PE=1 SV=1 - [TBRG4_HUMAN]	8.97224	6.81	7	5	5	5	1.46644	5	31.2193	1.43823	5	40.3154	0.943887	5	13.5775	631	70.6934	7.41553
Q6DKK2	Tetratricopeptide repeat protein 19, mitochondrial OS=Homo sapiens GN=TTC19 PE=1 SV=4 - [TTC19_HUMAN]	3.94967	2.11	1	1	1	1	1.0577	1		1.43822	1		1.20883	1		380	42.4298	5.77002
P30566	Adenylosuccinate lyase OS=Homo sapiens GN=ADSL PE=1 SV=2 - [PUR8_HUMAN]	69.6467	31.61	13	12	12	17	1.00019	17	46.8414	1.43814	17	41.2926	1.21003	17	17.351	484	54.854	7.10791
O75223	Gamma-glutamylcyclotransferase OS=Homo sapiens GN=GGCT PE=1 SV=1 - [GGCT_HUMAN]	89.7443	65.96	7	13	13	22	0.928641	22	39.4718	1.4379	22	74.8636	1.01307	22	16.3514	188	20.9943	5.13525
Q9Y3B7	39S ribosomal protein L11, mitochondrial OS=Homo sapiens GN=MRPL11 PE=1 SV=1 - [RM11_HUMAN]	69.7175	69.79	5	14	14	20	1.19126	20	35.3687	1.43715	20	48.9893	1.13823	20	21.3636	192	20.6704	9.90576
Q8N386	Leucine-rich repeat-containing protein 25 OS=Homo sapiens GN=LRRC25 PE=2 SV=2 - [LRC25_HUMAN]	0	6.89	1	1	1	1	0.492094	1		1.43683	1		1.25781	1		305	33.1574	5.04639
O94925-3	Isoform 3 of Glutaminase kidney isoform, mitochondrial OS=Homo sapiens GN=GLS - [GLSK_HUMAN]	157.892	49.5	37	22	24	40	1.10947	38	54.3663	1.43681	38	54.3634	1.2845	38	27.3406	598	65.4179	7.88428
O95159	Zinc finger protein-like 1 OS=Homo sapiens GN=ZFPL1 PE=1 SV=2 - [ZFPL1_HUMAN]	27.3855	24.52	8	6	6	7	1.10984	7	32.5274	1.43673	7	88.0801	0.912721	7	34.787	310	34.0922	8.07471
P16220-2	Isoform CREB-B of Cyclic AMP-responsive element-binding protein 1 OS=Homo sapiens GN=CREB1 - [CREB1_HUMAN]	24.3306	16.51	17	3	5	8	0.834016	5	33.2344	1.43651	5	26.8653	1.30201	5	19.4191	327	35.1148	5.2749
Q9H773	dCTP pyrophosphatase 1 OS=Homo sapiens GN=DCTPP1 PE=1 SV=1 - [DCTP1_HUMAN]	37.8445	50.59	3	6	6	10	1.44774	10	33.2812	1.4362	10	26.097	0.879785	10	29.0554	170	18.6694	5.03369
B1AH87	Putative peripheral benzodiazepine receptor-related protein (Fragment) OS=Homo sapiens GN=TSPO PE=1 SV=1 - [B1AH87_HUMAN]	8.30424	14.95	2	2	2	5	2.06503	5	28.6156	1.43616	5	45.2318	0.926059	5	25.7213	107	11.888	9.24658
Q08211	ATP-dependent RNA helicase A OS=Homo sapiens GN=DHX9 PE=1 SV=4 - [DHX9_HUMAN]	601.682	48.9	2	63	63	156	1.20511	156	39.6906	1.43615	156	53.424	1.32461	156	32.6207	1270	140.869	6.84424
Q6DD88	Atlastin-3 OS=Homo sapiens GN=ATL3 PE=1 SV=1 - [ATLA3_HUMAN]	121.927	35.3	3	16	16	36	0.896031	36	54.3441	1.43606	36	36.5255	1.03661	36	23.046	541	60.5034	5.65576
P30414	NK-tumor recognition protein OS=Homo sapiens GN=NKTR PE=1 SV=2 - [NKTR_HUMAN]	2.19396	1.16	2	2	2	2	0.890484	2	20.0237	1.43584	2	21.7801	1.67307	2	9.87895	1462	165.577	9.99365
Q8NBU5	ATPase family AAA domain-containing protein 1 OS=Homo sapiens GN=ATAD1 PE=1 SV=1 - [ATAD1_HUMAN]	42.8367	21.33	2	8	8	15	0.985509	15	28.0166	1.43472	15	23.8261	1.17094	15	10.7883	361	40.718	6.90283
Q53S58	Transmembrane protein 177 OS=Homo sapiens GN=TMEM177 PE=2 SV=1 - [TM177_HUMAN]	1.98714	2.57	1	1	1	1	1.0887	1		1.43468	1		1.31204	1		311	33.7386	9.61279
Q8IWU5-2	Isoform 2 of Extracellular sulfatase Sulf-2 OS=Homo sapiens GN=SULF2 - [SULF2_HUMAN]	4.84038	1.73	3	1	2	2	1.03508	1		1.43426	1		0.989456	1		867	100.092	9.15869
A0A087X0D5	Pro-cathepsin H OS=Homo sapiens GN=CTSH PE=1 SV=1 - [A0A087X0D5_HUMAN]	47.5363	31.89	3	8	8	13	0.83229	13	49.0607	1.43398	13	46.3978	0.855093	13	22.1738	323	36.2455	8.104
P98172	Ephrin-B1 OS=Homo sapiens GN=EFNB1 PE=1 SV=1 - [EFNB1_HUMAN]	13.8399	12.72	1	4	4	5	1.18787	5	24.5716	1.43395	5	12.4451	0.733777	5	10.832	346	37.9825	8.93896
Q9H244	P2Y purinoceptor 12 OS=Homo sapiens GN=P2RY12 PE=1 SV=1 - [P2Y12_HUMAN]	1.85522	1.75	1	1	1	1	4.55051	1		1.43379	1		3.39953	1		342	39.4129	9.5249
Q13283	Ras GTPase-activating protein-binding protein 1 OS=Homo sapiens GN=G3BP1 PE=1 SV=1 - [G3BP1_HUMAN]	236.404	50.21	8	16	18	58	0.967962	56	29.9711	1.43329	56	58.6486	1.05858	56	17.5425	466	52.1321	5.51611
S5FZ81	PHD finger protein 10 OS=Homo sapiens GN=PHF10 PE=2 SV=1 - [S5FZ81_HUMAN]	2.05229	2.92	4	1	1	1	0.961807	1		1.43324	1		1.2202	1		377	42.5859	5.45264
Q9Y2Q3	Glutathione S-transferase kappa 1 OS=Homo sapiens GN=GSTK1 PE=1 SV=3 - [GSTK1_HUMAN]	169.56	67.7	6	14	14	44	0.938019	44	31.3076	1.43304	43	58.4452	1.01677	44	21.5871	226	25.4803	8.41162
P27694	Replication protein A 70 kDa DNA-binding subunit OS=Homo sapiens GN=RPA1 PE=1 SV=2 - [RFA1_HUMAN]	265.645	66.07	4	38	38	71	1.04907	71	28.6289	1.43297	70	49.5103	1.2332	71	20.8409	616	68.0953	7.21045
O95696	Bromodomain-containing protein 1 OS=Homo sapiens GN=BRD1 PE=1 SV=1 - [BRD1_HUMAN]	11.5039	4.91	20	5	6	6	0.894624	4	34.1044	1.43222	4	3.22802	1.27454	4	5.22742	1058	119.444	8.60205
E9PB90	Hexokinase-2 OS=Homo sapiens GN=HK2 PE=1 SV=1 - [E9PB90_HUMAN]	107.704	31.16	4	23	27	33	0.945736	27	28.3203	1.43215	27	64.0293	0.858521	27	16.5298	889	98.9088	6.03662
Q9UBP0-3	Isoform 3 of Spastin OS=Homo sapiens GN=SPAST - [SPAST_HUMAN]	60.4789	33.58	4	16	16	18	1.12065	18	46.2866	1.43177	18	38.548	1.19551	18	19.5535	530	57.9733	9.42236
Q9Y5U5-3	Isoform 3 of Tumor necrosis factor receptor superfamily member 18 OS=Homo sapiens GN=TNFRSF18 - [TNR18_HUMAN]	10.1709	10.68	4	2	2	3	1.65321	3	58.0809	1.43155	3	16.9764	1.42281	3	0.91495	234	25.0928	6.56592
G3XAN4	Translocating chain-associated membrane protein 1 OS=Homo sapiens GN=TRAM1 PE=4 SV=1 - [G3XAN4_HUMAN]	20.6967	11.46	3	3	3	5	0.843241	5	23.6572	1.43149	5	39.3738	1.18595	5	24.189	288	33.4138	9.89111
P08637	Low affinity immunoglobulin gamma Fc region receptor III-A OS=Homo sapiens GN=FCGR3A PE=1 SV=2 - [FCG3A_HUMAN]	29.44	20.87	4	2	6	12	0.425881	5	30.7869	1.43144	5	44.7813	1.15943	5	25.4339	254	29.0707	8.07471
Q9BUA3	Uncharacterized protein C11orf84 OS=Homo sapiens GN=C11orf84 PE=1 SV=3 - [CK084_HUMAN]	4.12841	4.72	1	1	1	1	0.928434	1		1.43112	1		1.18621	1		381	41.0114	5.0083
P50336	Protoporphyrinogen oxidase OS=Homo sapiens GN=PPOX PE=1 SV=1 - [PPOX_HUMAN]	9.84535	11.11	4	3	4	4	1.11043	3	34.2408	1.43097	3	2.36851	1.0337	3	18.1942	477	50.7337	8.1626
Q9Y2S0	DNA-directed RNA polymerases I and III subunit RPAC2 OS=Homo sapiens GN=POLR1D PE=1 SV=1 - [RPAC2_HUMAN]	5.7635	10.53	1	1	1	1	1.22701	1		1.43084	1		1.19531	1		133	15.2274	5.79541
K7ELY2	Syntaxin-10 (Fragment) OS=Homo sapiens GN=STX10 PE=1 SV=1 - [K7ELY2_HUMAN]	5.41756	10.95	8	1	2	2	1.33759	1		1.43077	1		0.934663	1		201	22.4723	4.81787
Q9UBB9	Tuftelin-interacting protein 11 OS=Homo sapiens GN=TFIP11 PE=1 SV=1 - [TFP11_HUMAN]	32.3378	12.78	5	9	9	10	1.02952	10	27.0535	1.43075	10	37.8391	1.12783	10	41.3316	837	96.7584	5.66846
Q9NW08-2	Isoform 2 of DNA-directed RNA polymerase III subunit RPC2 OS=Homo sapiens GN=POLR3B - [RPC2_HUMAN]	8.41984	3.07	2	3	3	3	1.28408	3	1.77681	1.42998	3	29.6081	0.9642	3	5.60197	1075	121.042	8.55811
Q6ICB0	Desumoylating isopeptidase 1 OS=Homo sapiens GN=DESI1 PE=1 SV=1 - [DESI1_HUMAN]	3.32479	4.76	1	1	1	1	0.963471	1		1.42991	1		1.03947	1		168	18.2512	4.94482
Q9NZ63	Uncharacterized protein C9orf78 OS=Homo sapiens GN=C9orf78 PE=1 SV=1 - [CI078_HUMAN]	23.636	27.34	2	7	7	8	1.09981	8	51.2558	1.42951	8	25.525	1.15272	8	40.2278	289	33.6671	6.7417
B3KXX3	Solute carrier family 12 member 6 OS=Homo sapiens GN=SLC12A6 PE=2 SV=1 - [B3KXX3_HUMAN]	28.8228	9.04	12	3	10	14	1.59469	3	13.9871	1.42937	3	64.9072	1.0065	3	50.0822	962	106.876	8.19189
O95297-2	Isoform 2 of Myelin protein zero-like protein 1 OS=Homo sapiens GN=MPZL1 - [MPZL1_HUMAN]	13.1215	7.84	5	2	2	4	0.610693	4	12.9149	1.42934	4	26.1393	0.853828	4	20.9574	268	28.963	8.71924
Q9BRX8-2	Isoform 2 of Redox-regulatory protein FAM213A OS=Homo sapiens GN=FAM213A - [F213A_HUMAN]	90.6822	43.12	2	12	12	28	0.741664	28	50.6964	1.42819	28	34.7895	0.932148	28	12.7439	218	24.4469	9.01221
P19878-3	Isoform 3 of Neutrophil cytosol factor 2 OS=Homo sapiens GN=NCF2 - [NCF2_HUMAN]	74.4157	32.64	6	14	14	23	0.525736	23	86.1339	1.42783	23	72.2222	1.00986	23	46.4567	481	54.4118	5.88428
P09104	Gamma-enolase OS=Homo sapiens GN=ENO2 PE=1 SV=3 - [ENOG_HUMAN]	1206.6	63.36	8	13	18	322	1.38619	23	43.1663	1.42767	23	49.4473	1.03764	23	19.8927	434	47.239	5.03369
Q9BYD2	39S ribosomal protein L9, mitochondrial OS=Homo sapiens GN=MRPL9 PE=1 SV=2 - [RM09_HUMAN]	53.7006	43.07	2	14	14	15	0.894591	15	28.5665	1.4274	15	41.4356	1.0403	15	16.1222	267	30.2244	10.0815
P61421	V-type proton ATPase subunit d 1 OS=Homo sapiens GN=ATP6V0D1 PE=1 SV=1 - [VA0D1_HUMAN]	53.2987	35.33	7	14	14	20	0.813329	20	48.8889	1.42719	20	45.3104	1.03406	20	28.0266	351	40.3032	4.99561
P0C0S5	Histone H2A.Z OS=Homo sapiens GN=H2AFZ PE=1 SV=2 - [H2AZ_HUMAN]	183.2	35.94	7	3	6	65	0.599193	38	27.1646	1.42712	39	42.297	1.26466	38	20.1267	128	13.5446	10.5796
Q9BQ70	Transcription factor 25 OS=Homo sapiens GN=TCF25 PE=1 SV=1 - [TCF25_HUMAN]	28.6826	11.09	9	6	6	9	0.804045	9	63.8292	1.42685	9	69.5567	1.275	9	22.7308	676	76.6187	6.354
Q86TM6-2	Isoform 2 of E3 ubiquitin-protein ligase synoviolin OS=Homo sapiens GN=SYVN1 - [SYVN1_HUMAN]	17.2236	7.08	4	3	3	5	0.860276	5	39.5258	1.42672	5	139.841	1.05381	5	52.2578	565	61.6912	6.84424
O14493	Claudin-4 OS=Homo sapiens GN=CLDN4 PE=1 SV=1 - [CLD4_HUMAN]	2.11717	3.83	1	1	1	1	1.22337	1		1.42659	1		0.898022	1		209	22.0624	8.04541
P29728-2	Isoform p69 of 2'-5'-oligoadenylate synthase 2 OS=Homo sapiens GN=OAS2 - [OAS2_HUMAN]	88.6581	27.37	7	17	17	25	0.68969	24	76.8276	1.42645	24	48.793	1.13888	24	13.513	687	78.7368	8.01611
Q07020	60S ribosomal protein L18 OS=Homo sapiens GN=RPL18 PE=1 SV=2 - [RL18_HUMAN]	122.476	46.81	9	12	12	36	0.560609	35	96.1727	1.42611	35	53.0699	0.951453	36	53.3112	188	21.6211	11.7222
O15120	1-acyl-sn-glycerol-3-phosphate acyltransferase beta OS=Homo sapiens GN=AGPAT2 PE=1 SV=1 - [PLCB_HUMAN]	13.8253	16.19	2	4	4	5	1.05524	5	36.1824	1.42552	5	43.1351	0.676315	5	9.26229	278	30.8941	9.01221
P09234	U1 small nuclear ribonucleoprotein C OS=Homo sapiens GN=SNRPC PE=1 SV=1 - [RU1C_HUMAN]	58.1676	31.45	2	5	5	15	0.832743	15	38.7177	1.42549	15	62.8621	1.33569	15	43.3816	159	17.3812	9.67139
Q9UH92-2	Isoform Alpha of Max-like protein X OS=Homo sapiens GN=MLX - [MLX_HUMAN]	5.05468	15.42	4	2	2	2	1.0616	2	3.06822	1.42548	2	27.9581	1.03584	2	30.7609	214	24.8894	5.65576
Q8N6T3-5	Isoform 5 of ADP-ribosylation factor GTPase-activating protein 1 OS=Homo sapiens GN=ARFGAP1 - [ARFG1_HUMAN]	37.3744	28.81	17	9	9	11	1.57392	11	25.917	1.42538	11	79.2043	1.16783	11	32.1211	361	39.6808	5.41455
Q9BTE3-2	Isoform 2 of Mini-chromosome maintenance complex-binding protein OS=Homo sapiens GN=MCMBP - [MCMBP_HUMAN]	42.0809	22.81	3	11	12	12	1.09809	11	65.8157	1.42535	11	66.7467	1.13676	11	36.8323	640	72.7027	5.78271
Q9Y3D5	28S ribosomal protein S18c, mitochondrial OS=Homo sapiens GN=MRPS18C PE=1 SV=1 - [RT18C_HUMAN]	6.78989	19.01	4	2	2	2	0.676387	2	41.8233	1.42534	2	0.0657936	1.21508	2	1.64679	142	15.8393	9.5542
Q9BUK6-7	Isoform 7 of Protein misato homolog 1 OS=Homo sapiens GN=MSTO1 - [MSTO1_HUMAN]	18.508	14.12	5	5	5	5	0.980045	5	53.3587	1.42526	5	6.71634	1.24092	5	23.1378	524	56.8665	6.17627
Q5JR08	Rho-related GTP-binding protein RhoC (Fragment) OS=Homo sapiens GN=RHOC PE=1 SV=4 - [Q5JR08_HUMAN]	133.563	62.23	10	4	12	33	1.63599	7	38.1887	1.42517	7	43.9	1.16905	7	32.7905	188	21.509	6.58057
Q15717	ELAV-like protein 1 OS=Homo sapiens GN=ELAVL1 PE=1 SV=2 - [ELAV1_HUMAN]	172.982	53.07	16	16	16	39	1.19679	39	45.5046	1.42491	39	72.9372	1.24389	39	23.3819	326	36.0692	9.17334
J3KN29	26S proteasome non-ATPase regulatory subunit 9 OS=Homo sapiens GN=PSMD9 PE=1 SV=1 - [J3KN29_HUMAN]	92.5207	46.85	8	11	11	25	1.15473	25	62.9741	1.42468	25	44.3123	1.00085	25	10.8179	222	24.5384	6.72705
P23443-4	Isoform 3 of Ribosomal protein S6 kinase beta-1 OS=Homo sapiens GN=RPS6KB1 - [KS6B1_HUMAN]	11.8444	5.99	8	2	3	4	1.50167	3	18.4529	1.42436	3	17.1243	0.91288	3	1.55563	451	50.9838	6.49365
P62829	60S ribosomal protein L23 OS=Homo sapiens GN=RPL23 PE=1 SV=1 - [RL23_HUMAN]	146.913	80	6	14	14	48	0.72963	47	68.8317	1.42341	47	28.0941	1.22421	48	19.8321	140	14.8561	10.5063
Q8N5N7	39S ribosomal protein L50, mitochondrial OS=Homo sapiens GN=MRPL50 PE=1 SV=2 - [RM50_HUMAN]	43.0939	66.46	2	7	7	10	1.02627	10	68.724	1.42326	10	47.4961	1.20466	10	12.8824	158	18.3134	7.88428
Q96L35	Receptor protein-tyrosine kinase OS=Homo sapiens GN=EPHB4 PE=1 SV=1 - [Q96L35_HUMAN]	21.3908	8.13	24	2	6	7	1.7324	2	17.2213	1.42206	2	96.1393	1.36932	2	38.5126	935	102.493	7.03467
Q6UXN9	WD repeat-containing protein 82 OS=Homo sapiens GN=WDR82 PE=1 SV=1 - [WDR82_HUMAN]	48.5326	38.02	2	13	13	15	0.954824	15	28.7017	1.42205	15	62.528	1.0386	15	13.2229	313	35.0565	7.69385
E9PAV3-2	Isoform 2 of Nascent polypeptide-associated complex subunit alpha, muscle-specific form OS=Homo sapiens GN=NACA - [NACAM_HUMAN]	135.668	8.97	10	9	10	32	1.02407	30	42.6267	1.42186	30	118.366	0.935547	30	15.8409	925	94.6222	5.13525
P02533	Keratin, type I cytoskeletal 14 OS=Homo sapiens GN=KRT14 PE=1 SV=4 - [K1C14_HUMAN]	1819.6	83.69	6	27	66	562	0.978604	201	47.3668	1.42181	207	86.5	0.325719	207	93.4472	472	51.5294	5.16064
J3KN87	Serine/threonine-protein kinase Chk1 OS=Homo sapiens GN=CHEK1 PE=1 SV=1 - [J3KN87_HUMAN]	6.63478	5.09	10	3	3	3	0.803769	3	11.6976	1.42168	3	32.2944	1.42025	3	29.0267	432	48.9882	7.23975
O60675	Transcription factor MafK OS=Homo sapiens GN=MAFK PE=1 SV=1 - [MAFK_HUMAN]	6.22739	12.82	1	1	2	3	1.06739	1		1.42161	1		1.45264	1		156	17.5124	10.0962
O75717	WD repeat and HMG-box DNA-binding protein 1 OS=Homo sapiens GN=WDHD1 PE=1 SV=1 - [WDHD1_HUMAN]	87.8606	26.22	3	23	23	28	1.18757	28	48.6887	1.42035	28	60.6858	1.30925	28	24.3889	1129	125.888	5.61768
P49736	DNA replication licensing factor MCM2 OS=Homo sapiens GN=MCM2 PE=1 SV=4 - [MCM2_HUMAN]	271.657	44.36	6	38	38	69	1.21587	69	51.2083	1.42033	68	69.8525	1.37987	69	28.3406	904	101.832	5.51611
Q00535	Cyclin-dependent-like kinase 5 OS=Homo sapiens GN=CDK5 PE=1 SV=3 - [CDK5_HUMAN]	40.6514	32.88	74	8	9	14	1.06643	11	25.1284	1.42015	11	52.8233	1.13474	11	19.5376	292	33.2832	7.66455
P57729	Ras-related protein Rab-38 OS=Homo sapiens GN=RAB38 PE=1 SV=1 - [RAB38_HUMAN]	20.3631	28.44	3	4	5	6	1.25757	5	11.8069	1.41989	5	24.5837	0.859563	5	15.9848	211	23.697	7.76709
P61254	60S ribosomal protein L26 OS=Homo sapiens GN=RPL26 PE=1 SV=1 - [RL26_HUMAN]	112.051	54.48	10	2	16	46	0.381172	11	92.5463	1.41949	11	23.6476	0.873204	11	27.1308	145	17.2475	10.5503
Q9NX63	MICOS complex subunit MIC19 OS=Homo sapiens GN=CHCHD3 PE=1 SV=1 - [MIC19_HUMAN]	127.398	56.83	4	16	16	41	0.7739	41	35.4498	1.41896	41	14.7937	1.21187	41	20.8303	227	26.1362	8.27979
Q9NZ45	CDGSH iron-sulfur domain-containing protein 1 OS=Homo sapiens GN=CISD1 PE=1 SV=1 - [CISD1_HUMAN]	98.6685	57.41	1	8	8	24	0.928216	24	49.2538	1.41878	24	46.6426	1.26235	24	24.255	108	12.1912	9.08545
Q92615	La-related protein 4B OS=Homo sapiens GN=LARP4B PE=1 SV=3 - [LAR4B_HUMAN]	37.918	17.21	4	11	11	13	1.08293	13	71.9881	1.41823	13	15.996	0.953655	13	11.6404	738	80.5026	6.91748
Q12905	Interleukin enhancer-binding factor 2 OS=Homo sapiens GN=ILF2 PE=1 SV=2 - [ILF2_HUMAN]	274.289	77.18	4	25	25	68	1.03002	68	54.5978	1.41795	68	52.7004	1.25949	68	24.6679	390	43.0352	5.26221
Q9UKI8-4	Isoform 4 of Serine/threonine-protein kinase tousled-like 1 OS=Homo sapiens GN=TLK1 - [TLK1_HUMAN]	11.6768	5.67	17	4	5	5	0.997199	4	17.703	1.41761	4	16.2276	1.28838	4	6.40542	670	77.0616	8.99756
B9A037	Gem-associated protein 6 OS=Homo sapiens GN=GEMIN6 PE=4 SV=1 - [B9A037_HUMAN]	2.7753	17.39	3	1	1	1	0.65858	1		1.41674	1		1.01487	1		69	7.85102	5.96045
Q12769	Nuclear pore complex protein Nup160 OS=Homo sapiens GN=NUP160 PE=1 SV=3 - [NU160_HUMAN]	36.0086	9.89	6	11	11	11	0.951575	11	45.0847	1.41654	11	30.0097	1.23916	11	18.5389	1436	162.017	5.50342
K7EJH0	Kinetochore protein Spc24 (Fragment) OS=Homo sapiens GN=SPC24 PE=1 SV=1 - [K7EJH0_HUMAN]	17.6824	13.69	14	1	2	5	1.44935	2	9.33174	1.41562	2	33.3977	1.49276	2	36.0333	168	19.0997	4.55127
J3KT60	Uncharacterized protein C17orf80 (Fragment) OS=Homo sapiens GN=C17orf80 PE=4 SV=1 - [J3KT60_HUMAN]	2.75378	10.09	6	1	1	1	1.31774	1		1.41525	1		1.06946	1		109	12.2865	9.62744
O75937	DnaJ homolog subfamily C member 8 OS=Homo sapiens GN=DNAJC8 PE=1 SV=2 - [DNJC8_HUMAN]	129.151	56.92	2	18	18	37	0.928652	37	25.1098	1.41513	37	45.3257	1.31238	37	20.3673	253	29.8234	9.05615
Q8IZ73	RNA pseudouridylate synthase domain-containing protein 2 OS=Homo sapiens GN=RPUSD2 PE=1 SV=2 - [RUSD2_HUMAN]	7.06735	6.06	2	2	2	2	1.98659	2	85.422	1.41455	2	53.6463	1.20462	2	24.6938	545	61.2732	7.1665
Q9NYL2	Mitogen-activated protein kinase kinase kinase MLT OS=Homo sapiens GN=ZAK PE=1 SV=3 - [MLTK_HUMAN]	18.622	9.13	3	2	6	7	1.89858	2	64.8341	1.41432	2	24.6726	0.930846	2	5.92564	800	91.0976	7.86963
P62191	26S protease regulatory subunit 4 OS=Homo sapiens GN=PSMC1 PE=1 SV=1 - [PRS4_HUMAN]	211.466	61.82	3	32	33	58	0.762834	50	61.8966	1.41415	50	24.56	1.11671	50	15.2342	440	49.1537	6.21436
P16219	Short-chain specific acyl-CoA dehydrogenase, mitochondrial OS=Homo sapiens GN=ACADS PE=1 SV=1 - [ACADS_HUMAN]	66.2654	46.6	2	14	14	20	0.848946	20	63.3376	1.41413	20	30.367	0.949336	20	27.9378	412	44.2688	7.98682
E9PQ61	Zinc finger CCCH domain-containing protein 11A OS=Homo sapiens GN=ZC3H11A PE=1 SV=1 - [E9PQ61_HUMAN]	57.9547	28.68	3	15	16	18	1.02188	16	31.4485	1.41406	16	33.5117	1.29513	16	30.0262	652	72.4873	8.63135
O00116	Alkyldihydroxyacetonephosphate synthase, peroxisomal OS=Homo sapiens GN=AGPS PE=1 SV=1 - [ADAS_HUMAN]	122.285	36.47	2	20	20	31	0.904263	31	47.6111	1.41366	31	41.0798	1.00088	31	22.2558	658	72.8658	7.34229
Q13426-3	Isoform 3 of DNA repair protein XRCC4 OS=Homo sapiens GN=XRCC4 - [XRCC4_HUMAN]	10.6322	14.19	3	4	4	4	0.969083	4	30.6317	1.41324	4	8.94977	1.54068	4	4.53456	310	35.3497	5.24951
Q5SYE7-2	Isoform 2 of NHS-like protein 1 OS=Homo sapiens GN=NHSL1 - [NHSL1_HUMAN]	2.68485	1	4	1	2	2	1.65781	1		1.41323	1		0.716135	1		1606	170.372	7.54736
Q9NWT1	p21-activated protein kinase-interacting protein 1 OS=Homo sapiens GN=PAK1IP1 PE=1 SV=2 - [PK1IP_HUMAN]	23.5424	12.5	1	6	6	7	0.9554	7	19.9679	1.4131	7	26.3118	0.956688	7	25.8423	392	43.9359	8.90967
P46977-2	Isoform 2 of Dolichyl-diphosphooligosaccharide--protein glycosyltransferase subunit STT3A OS=Homo sapiens GN=STT3A - [STT3A_HUMAN]	86.8854	19.09	3	14	14	25	0.631479	25	47.2534	1.41296	25	39.2459	1.15794	25	13.9707	613	69.5432	7.81104
K7ESL1	Thioredoxin-like protein 4A OS=Homo sapiens GN=TXNL4A PE=4 SV=1 - [K7ESL1_HUMAN]	2.4028	9.86	2	1	1	1	1.49702	1		1.41274	1		1.45543	1		71	8.45716	8.68994
Q6IC98	GRAM domain-containing protein 4 OS=Homo sapiens GN=GRAMD4 PE=1 SV=1 - [GRAM4_HUMAN]	0	1.56	1	1	1	1	1.27929	1		1.41223	1		0.989907	1		578	66.3664	8.83643
C9IYN3	Heterogeneous nuclear ribonucleoprotein L-like OS=Homo sapiens GN=HNRNPLL PE=4 SV=2 - [C9IYN3_HUMAN]	99.9186	44.13	11	18	19	28	1.26631	25	47.1245	1.41187	25	41.925	1.09863	25	18.2744	537	59.6258	7.85498
E9PMV2	HLA class II histocompatibility antigen, DQ alpha 1 chain (Fragment) OS=Homo sapiens GN=HLA-DQA1 PE=3 SV=1 - [E9PMV2_HUMAN]	21.5144	17.76	4	3	4	6	1.11862	5	50.8305	1.41154	5	20.6769	0.871558	5	7.99743	214	23.6586	4.98291
Q9C0H2-3	Isoform 3 of Protein tweety homolog 3 OS=Homo sapiens GN=TTYH3 - [TTYH3_HUMAN]	13.8412	10.51	4	3	3	4	0.903216	4	61.8564	1.41071	4	15.2132	1.02762	4	17.1857	352	38.4614	6.34131
P07099	Epoxide hydrolase 1 OS=Homo sapiens GN=EPHX1 PE=1 SV=1 - [HYEP_HUMAN]	161.134	52.75	3	24	24	41	1.0623	41	47.5249	1.41055	41	39.9426	1.09787	41	20.9221	455	52.915	7.25439
Q7L2Z9	Centromere protein Q OS=Homo sapiens GN=CENPQ PE=1 SV=1 - [CENPQ_HUMAN]	3.04834	13.43	1	2	2	2	0.931346	1		1.41051	2	46.2944	1.58129	2	33.0986	268	30.5761	9.42236
K7EIN2	Protein syndesmos (Fragment) OS=Homo sapiens GN=NUDT16L1 PE=1 SV=1 - [K7EIN2_HUMAN]	4.85357	9.09	3	2	2	2	0.813903	2	23.0567	1.41022	2	103.917	1.29474	2	51.5594	198	21.9054	8.92432
Q9UHY1	Nuclear receptor-binding protein OS=Homo sapiens GN=NRBP1 PE=1 SV=1 - [NRBP_HUMAN]	50.0938	20.75	3	8	8	11	1.06589	11	26.4915	1.40953	11	17.0022	0.939837	11	11.5998	535	59.8071	5.08447
P40937	Replication factor C subunit 5 OS=Homo sapiens GN=RFC5 PE=1 SV=1 - [RFC5_HUMAN]	81.4364	46.47	7	12	13	19	0.963845	18	54.4651	1.40919	18	34.2676	1.42715	18	21.2101	340	38.4722	7.1958
A3KN83-3	Isoform 3 of Protein strawberry notch homolog 1 OS=Homo sapiens GN=SBNO1 - [SBNO1_HUMAN]	23.2877	4.89	7	6	6	6	0.899035	6	27.8396	1.40889	6	18.0119	0.950041	6	10.7106	1391	153.961	7.76709
O60603	Toll-like receptor 2 OS=Homo sapiens GN=TLR2 PE=1 SV=1 - [TLR2_HUMAN]	9.4013	7.27	1	4	4	4	0.933059	4	11.2643	1.40859	4	16.9177	1.1132	4	11.7433	784	89.7801	6.60986
P28288	ATP-binding cassette sub-family D member 3 OS=Homo sapiens GN=ABCD3 PE=1 SV=1 - [ABCD3_HUMAN]	91.4162	27.92	4	17	19	25	1.02076	22	32.633	1.40843	22	77.1886	0.948215	22	15.685	659	75.4276	9.36377
Q9NX14	NADH dehydrogenase [ubiquinone] 1 beta subcomplex subunit 11, mitochondrial OS=Homo sapiens GN=NDUFB11 PE=1 SV=1 - [NDUBB_HUMAN]	23.2591	24.18	2	4	4	6	0.848743	6	26.2449	1.4081	6	45.6557	1.20972	6	12.0019	153	17.3057	5.22412
Q9Y224	UPF0568 protein C14orf166 OS=Homo sapiens GN=C14orf166 PE=1 SV=1 - [CN166_HUMAN]	186.325	79.1	4	22	22	45	0.95268	45	57.4606	1.40789	45	48.5467	1.31274	45	18.1779	244	28.0507	6.65381
Q9Y295	Developmentally-regulated GTP-binding protein 1 OS=Homo sapiens GN=DRG1 PE=1 SV=1 - [DRG1_HUMAN]	106	55.86	3	16	16	25	0.945719	25	40.4555	1.40765	25	76.0967	1.028	25	18.9424	367	40.5168	8.89502
G3V160	Connector enhancer of kinase suppressor of Ras 1, isoform CRA_a OS=Homo sapiens GN=CNKSR1 PE=4 SV=1 - [G3V160_HUMAN]	2.2102	1.54	3	1	1	1	1.29316	1		1.40732	1		1.12848	1		455	50.1584	6.55127
Q8WXF1	Paraspeckle component 1 OS=Homo sapiens GN=PSPC1 PE=1 SV=1 - [PSPC1_HUMAN]	169.462	48.37	4	25	26	51	0.936752	50	43.2319	1.40703	50	30.852	1.16698	50	20.5675	523	58.7062	6.66846
Q92544	Transmembrane 9 superfamily member 4 OS=Homo sapiens GN=TM9SF4 PE=1 SV=2 - [TM9S4_HUMAN]	58.8704	15.11	3	11	11	16	0.741414	16	35.5969	1.40701	16	39.5935	1.12843	16	13.5138	642	74.4697	6.53662
Q92879-2	Isoform 2 of CUGBP Elav-like family member 1 OS=Homo sapiens GN=CELF1 - [CELF1_HUMAN]	58.3581	23.86	13	9	11	17	1.13002	13	26.3432	1.4066	13	25.5705	1.15899	13	20.2202	482	51.5126	8.47021
P09874	Poly [ADP-ribose] polymerase 1 OS=Homo sapiens GN=PARP1 PE=1 SV=4 - [PARP1_HUMAN]	669.069	64.69	3	77	77	182	0.793492	182	47.8738	1.40652	182	46.964	1.72702	182	27.3393	1014	113.012	8.88037
Q96QC0	Serine/threonine-protein phosphatase 1 regulatory subunit 10 OS=Homo sapiens GN=PPP1R10 PE=1 SV=1 - [PP1RA_HUMAN]	31.0431	12.77	1	11	11	11	1.07782	11	29.2857	1.40612	11	48.1129	1.1909	11	12.7389	940	98.996	9.17334
Q8N6M0	OTU domain-containing protein 6B OS=Homo sapiens GN=OTUD6B PE=1 SV=1 - [OTU6B_HUMAN]	17.247	21.84	3	5	6	7	1.1852	6	50.101	1.4058	6	58.1143	1.21313	6	16.4024	293	33.7915	6.04932
P49754-2	Isoform 2 of Vacuolar protein sorting-associated protein 41 homolog OS=Homo sapiens GN=VPS41 - [VPS41_HUMAN]	32.4599	12.97	8	10	10	11	0.915977	11	72.0784	1.40569	11	25.3129	1.02268	11	20.5568	802	92.7873	5.51611
Q9BRT2	Ubiquinol-cytochrome-c reductase complex assembly factor 2 OS=Homo sapiens GN=UQCC2 PE=1 SV=1 - [UQCC2_HUMAN]	29.8144	64.29	3	7	7	8	0.915595	8	33.4763	1.40557	8	29.7984	1.50236	8	11.8877	126	14.8654	7.37158
B1AKC9	Receptor protein-tyrosine kinase OS=Homo sapiens GN=EPHB2 PE=1 SV=1 - [B1AKC9_HUMAN]	20.5625	7.08	27	3	6	7	1.39337	3	64.6368	1.40549	3	50.3936	0.948692	3	42.9423	946	105.492	5.42725
Q16795	NADH dehydrogenase [ubiquinone] 1 alpha subcomplex subunit 9, mitochondrial OS=Homo sapiens GN=NDUFA9 PE=1 SV=2 - [NDUA9_HUMAN]	123.611	50.93	4	19	19	31	0.681256	31	60.0071	1.40517	31	36.1308	1.18478	31	11.7556	377	42.4826	9.80322
Q14008-2	Isoform 2 of Cytoskeleton-associated protein 5 OS=Homo sapiens GN=CKAP5 - [CKAP5_HUMAN]	239.308	27.74	6	49	51	68	0.75413	64	49.1191	1.40468	64	48.0768	1.06142	64	18.8565	1972	218.387	8.06006
P22392-2	Isoform 3 of Nucleoside diphosphate kinase B OS=Homo sapiens GN=NME2 - [NDKB_HUMAN]	497.323	82.77	9	10	22	128	0.937098	62	43.4963	1.40467	62	80.8819	1.00898	62	20.3032	267	30.1176	8.92432
Q96LW7-2	Isoform 2 of Bcl10-interacting CARD protein OS=Homo sapiens GN=C9orf89 - [BINCA_HUMAN]	8.43757	14.75	2	3	3	3	1.69362	3	62.2294	1.40461	3	3.73141	0.931276	3	1.40083	183	20.6126	8.104
Q8TAT6	Nuclear protein localization protein 4 homolog OS=Homo sapiens GN=NPLOC4 PE=1 SV=3 - [NPL4_HUMAN]	149.325	54.77	6	26	27	38	0.84867	36	27.352	1.40449	36	67.2788	1.24965	36	18.7206	608	68.0769	6.37939
Q15366-3	Isoform 3 of Poly(rC)-binding protein 2 OS=Homo sapiens GN=PCBP2 - [PCBP2_HUMAN]	309.983	62.15	31	2	20	77	1.20915	3	0.635458	1.40371	3	3.89644	1.23491	3	14.0414	362	38.1974	6.78564
Q6P995	Protein FAM171B OS=Homo sapiens GN=FAM171B PE=2 SV=3 - [F171B_HUMAN]	1.74348	1.57	6	1	2	5	0.589609	1		1.40332	1		0.686711	1		826	92.1238	8.646
Q14651	Plastin-1 OS=Homo sapiens GN=PLS1 PE=1 SV=2 - [PLSI_HUMAN]	130.504	30.37	7	11	17	34	0.889407	15	58.5962	1.40284	15	29.6956	1.13435	15	17.1259	629	70.2093	5.41455
P60468	Protein transport protein Sec61 subunit beta OS=Homo sapiens GN=SEC61B PE=1 SV=2 - [SC61B_HUMAN]	26.4812	21.88	2	2	2	9	1.21507	9	87.9823	1.40249	9	40.6476	1.25969	9	26.3903	96	9.9681	11.561
Q4G0J3	La-related protein 7 OS=Homo sapiens GN=LARP7 PE=1 SV=1 - [LARP7_HUMAN]	41.9729	26.63	10	14	14	15	0.857697	15	23.3777	1.40195	15	37.8629	1.30029	15	12.7227	582	66.8574	9.5542
Q9Y520-4	Isoform 4 of Protein PRRC2C OS=Homo sapiens GN=PRRC2C - [PRC2C_HUMAN]	155.288	16.12	10	38	40	49	1.05143	47	33.9712	1.40183	47	31.5133	1.19313	47	16.7596	2817	308.419	9.0708
O43633	Charged multivesicular body protein 2a OS=Homo sapiens GN=CHMP2A PE=1 SV=1 - [CHM2A_HUMAN]	72.3324	38.74	8	12	13	26	0.933788	23	61.2653	1.40109	23	38.6689	1.04267	23	19.6773	222	25.0879	5.97314
Q9NPJ3-2	Isoform 2 of Acyl-coenzyme A thioesterase 13 OS=Homo sapiens GN=ACOT13 - [ACO13_HUMAN]	51.6088	48.72	2	5	5	13	0.738782	13	14.0677	1.4009	13	57.9108	1.16199	13	12.5457	117	12.3585	8.49951
Q86WR0	Coiled-coil domain-containing protein 25 OS=Homo sapiens GN=CCDC25 PE=1 SV=2 - [CCD25_HUMAN]	12.098	28.37	5	6	6	9	0.937312	9	60.0034	1.40051	9	34.5412	0.854159	9	30.0641	208	24.4631	6.80029
O60443	Non-syndromic hearing impairment protein 5 OS=Homo sapiens GN=DFNA5 PE=1 SV=2 - [DFNA5_HUMAN]	10.7507	6.05	5	3	3	4	1.25542	4	19.0213	1.40033	4	14.0229	0.895293	4	8.52037	496	54.5204	5.17334
P61981	14-3-3 protein gamma OS=Homo sapiens GN=YWHAG PE=1 SV=2 - [1433G_HUMAN]	388.095	92.31	1	19	26	112	0.92363	53	51.7473	1.39965	53	45.3746	1.02915	53	17.4192	247	28.2849	4.89404
Q8IY33	MICAL-like protein 2 OS=Homo sapiens GN=MICALL2 PE=1 SV=1 - [MILK2_HUMAN]	16.9101	6.42	5	4	5	5	1.45985	4	5.40281	1.39957	4	16.6537	1.10802	4	4.61538	904	97.442	9.56885
Q9BUP0	EF-hand domain-containing protein D1 OS=Homo sapiens GN=EFHD1 PE=1 SV=1 - [EFHD1_HUMAN]	25.5321	22.59	6	4	6	8	1.22252	4	5.54012	1.39944	4	2.67671	1.22422	4	13.8379	239	26.9108	5.38916
O15195-2	Isoform 2 of Villin-like protein OS=Homo sapiens GN=VILL - [VILL_HUMAN]	2.40967	2.14	5	1	2	2	0.5074	1		1.39826	1		0.840494	1		842	94.3575	7.1958
M0QYM2	Uncharacterized protein (Fragment) OS=Homo sapiens PE=4 SV=1 - [M0QYM2_HUMAN]	3.59343	19.4	2	1	1	1	0.839609	1		1.39824	1		1.01236	1		67	7.63597	8.23584
Q2NL82	Pre-rRNA-processing protein TSR1 homolog OS=Homo sapiens GN=TSR1 PE=1 SV=1 - [TSR1_HUMAN]	54.0607	16.54	2	11	11	15	1.07063	15	31.2566	1.39769	15	59.2244	1.24504	15	38.6826	804	91.7519	7.41553
Q05048	Cleavage stimulation factor subunit 1 OS=Homo sapiens GN=CSTF1 PE=1 SV=1 - [CSTF1_HUMAN]	46.9395	25.75	3	10	10	13	0.962993	13	47.5565	1.39768	13	22.6885	1.22501	13	25.8878	431	48.3267	6.58057
P43487-2	Isoform 2 of Ran-specific GTPase-activating protein OS=Homo sapiens GN=RANBP1 - [RANG_HUMAN]	124.679	50.5	11	10	10	36	0.940276	31	27.1967	1.39756	31	44.2358	1.29454	31	31.5779	200	23.2245	5.2876
A0A087WXM6	60S ribosomal protein L17 (Fragment) OS=Homo sapiens GN=RPL17 PE=1 SV=1 - [A0A087WXM6_HUMAN]	156.036	62.72	13	12	14	40	0.30216	37	65.3574	1.39728	37	45.4869	0.915353	37	21.0737	169	19.5732	10.0376
U3KQ69	Mitochondrial GTPase 1 OS=Homo sapiens GN=MTG1 PE=3 SV=1 - [U3KQ69_HUMAN]	10.9191	12.63	5	4	4	4	1.16429	4	5.40022	1.39722	4	23.0479	1.16154	4	3.86603	293	32.5914	9.11475
C9JG97	Angio-associated migratory cell protein OS=Homo sapiens GN=AAMP PE=1 SV=1 - [C9JG97_HUMAN]	10.367	8.92	5	3	3	3	1.17022	3	14.7454	1.39688	3	45.0175	1.34809	3	8.95988	415	44.6647	4.61475
O94906	Pre-mRNA-processing factor 6 OS=Homo sapiens GN=PRPF6 PE=1 SV=1 - [PRP6_HUMAN]	142.596	36.24	2	35	35	44	1.04031	44	49.6537	1.39669	44	37.4668	1.1668	44	26.6812	941	106.858	8.25049
Q96PP8	Guanylate-binding protein 5 OS=Homo sapiens GN=GBP5 PE=1 SV=1 - [GBP5_HUMAN]	61.1665	25.77	3	12	13	19	1.25324	18	31.4686	1.39641	18	46.4039	1.31703	18	31.5096	586	66.575	5.5542
O00299	Chloride intracellular channel protein 1 OS=Homo sapiens GN=CLIC1 PE=1 SV=4 - [CLIC1_HUMAN]	332.983	82.16	1	18	19	80	1.04161	78	27.2659	1.39616	78	44.0709	1.12904	78	21.9722	241	26.9057	5.17334
P61353	60S ribosomal protein L27 OS=Homo sapiens GN=RPL27 PE=1 SV=2 - [RL27_HUMAN]	119.81	69.85	5	14	15	40	0.533503	38	75.9878	1.39614	38	44.0321	0.927608	38	20.6293	136	15.7877	10.5649
Q7L2J0	7SK snRNA methylphosphate capping enzyme OS=Homo sapiens GN=MEPCE PE=1 SV=1 - [MEPCE_HUMAN]	11.8624	5.52	2	3	3	3	2.62479	3	28.3243	1.39613	3	6.30916	1.21457	3	7.40487	689	74.3096	9.56885
P63218	Guanine nucleotide-binding protein G(I)/G(S)/G(O) subunit gamma-5 OS=Homo sapiens GN=GNG5 PE=1 SV=3 - [GBG5_HUMAN]	25.1393	66.18	1	4	4	7	0.607816	7	23.3493	1.39609	7	29.0006	0.994033	7	3.75225	68	7.31381	9.84717
Q9H857	5'-nucleotidase domain-containing protein 2 OS=Homo sapiens GN=NT5DC2 PE=1 SV=1 - [NT5D2_HUMAN]	9.27946	5.96	5	3	3	3	1.1499	3	22.7071	1.3959	3	24.0857	1.0039	3	0.296828	520	60.6797	6.771
P82932	28S ribosomal protein S6, mitochondrial OS=Homo sapiens GN=MRPS6 PE=1 SV=3 - [RT06_HUMAN]	12.903	28	1	4	4	5	1.07737	5	14.3323	1.39581	5	25.0991	0.930671	5	17.8169	125	14.2176	9.26123
Q00403	Transcription initiation factor IIB OS=Homo sapiens GN=GTF2B PE=1 SV=1 - [TF2B_HUMAN]	56.2972	46.2	3	11	11	16	1.36883	16	42.8667	1.39566	16	28.0899	1.42799	16	23.4849	316	34.8106	8.35303
A0A075B746	28S ribosomal protein S21, mitochondrial OS=Homo sapiens GN=MRPS21 PE=1 SV=1 - [A0A075B746_HUMAN]	12.9108	37.93	2	3	3	4	0.864379	4	55.3433	1.39557	4	25.5393	0.96714	4	17.7331	87	10.6814	9.92041
Q9Y624	Junctional adhesion molecule A OS=Homo sapiens GN=F11R PE=1 SV=1 - [JAM1_HUMAN]	100.734	54.52	3	16	16	27	1.0855	27	30.3697	1.39531	27	47.1909	1.04945	27	18.36	299	32.5625	7.89893
Q96IY1	Kinetochore-associated protein NSL1 homolog OS=Homo sapiens GN=NSL1 PE=1 SV=3 - [NSL1_HUMAN]	15.0417	13.88	4	4	4	5	0.725286	5	30.5568	1.39528	5	4.95462	1.33581	5	27.8582	281	32.1415	6.78564
O60635	Tetraspanin-1 OS=Homo sapiens GN=TSPAN1 PE=1 SV=2 - [TSN1_HUMAN]	18.055	8.3	1	3	3	4	1.49468	4	31.3136	1.39463	4	23.6145	1.15343	4	30.5749	241	26.2832	5.24951
Q86VM9	Zinc finger CCCH domain-containing protein 18 OS=Homo sapiens GN=ZC3H18 PE=1 SV=2 - [ZCH18_HUMAN]	72.0243	16.79	7	17	17	23	0.922693	23	34.0109	1.39462	23	39.0207	1.21347	23	30.1097	953	106.316	8.32373
Q6PJF5-2	Isoform 2 of Inactive rhomboid protein 2 OS=Homo sapiens GN=RHBDF2 - [RHDF2_HUMAN]	8.62104	2.42	2	2	2	3	0.953733	3	6.7918	1.39447	3	24.2908	0.928874	3	7.30167	827	93.3194	8.5874
P10619-2	Isoform 2 of Lysosomal protective protein OS=Homo sapiens GN=CTSA - [PPGB_HUMAN]	48.3481	22.03	8	7	8	12	0.810269	10	18.3219	1.39432	10	80.5651	1.11206	10	19.2968	463	52.4552	6.97607
Q96CS3	FAS-associated factor 2 OS=Homo sapiens GN=FAF2 PE=1 SV=2 - [FAF2_HUMAN]	73.4989	34.83	1	14	14	19	0.76188	19	45.3683	1.39419	19	53.7411	1.04729	19	14.4814	445	52.5905	5.61768
H7C0N1	D-2-hydroxyglutarate dehydrogenase, mitochondrial (Fragment) OS=Homo sapiens GN=D2HGDH PE=4 SV=1 - [H7C0N1_HUMAN]	5.14477	12.7	4	2	2	2	0.829845	2	51.1125	1.39413	2	0.861375	0.999925	2	6.81129	189	20.5113	6.97607
P58335-2	Isoform 2 of Anthrax toxin receptor 2 OS=Homo sapiens GN=ANTXR2 - [ANTR2_HUMAN]	6.97824	4.4	5	2	2	2	0.829793	2	58.0114	1.39388	2	12.4752	1.20002	2	7.60774	386	42.8657	8.36768
O75594	Peptidoglycan recognition protein 1 OS=Homo sapiens GN=PGLYRP1 PE=1 SV=1 - [PGRP1_HUMAN]	60.6849	46.43	1	6	6	14	0.309077	14	111.747	1.39359	14	64.7089	1.26064	14	33.4418	196	21.7167	8.5874
P24311	Cytochrome c oxidase subunit 7B, mitochondrial OS=Homo sapiens GN=COX7B PE=1 SV=2 - [COX7B_HUMAN]	5.13365	10	1	1	1	3	0.694677	3	83.2563	1.39341	3	8.39989	0.979129	3	10.1568	80	9.15473	10.272
Q13753	Laminin subunit gamma-2 OS=Homo sapiens GN=LAMC2 PE=1 SV=2 - [LAMC2_HUMAN]	230.593	34.37	2	40	40	74	1.0403	74	50.0844	1.39331	74	43.4318	1.88004	74	45.284	1193	130.892	6.18896
Q12805-5	Isoform 5 of EGF-containing fibulin-like extracellular matrix protein 1 OS=Homo sapiens GN=EFEMP1 - [FBLN3_HUMAN]	132.526	56.9	1	1	14	32	1.44395	2	24.5492	1.39331	2	41.0204	1.0539	2	7.70291	355	39.1695	6.49365
Q9BV86-2	Isoform 2 of N-terminal Xaa-Pro-Lys N-methyltransferase 1 OS=Homo sapiens GN=NTMT1 - [NTM1A_HUMAN]	19.1652	35.86	3	5	5	5	1.39265	5	57.2837	1.39303	5	65.5057	1.19659	5	13.2517	145	15.8861	9.12939
Q9BYJ9	YTH domain-containing family protein 1 OS=Homo sapiens GN=YTHDF1 PE=1 SV=1 - [YTHD1_HUMAN]	25.1188	12.7	1	4	7	9	1.41521	4	43.7082	1.39301	4	40.7152	1.12278	4	5.90215	559	60.8358	8.79248
Q13151	Heterogeneous nuclear ribonucleoprotein A0 OS=Homo sapiens GN=HNRNPA0 PE=1 SV=1 - [ROA0_HUMAN]	213.383	47.21	1	14	16	55	1.33601	45	52.1206	1.39276	45	59.7392	1.01091	45	17.6509	305	30.8218	9.29053
A0A0A0MTH9	TATA-binding protein-associated factor 172 OS=Homo sapiens GN=BTAF1 PE=4 SV=1 - [A0A0A0MTH9_HUMAN]	44.985	6.65	4	10	10	11	0.894908	10	16.5347	1.3927	10	38.0212	1.11721	10	27.6975	1849	206.802	6.52197
Q14974	Importin subunit beta-1 OS=Homo sapiens GN=KPNB1 PE=1 SV=2 - [IMB1_HUMAN]	252.868	43.84	7	33	33	68	1.00157	68	44.6967	1.39251	68	38.4271	1.06131	68	28.6814	876	97.108	4.77979
H0Y6Y6	T-cell surface glycoprotein CD1c (Fragment) OS=Homo sapiens GN=CD1C PE=4 SV=1 - [H0Y6Y6_HUMAN]	3.98769	3.56	3	1	1	1	2.68231	1		1.39204	1		0.55968	1		281	31.6857	6.44287
O75438	NADH dehydrogenase [ubiquinone] 1 beta subcomplex subunit 1 OS=Homo sapiens GN=NDUFB1 PE=1 SV=1 - [NDUB1_HUMAN]	18.9254	36.21	2	3	3	5	1.1161	5	43.0791	1.39186	5	31.386	1.08651	5	24.0176	58	6.95664	8.92432
P50897	Palmitoyl-protein thioesterase 1 OS=Homo sapiens GN=PPT1 PE=1 SV=1 - [PPT1_HUMAN]	140.288	50.98	8	14	14	34	1.02809	34	60.3954	1.39185	34	45.3044	1.25419	34	25.3008	306	34.1713	6.52197
J9JIC5	Protein Njmu-R1 OS=Homo sapiens GN=C17orf75 PE=1 SV=1 - [J9JIC5_HUMAN]	16.5843	11.11	3	4	4	5	1.091	5	30.6142	1.39183	5	31.853	1.25868	5	58.8316	396	44.5809	5.03369
O60825-2	Isoform 2 of 6-phosphofructo-2-kinase/fructose-2,6-bisphosphatase 2 OS=Homo sapiens GN=PFKFB2 - [F262_HUMAN]	27.7391	22.29	13	6	8	8	0.627926	6	36.4619	1.39159	6	20.7902	1.06189	6	5.19861	471	54.3717	7.56201
Q8WXA9-2	Isoform 2 of Splicing regulatory glutamine/lysine-rich protein 1 OS=Homo sapiens GN=SREK1 - [SREK1_HUMAN]	28.7534	13.14	5	6	6	8	1.08084	8	19.7933	1.3912	8	59.1435	1.17551	8	26.0331	624	71.6064	10.1987
Q99805	Transmembrane 9 superfamily member 2 OS=Homo sapiens GN=TM9SF2 PE=1 SV=1 - [TM9S2_HUMAN]	29.8177	11.92	1	9	9	11	0.547085	11	42.0269	1.39114	11	110.664	1.44526	11	14.6815	663	75.7255	7.44482
B1ARF3	Type II inositol 1,4,5-trisphosphate 5-phosphatase OS=Homo sapiens GN=INPP5B PE=4 SV=1 - [B1ARF3_HUMAN]	2.16388	2.19	5	1	1	1	1.5253	1		1.39112	1		1.32186	1		319	34.5711	5.46533
Q8IW36	Zinc finger protein 695 OS=Homo sapiens GN=ZNF695 PE=2 SV=4 - [ZN695_HUMAN]	3.34529	8.74	137	1	2	3	6.40795	1		1.39062	1		0.895923	1		515	60.1094	8.646
Q9NTJ3	Structural maintenance of chromosomes protein 4 OS=Homo sapiens GN=SMC4 PE=1 SV=2 - [SMC4_HUMAN]	122.514	26.63	10	34	34	38	0.828496	38	38.8335	1.39059	38	59.49	1.4004	38	30.7591	1288	147.091	6.78564
Q13568-5	Isoform 5 of Interferon regulatory factor 5 OS=Homo sapiens GN=IRF5 - [IRF5_HUMAN]	3.06302	3.16	5	1	1	1	0.733861	1		1.39054	1		1.06196	1		412	47.0047	6.37939
Q02127	Dihydroorotate dehydrogenase (quinone), mitochondrial OS=Homo sapiens GN=DHODH PE=1 SV=3 - [PYRD_HUMAN]	31.6894	28.61	5	8	8	8	0.665237	8	38.2004	1.39035	8	37.9999	1.21931	8	30.5079	395	42.8409	9.67139
A0A087WU05	C-Maf-inducing protein OS=Homo sapiens GN=CMIP PE=1 SV=1 - [A0A087WU05_HUMAN]	8.03859	4.27	5	2	2	2	1.03579	2	38.4562	1.38969	2	2.04309	1.15633	2	24.5076	586	65.2422	5.93506
Q8NCL4	Polypeptide N-acetylgalactosaminyltransferase 6 OS=Homo sapiens GN=GALNT6 PE=2 SV=2 - [GALT6_HUMAN]	6.49893	4.02	2	1	2	2	1.53572	1		1.38963	1		0.707718	1		622	71.1131	8.17725
P10253	Lysosomal alpha-glucosidase OS=Homo sapiens GN=GAA PE=1 SV=4 - [LYAG_HUMAN]	102.454	22.37	3	18	18	25	1.28702	25	46.0994	1.38919	25	60.1254	0.987177	25	19.2544	952	105.257	5.99854
Q9UMY1	Nucleolar protein 7 OS=Homo sapiens GN=NOL7 PE=1 SV=2 - [NOL7_HUMAN]	9.35087	8.95	1	3	3	4	1.05084	4	44.073	1.3888	4	35.513	1.13582	4	18.0664	257	29.4085	9.67139
P08107	Heat shock 70 kDa protein 1A/1B OS=Homo sapiens GN=HSPA1A PE=1 SV=5 - [HSP71_HUMAN]	1718.38	77.85	4	50	70	450	1.00093	346	38.7592	1.38869	349	74.2658	0.877356	349	20.2473	641	70.009	5.65576
P11908	Ribose-phosphate pyrophosphokinase 2 OS=Homo sapiens GN=PRPS2 PE=1 SV=2 - [PRPS2_HUMAN]	162.342	59.12	6	11	21	40	1.17205	17	39.9719	1.38835	17	42.6534	1.04709	17	16.8967	318	34.747	6.60986
Q6JQN1-2	Isoform 2 of Acyl-CoA dehydrogenase family member 10 OS=Homo sapiens GN=ACAD10 - [ACD10_HUMAN]	23.516	10.56	8	8	8	8	1.06508	8	25.377	1.38835	8	23.8926	1.11231	8	25.0606	890	100.288	7.1665
O43852	Calumenin OS=Homo sapiens GN=CALU PE=1 SV=2 - [CALU_HUMAN]	162.454	49.84	12	4	18	39	0.320596	7	178.507	1.38823	7	54.5348	1.67879	7	16.3031	315	37.0835	4.64014
Q9Y6G2	Growth hormone-inducible transmembrane protein OS=Homo sapiens GN=GHITM PE=1 SV=1 - [Q9Y6G2_HUMAN]	7.54744	3.13	3	1	1	2	0.596729	2	2.11648	1.38772	2	6.91717	0.991059	2	9.95877	319	34.372	9.80322
B0QYM9	Gamma-parvin (Fragment) OS=Homo sapiens GN=PARVG PE=4 SV=1 - [B0QYM9_HUMAN]	2.74583	46.15	8	1	1	1	0.795384	1		1.38765	1		0.867697	1		26	3.0005	4.08154
Q14978-3	Isoform 3 of Nucleolar and coiled-body phosphoprotein 1 OS=Homo sapiens GN=NOLC1 - [NOLC1_HUMAN]	140.078	34.14	7	1	28	50	1.52837	3	85.7329	1.38749	3	14.7217	1.27815	3	17.8753	700	73.7017	9.46631
Q99615	DnaJ homolog subfamily C member 7 OS=Homo sapiens GN=DNAJC7 PE=1 SV=2 - [DNJC7_HUMAN]	146.535	53.64	14	31	31	45	0.885186	45	63.4032	1.38745	45	60.4542	1.04145	45	21.4463	494	56.4047	6.96143
Q969S9-3	Isoform 3 of Ribosome-releasing factor 2, mitochondrial OS=Homo sapiens GN=GFM2 - [RRF2M_HUMAN]	19.1745	7.34	6	5	5	6	1.08122	6	18.6727	1.38729	6	38.1664	1.05869	6	32.3956	777	86.27	6.58057
E9PRK2	Probable asparagine--tRNA ligase, mitochondrial (Fragment) OS=Homo sapiens GN=NARS2 PE=1 SV=1 - [E9PRK2_HUMAN]	7.31791	8.3	2	2	2	2	1.90731	2	67.4212	1.38695	2	21.0498	1.14252	2	3.44405	241	27.1881	9.02686
Q07666	KH domain-containing, RNA-binding, signal transduction-associated protein 1 OS=Homo sapiens GN=KHDRBS1 PE=1 SV=1 - [KHDR1_HUMAN]	183.953	36.34	4	13	18	54	1.08095	42	46.3841	1.38627	42	59.9895	1.24404	42	22.861	443	48.1972	8.66064
Q9UL63-2	Isoform 2 of Muskelin OS=Homo sapiens GN=MKLN1 - [MKLN1_HUMAN]	0	1.7	3	1	1	1	1.64161	1		1.38622	1		1.47799	1		528	60.7004	5.8335
P12931	Proto-oncogene tyrosine-protein kinase Src OS=Homo sapiens GN=SRC PE=1 SV=3 - [SRC_HUMAN]	71.8624	33.58	2	11	14	20	1.22923	14	44.0984	1.3862	14	29.3312	1.13968	14	18.3598	536	59.797	7.41553
Q9Y4C2-2	Isoform 2 of Protein FAM115A OS=Homo sapiens GN=FAM115A - [F115A_HUMAN]	6.16924	1.2	2	1	1	2	1.25546	2	9.94309	1.38604	2	65.2006	1.20033	2	7.02195	919	101.826	6.50732
M0R3F6	SURP and G-patch domain-containing protein 2 OS=Homo sapiens GN=SUGP2 PE=1 SV=1 - [M0R3F6_HUMAN]	15.937	8.2	7	5	5	5	0.913269	5	24.7675	1.38551	5	48.109	1.00801	5	20.6915	841	93.8011	8.83643
Q8N3P4-2	Isoform 2 of Vacuolar protein sorting-associated protein 8 homolog OS=Homo sapiens GN=VPS8 - [VPS8_HUMAN]	5.41958	1.27	6	2	2	2	0.756906	1		1.3852	1		0.92708	1		1336	151.12	5.71924
D6R9C8	Zinc finger protein 330 (Fragment) OS=Homo sapiens GN=ZNF330 PE=1 SV=4 - [D6R9C8_HUMAN]	7.3003	15.83	5	2	2	2	0.970163	2	19.7883	1.38517	2	0.742554	1.09804	2	3.46339	139	15.6154	8.68994
Q5JU85-3	Isoform 3 of IQ motif and SEC7 domain-containing protein 2 OS=Homo sapiens GN=IQSEC2 - [IQEC2_HUMAN]	9.64551	3.37	8	3	3	3	1.43417	3	1.43152	1.38509	3	20.36	0.915401	3	17.8526	949	105.034	7.23975
Q8NBJ4-2	Isoform 2 of Golgi membrane protein 1 OS=Homo sapiens GN=GOLM1 - [GOLM1_HUMAN]	7.83367	6.14	5	3	3	3	1.0181	3	13.5978	1.38482	3	17.2611	1.10877	3	5.80905	391	44.2463	4.90674
Q99496	E3 ubiquitin-protein ligase RING2 OS=Homo sapiens GN=RNF2 PE=1 SV=1 - [RING2_HUMAN]	38.4874	25.3	3	3	6	9	1.31095	3	75.9164	1.38475	3	33.2871	1.33945	3	13.5177	336	37.6316	6.84424
P11233	Ras-related protein Ral-A OS=Homo sapiens GN=RALA PE=1 SV=1 - [RALA_HUMAN]	52.0013	29.61	3	5	7	19	1.04011	9	36.4575	1.38455	9	24.6785	0.853328	9	26.0691	206	23.552	7.10791
O75940	Survival of motor neuron-related-splicing factor 30 OS=Homo sapiens GN=SMNDC1 PE=1 SV=1 - [SPF30_HUMAN]	21.2394	28.15	1	5	5	6	1.05915	6	61.4978	1.38452	6	39.6513	1.38094	6	16.7834	238	26.6945	7.23975
B4E1N1	Armadillo repeat-containing protein 6 OS=Homo sapiens GN=ARMC6 PE=2 SV=1 - [B4E1N1_HUMAN]	5.85651	8.33	11	3	3	3	0.551298	3	55.7654	1.38342	3	75.5416	1.08763	3	13.9947	408	44.0906	6.771
P32455	Interferon-induced guanylate-binding protein 1 OS=Homo sapiens GN=GBP1 PE=1 SV=2 - [GBP1_HUMAN]	298.48	56.42	3	38	43	94	1.14971	82	43.7978	1.38318	82	45.6224	1.87918	82	27.2917	592	67.8877	6.31592
Q9NSE4	Isoleucine--tRNA ligase, mitochondrial OS=Homo sapiens GN=IARS2 PE=1 SV=2 - [SYIM_HUMAN]	251.994	44.86	1	42	42	68	0.903689	68	42.6561	1.38252	68	49.7312	1.1155	68	18.288	1012	113.719	7.1958
Q9BTW9	Tubulin-specific chaperone D OS=Homo sapiens GN=TBCD PE=1 SV=2 - [TBCD_HUMAN]	24.9424	4.87	5	5	5	7	1.65327	7	64.8712	1.38239	7	33.7533	0.927834	7	26.5773	1192	132.515	6.18896
P61077	Ubiquitin-conjugating enzyme E2 D3 OS=Homo sapiens GN=UBE2D3 PE=1 SV=1 - [UB2D3_HUMAN]	43.7896	42.86	17	3	4	11	0.951611	7	17.3815	1.38238	7	73.5217	1.21325	7	5.54452	147	16.6764	7.79639
Q9HD34	LYR motif-containing protein 4 OS=Homo sapiens GN=LYRM4 PE=1 SV=1 - [LYRM4_HUMAN]	17.371	42.86	5	3	4	6	1.11371	5	121.659	1.382	5	30.338	1.15031	5	26.7537	91	10.7518	10.7261
Q9UQN3	Charged multivesicular body protein 2b OS=Homo sapiens GN=CHMP2B PE=1 SV=1 - [CHM2B_HUMAN]	29.0702	31.46	4	8	8	11	1.57122	11	57.2277	1.38198	11	19.1413	0.67407	11	24.3717	213	23.8912	8.76318
O43847	Nardilysin OS=Homo sapiens GN=NRD1 PE=1 SV=2 - [NRDC_HUMAN]	49.7166	12.61	11	11	11	15	1.27245	14	32.6122	1.38167	14	49.3431	1.25854	14	20.787	1150	131.488	4.99561
P62316	Small nuclear ribonucleoprotein Sm D2 OS=Homo sapiens GN=SNRPD2 PE=1 SV=1 - [SMD2_HUMAN]	214.35	70.34	4	15	15	53	0.949742	53	42.7736	1.38158	53	69.7579	1.25051	53	33.2555	118	13.5182	9.90576
J3QS66	STE20-related kinase adapter protein alpha (Fragment) OS=Homo sapiens GN=STRADA PE=4 SV=1 - [J3QS66_HUMAN]	2.1786	4.19	8	1	1	1	0.524271	1		1.38158	1		0.711123	1		167	18.5734	7.2251
H0YMJ0	Mortality factor 4-like protein 1 (Fragment) OS=Homo sapiens GN=MORF4L1 PE=1 SV=1 - [H0YMJ0_HUMAN]	18.0016	18.37	6	5	5	5	1.12095	5	17.463	1.38137	5	27.6912	1.46847	5	35.565	245	28.1894	9.26123
Q53S33	BolA-like protein 3 OS=Homo sapiens GN=BOLA3 PE=1 SV=1 - [BOLA3_HUMAN]	15.8323	27.1	2	2	3	5	1.0723	3	61.5175	1.38108	3	63.0868	1.17378	3	16.4042	107	12.1064	9.64209
O60449	Lymphocyte antigen 75 OS=Homo sapiens GN=LY75 PE=1 SV=3 - [LY75_HUMAN]	31.6006	6.33	3	10	10	11	1.04472	11	36.9511	1.381	11	18.191	1.10439	11	23.2649	1722	198.184	6.66846
F8VV56	CD63 antigen OS=Homo sapiens GN=CD63 PE=4 SV=1 - [F8VV56_HUMAN]	9.66853	16.55	7	3	3	5	0.469701	5	11.8675	1.38092	5	55.0761	0.884634	5	35.0266	145	16.0099	7.88428
O00748	Cocaine esterase OS=Homo sapiens GN=CES2 PE=1 SV=1 - [EST2_HUMAN]	98.5269	39	4	16	16	27	1.22319	27	60.6507	1.3806	27	55.9806	0.728451	27	18.3515	559	61.7672	6.1001
Q9H3Y8	Pancreatic progenitor cell differentiation and proliferation factor OS=Homo sapiens GN=PPDPF PE=2 SV=1 - [PPDPF_HUMAN]	2.96585	14.04	2	1	1	1	1.70187	1		1.38009	1		1.21653	1		114	11.7695	7.41553
O75506	Heat shock factor-binding protein 1 OS=Homo sapiens GN=HSBP1 PE=1 SV=1 - [HSBP1_HUMAN]	37.7276	81.58	1	5	5	9	1.11854	9	33.0532	1.37989	9	37.8552	0.903095	9	7.16391	76	8.53818	4.36084
Q15645	Pachytene checkpoint protein 2 homolog OS=Homo sapiens GN=TRIP13 PE=1 SV=2 - [PCH2_HUMAN]	17.898	16.67	3	5	5	6	1.20155	6	55.0684	1.37983	6	39.8675	1.40541	6	20.9304	432	48.5205	6.0874
P62158	Calmodulin OS=Homo sapiens GN=CALM1 PE=1 SV=2 - [CALM_HUMAN]	354.836	77.18	10	11	13	100	1.03611	90	41.6805	1.37952	90	121.284	1.02627	90	27.1625	149	16.8268	4.22119
P57740	Nuclear pore complex protein Nup107 OS=Homo sapiens GN=NUP107 PE=1 SV=1 - [NU107_HUMAN]	49.2729	17.41	5	13	13	15	0.897068	15	60.2944	1.37931	15	35.6757	1.13246	15	25.0568	925	106.307	5.42725
P29590	Protein PML OS=Homo sapiens GN=PML PE=1 SV=3 - [PML_HUMAN]	276.929	43.31	12	4	42	73	1.29063	5	20.4757	1.37874	5	40.8203	1.3573	5	19.1501	882	97.4889	6.21436
E9PGT1	Translin OS=Homo sapiens GN=TSN PE=1 SV=1 - [E9PGT1_HUMAN]	94.5826	55.61	4	11	11	25	1.17946	25	34.4541	1.37873	25	54.9085	1.08746	25	19.6341	223	25.5565	6.88818
Q8WTT2	Nucleolar complex protein 3 homolog OS=Homo sapiens GN=NOC3L PE=1 SV=1 - [NOC3L_HUMAN]	42.9825	17.75	1	10	10	12	0.942753	12	20.8853	1.3785	12	39.9452	1.1553	12	31.3377	800	92.4896	9.17334
Q9UPN4-3	Isoform 3 of Centrosomal protein of 131 kDa OS=Homo sapiens GN=CEP131 - [CP131_HUMAN]	12.8895	5.36	7	5	5	5	1.08092	5	75.1132	1.37815	5	34.7721	1.00592	5	5.86328	1044	117.326	8.77783
A0A0A0MRM9	Nucleolar and coiled-body phosphoprotein 1 (Fragment) OS=Homo sapiens GN=NOLC1 PE=4 SV=1 - [A0A0A0MRM9_HUMAN]	133.11	34.89	8	2	29	50	1.13169	3	20.8894	1.37793	3	57.6041	1.23768	3	19.9185	708	74.6102	9.46631
Q8TBX8	Phosphatidylinositol 5-phosphate 4-kinase type-2 gamma OS=Homo sapiens GN=PIP4K2C PE=1 SV=3 - [PI42C_HUMAN]	53.6273	25.42	6	13	13	17	1.23243	17	59.1659	1.37777	17	24.4702	0.936651	17	16.6822	421	47.2701	6.84424
P27824	Calnexin OS=Homo sapiens GN=CANX PE=1 SV=2 - [CALX_HUMAN]	432.771	58.45	13	28	42	120	0.644548	71	53.7949	1.37744	71	60.8112	1.23861	71	22.8355	592	67.5259	4.60205
P15153	Ras-related C3 botulinum toxin substrate 2 OS=Homo sapiens GN=RAC2 PE=1 SV=1 - [RAC2_HUMAN]	129.641	51.04	10	6	13	37	0.347642	16	52.7504	1.37735	16	24.2818	1.67216	16	34.8269	192	21.4151	7.60596
O43837	Isocitrate dehydrogenase [NAD] subunit beta, mitochondrial OS=Homo sapiens GN=IDH3B PE=1 SV=2 - [IDH3B_HUMAN]	118.964	45.19	5	16	17	33	0.934986	32	30.9759	1.37708	32	35.7421	1.01386	32	17.4402	385	42.1566	8.45557
H7C0U0	Presenilins-associated rhomboid-like protein, mitochondrial (Fragment) OS=Homo sapiens GN=PARL PE=4 SV=1 - [H7C0U0_HUMAN]	7.10791	19.5	5	2	2	2	0.744378	2	96.9762	1.37684	2	120.469	0.953379	2	21.2985	159	17.7073	10.4917
P20749	B-cell lymphoma 3 protein OS=Homo sapiens GN=BCL3 PE=1 SV=2 - [BCL3_HUMAN]	5.52604	4.85	2	1	2	2	0.951268	1		1.37658	1		1.22071	1		454	47.5536	8.41162
Q9BS26	Endoplasmic reticulum resident protein 44 OS=Homo sapiens GN=ERP44 PE=1 SV=1 - [ERP44_HUMAN]	220.431	64.78	1	24	26	59	0.883927	55	42.2108	1.37657	55	45.0409	1.13298	55	15.4221	406	46.9414	5.26221
P41743	Protein kinase C iota type OS=Homo sapiens GN=PRKCI PE=1 SV=2 - [KPCI_HUMAN]	25.3869	12.42	1	6	6	8	1.14353	8	13.0777	1.37637	8	28.5644	0.939807	8	7.93088	596	68.2183	5.84619
Q9H9P8	L-2-hydroxyglutarate dehydrogenase, mitochondrial OS=Homo sapiens GN=L2HGDH PE=1 SV=3 - [L2HDH_HUMAN]	49.3183	31.53	5	10	10	13	1.34413	12	47.5624	1.37606	12	35.2009	0.952228	12	20.6656	463	50.2839	8.14795
B1ANR0	Poly(A) binding protein, cytoplasmic 4 (Inducible form), isoform CRA_e OS=Homo sapiens GN=PABPC4 PE=4 SV=1 - [B1ANR0_HUMAN]	303.969	57.24	12	28	44	86	0.851959	44	48.0252	1.3756	44	32.1406	1.34724	44	28.4119	615	67.9279	9.45166
O95218-2	Isoform 2 of Zinc finger Ran-binding domain-containing protein 2 OS=Homo sapiens GN=ZRANB2 - [ZRAB2_HUMAN]	27.0253	15.94	2	6	6	8	1.35479	8	58.44	1.37549	8	34.5617	1.22832	8	17.7344	320	36.2965	9.75928
Q9UNX3	60S ribosomal protein L26-like 1 OS=Homo sapiens GN=RPL26L1 PE=1 SV=1 - [RL26L_HUMAN]	102.981	53.1	10	1	15	37	0.357156	2	71.6822	1.37537	2	38.5109	0.820493	2	5.40856	145	17.2456	10.5503
Q5W0X3	Peptidyl-prolyl cis-trans isomerase OS=Homo sapiens GN=FKBP1A PE=1 SV=1 - [Q5W0X3_HUMAN]	71.2342	47.57	8	6	6	18	1.08148	18	54.7132	1.37535	18	45.4535	0.934246	18	19.3616	103	11.4168	9.11475
J3KMY5	Epididymal secretory protein E1 OS=Homo sapiens GN=NPC2 PE=1 SV=1 - [J3KMY5_HUMAN]	116.321	52.7	8	12	12	29	0.975334	29	39.5966	1.37505	29	52.8153	0.963233	29	11.7617	148	16.2193	7.6499
O14524-2	Isoform 2 of Transmembrane protein 194A OS=Homo sapiens GN=TMEM194A - [T194A_HUMAN]	7.97285	8.89	3	3	3	3	1.10725	3	2.44326	1.375	3	29.2131	1.06997	3	8.62896	371	42.0055	6.16357
P62875	DNA-directed RNA polymerases I, II, and III subunit RPABC5 OS=Homo sapiens GN=POLR2L PE=1 SV=1 - [RPAB5_HUMAN]	13.0046	29.85	1	2	2	4	1.28763	3	13.6863	1.37455	3	1.01278	1.33706	3	7.9442	67	7.63999	7.76709
Q15054-3	Isoform 3 of DNA polymerase delta subunit 3 OS=Homo sapiens GN=POLD3 - [DPOD3_HUMAN]	22.4925	20.83	8	7	7	7	0.990356	7	20.6119	1.3738	7	21.3802	1.10884	7	36.2572	360	39.296	9.43701
Q09161	Nuclear cap-binding protein subunit 1 OS=Homo sapiens GN=NCBP1 PE=1 SV=1 - [NCBP1_HUMAN]	33.5803	9.49	2	7	7	11	1.15607	11	28.4467	1.37375	11	28.7132	1.14351	11	16.7792	790	91.7805	6.43018
P14780	Matrix metalloproteinase-9 OS=Homo sapiens GN=MMP9 PE=1 SV=3 - [MMP9_HUMAN]	260.189	49.08	1	30	30	67	0.172572	64	100.935	1.37346	67	64.6744	1.9526	65	52.8562	707	78.4084	6.06201
Q8N4X5-2	Isoform 2 of Actin filament-associated protein 1-like 2 OS=Homo sapiens GN=AFAP1L2 - [AF1L2_HUMAN]	60.7306	19.04	5	16	16	19	1.19287	19	27.7839	1.37324	19	14.4707	0.923662	19	17.8729	814	90.8039	5.2876
Q96IR7	4-hydroxyphenylpyruvate dioxygenase-like protein OS=Homo sapiens GN=HPDL PE=1 SV=1 - [HPDL_HUMAN]	2.00089	2.7	1	1	1	1	0.808927	1		1.37295	1		1.2943	1		371	39.3614	7.03467
H0Y362	Zinc transporter 7 (Fragment) OS=Homo sapiens GN=SLC30A7 PE=4 SV=2 - [H0Y362_HUMAN]	10.2	28.74	2	2	2	3	1.20037	3	13.0631	1.37285	3	35.7448	0.987466	3	9.50955	87	9.94213	7.28369
Q5T280	Putative methyltransferase C9orf114 OS=Homo sapiens GN=C9orf114 PE=1 SV=3 - [CI114_HUMAN]	8.25196	6.91	2	2	2	2	1.03961	2	15.0807	1.37214	2	3.78733	1.24989	2	0.423689	376	41.9824	7.43018
A6NGP5	Hematological and neurological-expressed 1-like protein OS=Homo sapiens GN=HN1L PE=2 SV=2 - [A6NGP5_HUMAN]	92.5941	83.15	7	1	13	27	2.38658	2	9.07047	1.37183	2	24.5405	1.36839	2	32.7995	178	18.8944	9.45166
P01624	Ig kappa chain V-III region POM OS=Homo sapiens PE=1 SV=1 - [KV306_HUMAN]	15.1643	28.44	2	1	2	5	0.609652	1		1.37174	1		0.677247	1		109	11.9149	8.93896
Q9P0L0-2	Isoform 2 of Vesicle-associated membrane protein-associated protein A OS=Homo sapiens GN=VAPA - [VAPA_HUMAN]	215.848	51.7	2	2	22	66	0.490634	2	50.0978	1.37165	2	84.2366	1.04093	2	49.4744	294	32.5926	8.90967
Q16763	Ubiquitin-conjugating enzyme E2 S OS=Homo sapiens GN=UBE2S PE=1 SV=2 - [UBE2S_HUMAN]	6.94772	8.56	2	2	2	2	1.46321	2	29.0999	1.37164	2	69.2768	0.861699	2	72.836	222	23.8305	8.38232
G3V546	Probable RNA-binding protein 23 (Fragment) OS=Homo sapiens GN=RBM23 PE=4 SV=4 - [G3V546_HUMAN]	7.01163	22.81	9	2	2	2	0.588673	2	20.2154	1.37138	2	1.61089	1.40666	2	17.8913	114	12.6787	9.979
H7C444	Interferon-related developmental regulator 2 (Fragment) OS=Homo sapiens GN=IFRD2 PE=4 SV=1 - [H7C444_HUMAN]	2.98287	5.29	3	1	1	1	1.36723	1		1.37116	1		0.751233	1		170	17.5412	6.49365
Q8WUP2	Filamin-binding LIM protein 1 OS=Homo sapiens GN=FBLIM1 PE=1 SV=2 - [FBLI1_HUMAN]	59.8234	39.14	9	12	12	16	1.43734	16	43.7032	1.37114	16	42.087	1.05734	16	29.4921	373	40.6427	6.02393
Q06203	Amidophosphoribosyltransferase OS=Homo sapiens GN=PPAT PE=1 SV=1 - [PUR1_HUMAN]	48.5437	23.02	3	11	11	15	0.969347	15	45.4547	1.3708	15	28.1189	1.17248	15	22.252	517	57.3624	6.75635
O75475	PC4 and SFRS1-interacting protein OS=Homo sapiens GN=PSIP1 PE=1 SV=1 - [PSIP1_HUMAN]	156.783	46.23	4	25	27	51	0.624223	42	72.146	1.37038	43	41.0157	1.19416	43	37.6701	530	60.0667	9.12939
Q12874	Splicing factor 3A subunit 3 OS=Homo sapiens GN=SF3A3 PE=1 SV=1 - [SF3A3_HUMAN]	99.9148	36.73	1	18	18	28	1.03935	28	52.2497	1.37011	28	26.155	1.37597	28	27.5891	501	58.8123	5.37646
Q00688	Peptidyl-prolyl cis-trans isomerase FKBP3 OS=Homo sapiens GN=FKBP3 PE=1 SV=1 - [FKBP3_HUMAN]	199.545	79.46	2	26	26	53	0.874359	53	52.557	1.36988	53	59.5808	1.22204	53	20.477	224	25.1613	9.27588
Q96JM3	Chromosome alignment-maintaining phosphoprotein 1 OS=Homo sapiens GN=CHAMP1 PE=1 SV=2 - [CHAP1_HUMAN]	29.8858	16.5	2	11	11	12	0.881245	12	39.494	1.36982	12	48.0816	1.58863	12	34.363	812	89.0429	8.44092
Q9NRL2-2	Isoform 2 of Bromodomain adjacent to zinc finger domain protein 1A OS=Homo sapiens GN=BAZ1A - [BAZ1A_HUMAN]	32.975	7.09	4	10	10	11	0.771166	11	42.8179	1.36966	11	46.9951	1.16644	11	31.5662	1524	175.276	6.81494
P40222	Alpha-taxilin OS=Homo sapiens GN=TXLNA PE=1 SV=3 - [TXLNA_HUMAN]	134.338	50.92	3	25	28	41	1.17157	35	35.5903	1.36943	35	51.7105	1.20783	35	34.647	546	61.8532	6.52197
Q9NRB3	Carbohydrate sulfotransferase 12 OS=Homo sapiens GN=CHST12 PE=1 SV=2 - [CHSTC_HUMAN]	2.20083	2.17	1	1	1	1	1.54133	1		1.36912	1		1.18782	1		414	48.3839	9.31982
Q7Z6B0-3	Isoform 3 of Coiled-coil domain-containing protein 91 OS=Homo sapiens GN=CCDC91 - [CCD91_HUMAN]	0	3.46	3	1	1	1	1.76145	1		1.36904	1		0.737522	1		405	45.8916	5.04639
O96008	Mitochondrial import receptor subunit TOM40 homolog OS=Homo sapiens GN=TOMM40 PE=1 SV=1 - [TOM40_HUMAN]	61.8733	31.58	4	9	9	18	0.94902	18	33.0832	1.36887	18	44.1639	1.10088	18	23.3835	361	37.8691	7.25439
Q13951-2	Isoform 2 of Core-binding factor subunit beta OS=Homo sapiens GN=CBFB - [PEBB_HUMAN]	35.8558	36.9	6	8	8	10	1.26933	10	35.8266	1.36863	10	43.4418	1.43172	10	21.128	187	21.9778	5.57959
Q5T6H7	Xaa-Pro aminopeptidase 1 OS=Homo sapiens GN=XPNPEP1 PE=1 SV=1 - [Q5T6H7_HUMAN]	149.066	52.36	7	24	24	37	1.01539	37	32.1107	1.36858	37	43.6541	1.05	37	18.2821	552	62.0995	5.73193
Q9Y2S6	Translation machinery-associated protein 7 OS=Homo sapiens GN=TMA7 PE=1 SV=1 - [TMA7_HUMAN]	35.5185	62.5	4	5	7	16	0.441367	12	56.9078	1.3684	12	50.2818	1.29574	12	12.9713	64	7.06193	9.99365
Q15388	Mitochondrial import receptor subunit TOM20 homolog OS=Homo sapiens GN=TOMM20 PE=1 SV=1 - [TOM20_HUMAN]	5.84408	17.24	1	2	2	2	0.482248	2	211.792	1.36806	2	39.503	0.738941	2	59.7006	145	16.2877	8.60205
M0R2S1	Ubiquitin-60S ribosomal protein L40 (Fragment) OS=Homo sapiens GN=UBA52 PE=1 SV=1 - [M0R2S1_HUMAN]	135.622	41.3	4	1	9	42	0.16969	1		1.3678	1		0.939657	1		138	15.4662	9.61279
P84103-2	Isoform 2 of Serine/arginine-rich splicing factor 3 OS=Homo sapiens GN=SRSF3 - [SRSF3_HUMAN]	110.679	54.84	3	10	11	36	1.04192	29	54.3949	1.36695	29	31.9883	1.46265	29	16.8369	124	14.1942	10.0815
P05089	Arginase-1 OS=Homo sapiens GN=ARG1 PE=1 SV=2 - [ARGI1_HUMAN]	26.6134	26.09	3	5	6	8	0.348925	5	22.5817	1.36694	5	40.5575	1.28045	5	15.607	322	34.7133	7.21045
Q9UN86-2	Isoform B of Ras GTPase-activating protein-binding protein 2 OS=Homo sapiens GN=G3BP2 - [G3BP2_HUMAN]	68.0751	27.84	12	14	16	21	1.38236	19	54.2792	1.36693	19	69.7376	1.23145	19	24.6789	449	50.7861	5.37646
Q9P215	Pogo transposable element with KRAB domain OS=Homo sapiens GN=POGK PE=1 SV=2 - [POGK_HUMAN]	5.88905	3.78	1	2	2	2	1.239	2	85.971	1.36686	2	13.0117	1.06783	2	3.3879	609	69.3994	5.13525
P17275	Transcription factor jun-B OS=Homo sapiens GN=JUNB PE=1 SV=1 - [JUNB_HUMAN]	31.6364	23.34	1	6	6	8	1.3451	8	37.4507	1.36672	8	93.027	0.843459	8	27.6024	347	35.8572	9.21729
P55884	Eukaryotic translation initiation factor 3 subunit B OS=Homo sapiens GN=EIF3B PE=1 SV=3 - [EIF3B_HUMAN]	177.673	39.31	4	29	29	51	0.935166	51	50.8893	1.3667	51	50.7029	1.06518	51	18.6582	814	92.4238	4.99561
P18887	DNA repair protein XRCC1 OS=Homo sapiens GN=XRCC1 PE=1 SV=2 - [XRCC1_HUMAN]	53.0606	22.12	7	13	13	16	1.14141	16	30.9079	1.36638	16	31.9159	1.15109	16	16.8371	633	69.4339	6.39209
Q969E2-2	Isoform 2 of Secretory carrier-associated membrane protein 4 OS=Homo sapiens GN=SCAMP4 - [SCAM4_HUMAN]	4.57047	5.64	2	1	1	2	1.51962	2	36.2289	1.36597	2	26.2643	0.691181	2	55.2261	195	22.033	9.12939
P63167	Dynein light chain 1, cytoplasmic OS=Homo sapiens GN=DYNLL1 PE=1 SV=1 - [DYL1_HUMAN]	144.525	62.92	7	6	11	44	0.759644	29	36.9685	1.36593	31	45.4832	0.560597	31	14.3582	89	10.3591	7.40088
Q96P70	Importin-9 OS=Homo sapiens GN=IPO9 PE=1 SV=3 - [IPO9_HUMAN]	57.6144	11.05	1	9	9	15	1.25294	14	58.6623	1.36577	13	31.6311	1.29433	14	18.5064	1041	115.889	4.80518
O95391	Pre-mRNA-splicing factor SLU7 OS=Homo sapiens GN=SLU7 PE=1 SV=2 - [SLU7_HUMAN]	12.8437	9.39	3	4	4	4	2.88517	4	31.0164	1.36565	4	16.8986	0.960442	4	11.181	586	68.3438	7.13721
P78345	Ribonuclease P protein subunit p38 OS=Homo sapiens GN=RPP38 PE=1 SV=2 - [RPP38_HUMAN]	2.71	4.24	1	1	1	1	0.821187	1		1.36562	1		1.1804	1		283	31.8146	9.92041
A0A087WXZ7	HEAT repeat-containing protein 6 OS=Homo sapiens GN=HEATR6 PE=1 SV=1 - [A0A087WXZ7_HUMAN]	6.8685	1.42	4	1	2	3	0.789719	1		1.36546	1		0.621613	1		916	99.603	7.81104
Q9Y3R5-2	Isoform 2 of Protein dopey-2 OS=Homo sapiens GN=DOPEY2 - [DOP2_HUMAN]	7.02694	0.83	2	1	2	3				1.36536	1		0.346267	1		2291	257.232	6.40479
Q8NFV4	Alpha/beta hydrolase domain-containing protein 11 OS=Homo sapiens GN=ABHD11 PE=2 SV=1 - [ABHDB_HUMAN]	51.9053	34.29	10	8	8	14	1.42338	14	36.6173	1.36495	14	54.6406	0.952002	14	24.4693	315	34.6681	9.48096
J3QLN4	MIF4G domain-containing protein OS=Homo sapiens GN=MIF4GD PE=1 SV=1 - [J3QLN4_HUMAN]	3.47363	31.71	10	1	1	1	1.00606	1		1.36437	1		1.03774	1		41	4.56717	4.88135
Q96CP2	FLYWCH family member 2 OS=Homo sapiens GN=FLYWCH2 PE=1 SV=1 - [FWCH2_HUMAN]	21.6129	30.71	3	4	4	6	1.33469	6	11.8624	1.36434	6	24.1866	0.976207	6	19.9903	140	14.5545	8.45557
E7EQV9	Ribosomal protein L15 (Fragment) OS=Homo sapiens GN=RPL15 PE=1 SV=1 - [E7EQV9_HUMAN]	110.507	51.15	6	10	10	32	0.354001	32	69.2657	1.36429	32	25.3996	0.777478	32	21.5838	174	20.4971	11.2827
Q9UKX7-2	Isoform 2 of Nuclear pore complex protein Nup50 OS=Homo sapiens GN=NUP50 - [NUP50_HUMAN]	125.659	59.09	3	19	19	31	0.752266	31	64.7946	1.36426	31	50.2522	1.32732	31	26.43	440	46.8337	8.26514
Q03188	Centromere protein C OS=Homo sapiens GN=CENPC PE=1 SV=2 - [CENPC_HUMAN]	20.1129	8.91	3	7	7	7	1.16235	7	40.3056	1.36422	7	44.9161	1.05308	7	32.7338	943	106.769	9.39307
H0YM23	Ankyrin repeat domain-containing protein 17 (Fragment) OS=Homo sapiens GN=ANKRD17 PE=1 SV=1 - [H0YM23_HUMAN]	92.8006	10.82	9	13	23	27	0.841125	13	40.4156	1.36386	13	40.8278	1.04964	13	13.8357	2487	263.202	6.37939
Q86TI2	Dipeptidyl peptidase 9 OS=Homo sapiens GN=DPP9 PE=1 SV=3 - [DPP9_HUMAN]	45.5257	13.56	12	9	10	15	1.23749	14	26.4035	1.36382	14	32.9776	1.1144	14	20.9097	863	98.201	6.45557
P25205	DNA replication licensing factor MCM3 OS=Homo sapiens GN=MCM3 PE=1 SV=3 - [MCM3_HUMAN]	286.082	50.12	4	36	36	71	1.2946	70	40.69	1.3638	71	47.9272	1.34177	71	44.7684	808	90.924	5.77002
Q75N90	Fibrillin-3 OS=Homo sapiens GN=FBN3 PE=2 SV=3 - [FBN3_HUMAN]	2.14748	0.61	1	1	1	1	1.10481	1		1.36377	1		1.43365	1		2809	300.149	5.07178
A0A0A0MQR8	MAP/microtubule affinity-regulating kinase 3 OS=Homo sapiens GN=MARK3 PE=4 SV=1 - [A0A0A0MQR8_HUMAN]	30.3431	17.25	21	7	10	11	0.81041	7	54.3372	1.36345	7	19.5744	0.935338	7	31.0405	713	79.8258	9.53955
O94915	Protein furry homolog-like OS=Homo sapiens GN=FRYL PE=1 SV=2 - [FRYL_HUMAN]	10.7428	1.03	3	3	4	4	0.996968	3	37.3823	1.36328	3	4.16214	0.996384	3	41.1837	3013	339.383	5.57959
Q8TF68-3	Isoform 3 of Zinc finger protein 384 OS=Homo sapiens GN=ZNF384 - [ZN384_HUMAN]	9.89051	7.59	7	2	2	2	0.940106	2	23.7123	1.36327	2	51.8495	0.933994	2	15.5675	461	50.5055	8.47021
P37108	Signal recognition particle 14 kDa protein OS=Homo sapiens GN=SRP14 PE=1 SV=2 - [SRP14_HUMAN]	103.884	63.24	3	10	10	30	0.772186	30	113.947	1.36319	30	52.0659	1.09163	30	11.5658	136	14.5608	10.0376
P05549-5	Isoform 2 of Transcription factor AP-2-alpha OS=Homo sapiens GN=TFAP2A - [AP2A_HUMAN]	17.646	14.85	13	3	6	6	1.17917	3	103.897	1.3628	3	45.3342	1.28858	3	6.0853	431	47.154	8.41162
Q8IVM0	Coiled-coil domain-containing protein 50 OS=Homo sapiens GN=CCDC50 PE=1 SV=1 - [CCD50_HUMAN]	23.3358	24.84	2	7	7	9	1.18293	9	108.363	1.36207	9	47.4432	1.31241	9	17.7812	306	35.8	6.65381
P49585	Choline-phosphate cytidylyltransferase A OS=Homo sapiens GN=PCYT1A PE=1 SV=2 - [PCY1A_HUMAN]	104.71	60.76	15	19	19	31	1.09028	31	47.3933	1.36198	30	51.7995	1.02491	31	22.8554	367	41.7048	7.25439
J3QQV3	Centrosomal protein of 112 kDa (Fragment) OS=Homo sapiens GN=CEP112 PE=4 SV=1 - [J3QQV3_HUMAN]	0	2.65	3	1	1	1	1.32884	1		1.36174	1		0.523566	1		565	66.2667	6.90283
Q8TCT8	Signal peptide peptidase-like 2A OS=Homo sapiens GN=SPPL2A PE=1 SV=2 - [SPP2A_HUMAN]	14.4412	8.27	3	2	2	3	2.11496	3	7.23489	1.36156	3	19.6165	1.05261	3	5.13339	520	58.1043	8.32373
Q8NFH3	Nucleoporin Nup43 OS=Homo sapiens GN=NUP43 PE=1 SV=1 - [NUP43_HUMAN]	18.5274	10.79	2	3	3	5	0.865842	5	43.9447	1.3613	5	21.0767	1.36696	5	4.44891	380	42.1245	5.63037
P67870	Casein kinase II subunit beta OS=Homo sapiens GN=CSNK2B PE=1 SV=1 - [CSK2B_HUMAN]	57.8492	47.91	5	8	8	14	1.11805	14	26.5321	1.3613	14	25.3164	1.16291	14	11.9586	215	24.926	5.5542
P28072	Proteasome subunit beta type-6 OS=Homo sapiens GN=PSMB6 PE=1 SV=4 - [PSB6_HUMAN]	76.7037	30.54	3	7	7	20	1.09189	20	38.1529	1.36114	20	31.7207	0.781004	20	17.2097	239	25.3414	4.91943
C9JFR7	Cytochrome c (Fragment) OS=Homo sapiens GN=CYCS PE=1 SV=1 - [C9JFR7_HUMAN]	160.721	79.21	2	16	16	44	0.723054	44	29.1898	1.36093	44	41.0969	1.24441	44	21.0756	101	11.326	9.65674
Q9Y4H2	Insulin receptor substrate 2 OS=Homo sapiens GN=IRS2 PE=1 SV=2 - [IRS2_HUMAN]	2.48124	0.75	1	1	1	1	0.820498	1		1.36049	1		1.05976	1		1338	137.249	8.646
Q8WUN7	Ubiquitin domain-containing protein 2 OS=Homo sapiens GN=UBTD2 PE=1 SV=2 - [UBTD2_HUMAN]	3.12032	5.56	1	1	1	1	0.56437	1		1.36046	1		0.800151	1		234	26.1731	5.66846
Q06265	Exosome complex component RRP45 OS=Homo sapiens GN=EXOSC9 PE=1 SV=3 - [EXOS9_HUMAN]	26.0732	15.72	9	6	6	10	0.965952	10	80.1385	1.35975	10	46.9738	1.23476	10	15.194	439	48.9181	5.2876
P37198	Nuclear pore glycoprotein p62 OS=Homo sapiens GN=NUP62 PE=1 SV=3 - [NUP62_HUMAN]	57.7826	19.92	2	10	10	15	1.0916	15	50.7567	1.35966	15	60.1111	1.10424	15	43.88	522	53.2225	5.31299
Q86V81	THO complex subunit 4 OS=Homo sapiens GN=ALYREF PE=1 SV=3 - [THOC4_HUMAN]	93.9825	43.97	2	7	7	18	1.03824	18	76.5614	1.35961	18	44.9327	1.19319	18	28.4996	257	26.8716	11.1509
P56211-2	Isoform ARPP-16 of cAMP-regulated phosphoprotein 19 OS=Homo sapiens GN=ARPP19 - [ARP19_HUMAN]	24.9083	61.46	5	2	4	8	1.36188	2	33.0197	1.35924	2	27.9905	1.14505	2	7.73352	96	10.6286	9.70068
Q8NF37	Lysophosphatidylcholine acyltransferase 1 OS=Homo sapiens GN=LPCAT1 PE=1 SV=2 - [PCAT1_HUMAN]	21.6797	9.55	1	5	5	7	0.905513	7	44.9573	1.35905	7	83.4665	1.63599	6	11.2969	534	59.1134	6.02393
P51116	Fragile X mental retardation syndrome-related protein 2 OS=Homo sapiens GN=FXR2 PE=1 SV=2 - [FXR2_HUMAN]	67.251	23.48	5	8	13	20	1.18115	9	41.9047	1.35894	9	48.3273	1.14231	9	37.9494	673	74.178	6.22705
Q06323	Proteasome activator complex subunit 1 OS=Homo sapiens GN=PSME1 PE=1 SV=1 - [PSME1_HUMAN]	290.026	83.53	5	24	24	79	0.786597	79	77.9641	1.35841	79	47.161	1.309	79	20.6993	249	28.705	6.02393
J3QSH4	Vascular endothelial zinc finger 1 OS=Homo sapiens GN=VEZF1 PE=1 SV=1 - [J3QSH4_HUMAN]	11.8435	7.03	3	3	3	3	1.51106	3	19.0893	1.35791	3	116.903	0.989557	3	36.4425	512	55.7582	9.56885
C9JTT8	BET1 homolog OS=Homo sapiens GN=BET1 PE=1 SV=1 - [C9JTT8_HUMAN]	3.58271	33.67	5	3	3	5	0.539793	5	43.6502	1.35791	5	28.0699	1.23656	5	14.0299	98	11.0495	7.34229
Q02338	D-beta-hydroxybutyrate dehydrogenase, mitochondrial OS=Homo sapiens GN=BDH1 PE=1 SV=3 - [BDH_HUMAN]	83.7866	44.61	7	12	12	22	0.948141	22	26.4229	1.35774	22	63.3497	0.93483	22	18.9734	343	38.1325	8.95361
Q969Z3	Mitochondrial amidoxime reducing component 2 OS=Homo sapiens GN=MARC2 PE=1 SV=1 - [MARC2_HUMAN]	35.1769	22.39	4	8	8	11	0.603336	11	29.5961	1.35759	11	19.3305	0.870844	11	4.81354	335	37.9987	9.15869
Q13243	Serine/arginine-rich splicing factor 5 OS=Homo sapiens GN=SRSF5 PE=1 SV=1 - [SRSF5_HUMAN]	66.1163	32.35	9	12	13	19	1.15576	16	46.3609	1.35757	16	85.0601	1.6498	16	23.1324	272	31.2453	11.5903
Q8N556	Actin filament-associated protein 1 OS=Homo sapiens GN=AFAP1 PE=1 SV=2 - [AFAP1_HUMAN]	7.30065	5.07	5	3	4	4	1.99388	3	8.77672	1.35746	3	8.37376	1.15289	3	0.375678	730	80.6748	8.67529
Q5SWX8	Protein odr-4 homolog OS=Homo sapiens GN=ODR4 PE=2 SV=1 - [ODR4_HUMAN]	19.3175	15.2	4	5	5	7	0.71209	7	32.3575	1.35744	7	32.4564	1.23013	7	4.96923	454	51.0708	5.92236
Q8IXB1	DnaJ homolog subfamily C member 10 OS=Homo sapiens GN=DNAJC10 PE=1 SV=2 - [DJC10_HUMAN]	95.2739	38.08	6	23	23	28	1.08422	28	42.2951	1.35734	28	44.5586	1.15962	28	24.9488	793	91.0213	7.18115
Q96BP2	Coiled-coil-helix-coiled-coil-helix domain-containing protein 1 OS=Homo sapiens GN=CHCHD1 PE=1 SV=1 - [CHCH1_HUMAN]	14.1199	34.75	2	3	3	4	1.13785	4	29.2503	1.35724	4	39.8006	1.12808	4	20.6941	118	13.4661	10.2134
O75110	Probable phospholipid-transporting ATPase IIA OS=Homo sapiens GN=ATP9A PE=1 SV=3 - [ATP9A_HUMAN]	2.95625	0.86	1	1	1	1	1.05424	1		1.35705	1		1.07445	1		1047	118.506	7.76709
J3QL56	Protein SCO1 homolog, mitochondrial OS=Homo sapiens GN=SCO1 PE=1 SV=1 - [J3QL56_HUMAN]	14.1035	12.22	2	2	2	4	1.33924	4	37.1679	1.35695	4	35.9385	1.25079	4	9.80034	270	30.1598	9.56885
Q15738	Sterol-4-alpha-carboxylate 3-dehydrogenase, decarboxylating OS=Homo sapiens GN=NSDHL PE=1 SV=2 - [NSDHL_HUMAN]	55.8107	40.75	2	13	13	16	0.98016	16	38.5215	1.35674	16	52.3072	0.831288	16	16.3969	373	41.8736	8.06006
Q9NXE8	Pre-mRNA-splicing factor CWC25 homolog OS=Homo sapiens GN=CWC25 PE=1 SV=1 - [CWC25_HUMAN]	0	3.53	2	1	2	2	1.21916	1		1.35625	1		1.20475	1		425	49.617	10.1841
O95628-5	Isoform 5 of CCR4-NOT transcription complex subunit 4 OS=Homo sapiens GN=CNOT4 - [CNOT4_HUMAN]	8.36046	7.39	10	2	2	2	1.05204	2	1.96608	1.35604	2	2.98883	1.08943	2	16.9287	433	48.4542	7.54736
Q92934	Bcl2-associated agonist of cell death OS=Homo sapiens GN=BAD PE=1 SV=3 - [BAD_HUMAN]	7.0372	14.29	3	2	2	2	1.89594	2	57.4446	1.35593	2	22.7505	0.906332	2	12.3892	168	18.3807	7.15186
Q96KP1	Exocyst complex component 2 OS=Homo sapiens GN=EXOC2 PE=1 SV=1 - [EXOC2_HUMAN]	71.6489	20.35	2	18	18	21	0.987157	21	35.5234	1.35588	21	41.1607	0.77797	21	33.7042	924	104	6.90283
Q9H3H3	UPF0696 protein C11orf68 OS=Homo sapiens GN=C11orf68 PE=1 SV=2 - [CK068_HUMAN]	22.6652	25.5	3	5	5	6	1.22615	6	5.42095	1.35571	6	33.4114	1.02167	6	12.0834	251	27.3377	5.45264
Q6P3W7	SCY1-like protein 2 OS=Homo sapiens GN=SCYL2 PE=1 SV=1 - [SCYL2_HUMAN]	48.8575	15.93	3	12	12	15	0.820533	15	58.7513	1.35569	15	44.0829	1.07397	15	21.1335	929	103.642	8.22119
Q9H7L9	Sin3 histone deacetylase corepressor complex component SDS3 OS=Homo sapiens GN=SUDS3 PE=1 SV=2 - [SDS3_HUMAN]	7.78653	12.5	1	3	3	3	1.00777	3	0.697956	1.35462	3	11.3551	1.1484	3	6.14745	328	38.1124	5.65576
Q99623	Prohibitin-2 OS=Homo sapiens GN=PHB2 PE=1 SV=2 - [PHB2_HUMAN]	254.992	80.6	9	27	27	71	0.984509	71	41.4273	1.35429	71	41.1715	1.1391	71	19.2097	299	33.2759	9.83252
Q14165	Malectin OS=Homo sapiens GN=MLEC PE=1 SV=1 - [MLEC_HUMAN]	72.7288	44.18	4	13	13	23	0.828902	23	35.7798	1.35419	23	47.6686	1.07752	23	24.8245	292	32.2136	5.41455
O95210	Starch-binding domain-containing protein 1 OS=Homo sapiens GN=STBD1 PE=1 SV=1 - [STBD1_HUMAN]	9.01682	13.69	1	3	3	3	0.769793	3	11.4918	1.35358	3	29.3048	0.806696	3	7.61191	358	38.983	5.73193
A6NLN1	Polypyrimidine tract binding protein 1, isoform CRA_b OS=Homo sapiens GN=PTBP1 PE=4 SV=4 - [A6NLN1_HUMAN]	389.799	68.5	12	1	27	83	0.433685	1		1.35345	1		1.01337	1		527	56.4753	9.37842
P05423	DNA-directed RNA polymerase III subunit RPC4 OS=Homo sapiens GN=POLR3D PE=1 SV=2 - [RPC4_HUMAN]	11.1788	11.81	1	3	4	4	1.01577	3	34.1758	1.3532	3	30.6666	1.23035	3	5.93937	398	44.3683	6.97607
Q14508-2	Isoform 2 of WAP four-disulfide core domain protein 2 OS=Homo sapiens GN=WFDC2 - [WFDC2_HUMAN]	17.7774	30.14	3	2	2	5	1.18758	5	19.3664	1.35311	5	13.2168	0.433061	5	19.9994	73	8.11474	7.50342
Q92674	Centromere protein I OS=Homo sapiens GN=CENPI PE=1 SV=2 - [CENPI_HUMAN]	2.4673	0.93	1	1	1	1	0.539651	1		1.35311	1		1.02754	1		756	86.6646	8.76318
Q13530-2	Isoform 2 of Serine incorporator 3 OS=Homo sapiens GN=SERINC3 - [SERC3_HUMAN]	4.86427	2.63	2	1	1	1	0.74446	1		1.3529	1		0.945044	1		418	46.7908	7.03467
Q9BVJ6	U3 small nucleolar RNA-associated protein 14 homolog A OS=Homo sapiens GN=UTP14A PE=1 SV=1 - [UT14A_HUMAN]	46.2077	23.61	5	14	14	16	0.814675	16	40.0207	1.35287	16	64.7439	1.18698	16	13.3725	771	87.9241	7.86963
P25789	Proteasome subunit alpha type-4 OS=Homo sapiens GN=PSMA4 PE=1 SV=1 - [PSA4_HUMAN]	224.981	80.46	14	24	24	54	1.01296	54	45.9866	1.3525	54	49.9898	1.16034	54	14.8261	261	29.4652	7.72314
A6XND1	Insulin-like growth factor binding protein 3 isoform b OS=Homo sapiens GN=IGFBP3 PE=2 SV=1 - [A6XND1_HUMAN]	20.4792	33.84	8	7	7	7	1.19931	7	50.9627	1.35248	7	52.1176	1.14135	7	13.8691	263	28.9611	8.45557
J3QRG6	Cyclin-dependent kinase inhibitor 2A, isoforms 1/2/3 OS=Homo sapiens GN=CDKN2A PE=1 SV=1 - [J3QRG6_HUMAN]	35.6193	54.35	9	2	5	8	1.84995	4	25.4559	1.35236	4	23.0269	1.04906	4	23.0206	138	14.9587	6.39209
F8WA85	Peroxisomal membrane protein PMP34 OS=Homo sapiens GN=SLC25A17 PE=3 SV=1 - [F8WA85_HUMAN]	0	9.52	5	1	1	1	1.22972	1		1.35227	1		0.721287	1		63	6.82864	7.41553
Q03169	Tumor necrosis factor alpha-induced protein 2 OS=Homo sapiens GN=TNFAIP2 PE=1 SV=2 - [TNAP2_HUMAN]	121.127	42.05	5	21	21	31	1.24827	31	25.9264	1.35216	31	46.4377	1.29601	31	43.6714	654	72.6161	6.45557
Q5JRX3	Presequence protease, mitochondrial OS=Homo sapiens GN=PITRM1 PE=1 SV=3 - [PREP_HUMAN]	180.031	35.58	8	32	32	49	0.980589	49	56.6761	1.35215	49	52.8312	0.938982	49	19.7284	1037	117.338	6.91748
H0YC55	Condensin-2 complex subunit H2 (Fragment) OS=Homo sapiens GN=NCAPH2 PE=1 SV=1 - [H0YC55_HUMAN]	4.02739	7.09	5	1	1	1	1.5391	1		1.35195	1		1.18207	1		141	16.0548	4.56396
O15228-2	Isoform 2 of Dihydroxyacetone phosphate acyltransferase OS=Homo sapiens GN=GNPAT - [GNPAT_HUMAN]	6.98709	4.52	4	3	3	3	0.800711	3	6.2048	1.35176	3	14.3765	1.15058	3	8.9342	619	69.8612	6.40479
Q8IZV5	Retinol dehydrogenase 10 OS=Homo sapiens GN=RDH10 PE=1 SV=1 - [RDH10_HUMAN]	39.6835	29.91	2	6	6	10	0.908587	10	34.5341	1.35133	10	77.1303	1.90078	10	37.7656	341	38.0624	7.40088
Q96QE5-4	Isoform 2 of Transcription elongation factor, mitochondrial OS=Homo sapiens GN=TEFM - [TEFM_HUMAN]	7.62913	15.79	3	2	2	2	1.51804	2	354.515	1.35131	2	73.4874	1.03104	2	40.5367	171	19.7232	9.67139
O14672	Disintegrin and metalloproteinase domain-containing protein 10 OS=Homo sapiens GN=ADAM10 PE=1 SV=1 - [ADA10_HUMAN]	88.4713	26.2	4	18	18	27	0.993222	27	44.5042	1.351	27	47.9125	1.09899	27	22.4762	748	84.0877	7.76709
Q6UWP7-3	Isoform 3 of Lysocardiolipin acyltransferase 1 OS=Homo sapiens GN=LCLAT1 - [LCLT1_HUMAN]	23.2386	12.5	4	4	4	7	1.37478	7	46.8978	1.35094	7	11.7779	1.03482	7	15.4699	376	44.5321	8.5874
P41223	Protein BUD31 homolog OS=Homo sapiens GN=BUD31 PE=1 SV=2 - [BUD31_HUMAN]	61.1132	63.89	5	10	10	18	1.31127	18	33.5486	1.35077	18	34.4182	1.2919	18	26.8553	144	16.9886	8.82178
Q9NYV4-2	Isoform 2 of Cyclin-dependent kinase 12 OS=Homo sapiens GN=CDK12 - [CDK12_HUMAN]	24.6917	5.06	77	3	6	8	0.859861	3	16.8131	1.35061	3	35.6073	1.29595	3	2.19899	1481	163.129	9.45166
Q96K37-2	Isoform 2 of Solute carrier family 35 member E1 OS=Homo sapiens GN=SLC35E1 - [S35E1_HUMAN]	12.5175	23.64	4	2	2	3	1.01153	3	35.0801	1.35006	3	63.5863	1.27292	3	31.6815	110	12.6935	9.64209
O00566	U3 small nucleolar ribonucleoprotein protein MPP10 OS=Homo sapiens GN=MPHOSPH10 PE=1 SV=2 - [MPP10_HUMAN]	38.7482	23.05	2	13	13	15	0.926622	14	28.369	1.3499	15	31.8594	1.08466	15	29.7647	681	78.8157	4.85596
A0A0A0MRH2	Ryanodine receptor 1 OS=Homo sapiens GN=RYR1 PE=4 SV=1 - [A0A0A0MRH2_HUMAN]	0	0.32	1	1	1	1	1.16831	1		1.34966	1		0.401806	1		5032	564.23	5.31299
Q14011	Cold-inducible RNA-binding protein OS=Homo sapiens GN=CIRBP PE=1 SV=1 - [CIRBP_HUMAN]	93.4294	47.09	17	8	8	24	1.08282	23	63.6626	1.34962	23	44.4368	1.35649	23	32.29	172	18.6367	9.51025
O75146	Huntingtin-interacting protein 1-related protein OS=Homo sapiens GN=HIP1R PE=1 SV=2 - [HIP1R_HUMAN]	86.1188	24.63	8	18	20	24	1.10373	21	35.9639	1.3495	21	63.7364	0.760799	21	27.3838	1068	119.315	6.66846
G5EA36	Cell division cycle 27, isoform CRA_c OS=Homo sapiens GN=CDC27 PE=4 SV=1 - [G5EA36_HUMAN]	10.6598	2.92	7	2	2	3	0.734918	3	10.1714	1.34892	3	24.254	1.14481	3	16.8228	823	91.6803	7.12256
Q8N884-2	Isoform 2 of Cyclic GMP-AMP synthase OS=Homo sapiens GN=MB21D1 - [CGAS_HUMAN]	6.50887	4.7	3	2	2	2	1.36161	2	17.0174	1.34882	2	40.119	1.45285	2	12.9025	447	49.7312	9.86182
B9A018	U4/U6.U5 tri-snRNP-associated protein 2 OS=Homo sapiens GN=USP39 PE=1 SV=1 - [B9A018_HUMAN]	62.4581	28.92	9	12	13	16	1.01672	15	16.1735	1.34852	15	34.4653	1.19935	15	9.98654	536	62.005	9.11475
E7EPX3	Aspartyl aminopeptidase (Fragment) OS=Homo sapiens GN=DNPEP PE=1 SV=1 - [E7EPX3_HUMAN]	52.5661	47.77	5	1	9	15	1.19113	1		1.34814	1		1.13558	1		224	24.9138	10.0522
Q9P2X3	Protein IMPACT OS=Homo sapiens GN=IMPACT PE=1 SV=2 - [IMPCT_HUMAN]	11.5776	11.88	5	4	4	4	1.09077	4	26.4479	1.34793	4	36.8235	1.11089	4	5.19556	320	36.4532	4.97021
Q9UIA9	Exportin-7 OS=Homo sapiens GN=XPO7 PE=1 SV=3 - [XPO7_HUMAN]	46.7395	12.33	4	11	11	13	1.20479	13	22.4198	1.34777	13	52.8906	0.965984	13	27.9043	1087	123.828	6.31592
P61619	Protein transport protein Sec61 subunit alpha isoform 1 OS=Homo sapiens GN=SEC61A1 PE=1 SV=2 - [S61A1_HUMAN]	51.0133	19.96	16	9	9	14	0.885391	14	96.9344	1.34753	14	62.0748	1.05182	14	37.6005	476	52.2305	8.06006
O95563	Mitochondrial pyruvate carrier 2 OS=Homo sapiens GN=MPC2 PE=1 SV=1 - [MPC2_HUMAN]	19.4988	14.17	2	2	2	6	0.46465	6	44.3967	1.34693	6	42.5337	1.23116	6	20.2481	127	14.2696	10.4331
I3L4X3	NF-kappa-B inhibitor beta (Fragment) OS=Homo sapiens GN=NFKBIB PE=4 SV=4 - [I3L4X3_HUMAN]	6.67135	12.02	4	2	2	2	0.655735	2	12.3634	1.34688	2	16.6209	0.928895	2	24.4451	233	25.1035	5.26221
Q5VUA4	Zinc finger protein 318 OS=Homo sapiens GN=ZNF318 PE=1 SV=2 - [ZN318_HUMAN]	6.15689	1.23	2	3	3	3	1.23161	2	6.44791	1.34673	3	108.574	1.08235	3	8.63743	2279	250.958	7.1958
Q13573	SNW domain-containing protein 1 OS=Homo sapiens GN=SNW1 PE=1 SV=1 - [SNW1_HUMAN]	113.76	53.92	4	24	24	35	1.30279	34	45.3595	1.34636	35	41.748	1.29125	35	28.4726	536	61.4565	9.5249
Q9UEE9	Craniofacial development protein 1 OS=Homo sapiens GN=CFDP1 PE=1 SV=1 - [CFDP1_HUMAN]	28.2718	26.42	4	7	7	10	1.09895	10	38.3526	1.34576	10	59.5021	1.15086	10	14.4151	299	33.5726	4.80518
Q9H8M2	Bromodomain-containing protein 9 OS=Homo sapiens GN=BRD9 PE=1 SV=2 - [BRD9_HUMAN]	3.40965	3.35	1	1	1	1	1.21987	1		1.34552	1		0.861866	1		597	66.9584	6.18896
P27695	DNA-(apurinic or apyrimidinic site) lyase OS=Homo sapiens GN=APEX1 PE=1 SV=2 - [APEX1_HUMAN]	194.217	70.13	9	20	20	44	0.959191	44	43.8818	1.3453	44	45.736	1.18012	44	18.5315	318	35.5322	8.11865
P52895	Aldo-keto reductase family 1 member C2 OS=Homo sapiens GN=AKR1C2 PE=1 SV=3 - [AK1C2_HUMAN]	127.616	65.63	5	10	21	36	0.855702	19	45.28	1.34517	20	27.1808	0.839448	20	13.3434	323	36.712	7.48877
Q9BW27-3	Isoform 3 of Nuclear pore complex protein Nup85 OS=Homo sapiens GN=NUP85 - [NUP85_HUMAN]	42.589	22.46	13	11	11	12	1.10782	12	17.4557	1.34497	12	34.7965	1.15582	12	12.4657	610	69.7546	5.80811
O43709	Probable 18S rRNA (guanine-N(7))-methyltransferase OS=Homo sapiens GN=WBSCR22 PE=1 SV=2 - [WBS22_HUMAN]	9.16299	11.39	7	3	3	3	1.58834	3	0.660968	1.34459	3	10.6794	0.947356	3	8.53294	281	31.8601	8.73389
A0A087WXW6	Sal-like protein 3 OS=Homo sapiens GN=SALL3 PE=1 SV=1 - [A0A087WXW6_HUMAN]	5.56911	3.23	17	2	2	3	0.935621	2	16.4915	1.3445	2	42.4802	1.22395	2	2.46336	960	101.611	7.31299
Q96P16	Regulation of nuclear pre-mRNA domain-containing protein 1A OS=Homo sapiens GN=RPRD1A PE=1 SV=1 - [RPR1A_HUMAN]	33.5364	24.36	7	3	6	7	1.05417	3	10.9313	1.34444	3	19.3038	1.41225	3	50.5059	312	35.6976	7.54736
O75643	U5 small nuclear ribonucleoprotein 200 kDa helicase OS=Homo sapiens GN=SNRNP200 PE=1 SV=2 - [U520_HUMAN]	447.399	40.78	6	78	78	122	1.01071	122	44.0161	1.34439	122	52.5791	1.17492	122	27.0424	2136	244.353	6.06201
Q6P4Q7	Metal transporter CNNM4 OS=Homo sapiens GN=CNNM4 PE=1 SV=3 - [CNNM4_HUMAN]	12.8544	6.58	5	4	4	4	0.768202	4	22.9424	1.34394	4	26.2305	1.11702	4	4.63774	775	86.5519	6.07471
Q5JVS0-2	Isoform 2 of Intracellular hyaluronan-binding protein 4 OS=Homo sapiens GN=HABP4 - [HABP4_HUMAN]	2.38946	2.92	2	1	1	1	2.08488	1		1.34344	1		1.08129	1		308	34.3441	8.104
Q9UHR4	Brain-specific angiogenesis inhibitor 1-associated protein 2-like protein 1 OS=Homo sapiens GN=BAIAP2L1 PE=1 SV=2 - [BI2L1_HUMAN]	66.8509	36.99	1	16	17	20	1.12289	18	36.6614	1.34317	18	35.0647	0.997245	18	9.51823	511	56.8471	8.67529
O75367	Core histone macro-H2A.1 OS=Homo sapiens GN=H2AFY PE=1 SV=4 - [H2AY_HUMAN]	286.412	52.69	5	22	24	68	0.356413	62	61.6461	1.34306	62	57.4186	1.08376	62	23.8267	372	39.5925	9.78857
J3KSI2	E3 ubiquitin-protein ligase RNF138 (Fragment) OS=Homo sapiens GN=RNF138 PE=1 SV=1 - [J3KSI2_HUMAN]	0	9.26	3	1	1	1	0.944805	1		1.34294	1		1.23938	1		108	12.579	8.71924
P35268	60S ribosomal protein L22 OS=Homo sapiens GN=RPL22 PE=1 SV=2 - [RL22_HUMAN]	109.196	67.97	10	9	11	30	0.929607	25	38.9077	1.34261	25	72.3626	0.909857	25	21.0357	128	14.7778	9.18799
Q86US8	Telomerase-binding protein EST1A OS=Homo sapiens GN=SMG6 PE=1 SV=2 - [EST1A_HUMAN]	2.27066	0.49	1	1	1	1	0.937727	1		1.34217	1		1.09809	1		1419	160.363	7.04932
A0A087X0M4	Kanadaptin OS=Homo sapiens GN=SLC4A1AP PE=1 SV=1 - [A0A087X0M4_HUMAN]	29.4339	14.96	7	9	10	10	1.02294	9	42.2449	1.34214	9	38.8898	1.29363	9	29.3964	742	82.839	5.09717
Q9UKL0	REST corepressor 1 OS=Homo sapiens GN=RCOR1 PE=1 SV=1 - [RCOR1_HUMAN]	15.4779	9.34	2	4	4	5	1.04557	5	1.82839	1.34196	5	48.6981	1.04497	5	17.4583	482	52.9955	7.03467
M0R0F0	40S ribosomal protein S5 (Fragment) OS=Homo sapiens GN=RPS5 PE=1 SV=1 - [M0R0F0_HUMAN]	192.215	47	4	12	12	60	0.870531	59	55.8418	1.34154	60	50.6063	1.15224	60	33.1208	200	22.3768	9.5542
Q08AD1-2	Isoform 2 of Calmodulin-regulated spectrin-associated protein 2 OS=Homo sapiens GN=CAMSAP2 - [CAMP2_HUMAN]	6.47879	1.78	6	1	2	2	0.852242	1		1.34127	1		0.967972	1		1462	164.954	6.7124
E1CKY7	Protein phosphatase 1 regulatory subunit 12B OS=Homo sapiens GN=sm-M20 PE=2 SV=1 - [E1CKY7_HUMAN]	18.9373	20.43	4	3	4	7	1.34755	5	16.9907	1.34102	5	56.3351	1.49713	5	5.48921	186	21.3541	9.68604
F8W0J4	YEATS domain-containing protein 4 OS=Homo sapiens GN=YEATS4 PE=1 SV=1 - [F8W0J4_HUMAN]	24.0502	32.95	6	5	5	7	0.975709	7	37.7574	1.34005	7	8.9731	1.33443	7	4.20953	173	20.1184	8.77783
X6RA30	Cell division cycle protein 123 homolog OS=Homo sapiens GN=CDC123 PE=1 SV=1 - [X6RA30_HUMAN]	5.49599	6.1	3	2	2	2	1.15209	2	55.4183	1.33984	2	60.3889	1.00403	2	7.53669	295	33.8696	4.64014
P57076	UPF0769 protein C21orf59 OS=Homo sapiens GN=C21orf59 PE=1 SV=1 - [CU059_HUMAN]	20.4626	27.59	9	6	6	7	1.08496	7	59.3179	1.33971	7	10.9734	0.929893	7	11.84	290	33.2032	7.44482
Q05209	Tyrosine-protein phosphatase non-receptor type 12 OS=Homo sapiens GN=PTPN12 PE=1 SV=3 - [PTN12_HUMAN]	42.8579	16.79	16	11	11	13	0.985021	13	18.9169	1.33968	13	28.7368	0.940266	13	22.793	780	88.0514	5.61768
Q3ZCQ8	Mitochondrial import inner membrane translocase subunit TIM50 OS=Homo sapiens GN=TIMM50 PE=1 SV=2 - [TIM50_HUMAN]	61.9668	35.69	13	12	12	18	0.934981	18	45.444	1.33964	18	34.7945	1.16434	18	21.3675	353	39.6215	8.36768
U3KQP8	Mitochondrial calcium uniporter regulator 1 (Fragment) OS=Homo sapiens GN=MCUR1 PE=4 SV=1 - [U3KQP8_HUMAN]	17.8301	41.13	2	5	5	6	1.05632	6	31.9424	1.33911	6	25.9591	1.21444	6	8.162	124	14.6128	8.83643
I3L4B1	Myosin light chain 4 (Fragment) OS=Homo sapiens GN=MYL4 PE=1 SV=1 - [I3L4B1_HUMAN]	11.3056	24.75	3	1	2	4	0.85524	3	17.2452	1.33862	3	32.0441	1.02059	3	12.4989	101	11.3466	4.81787
P50750	Cyclin-dependent kinase 9 OS=Homo sapiens GN=CDK9 PE=1 SV=3 - [CDK9_HUMAN]	33.3994	23.66	76	6	9	12	1.18563	7	41.202	1.3385	7	24.742	1.23965	7	3.15804	372	42.7502	8.79248
Q53GQ0	Estradiol 17-beta-dehydrogenase 12 OS=Homo sapiens GN=HSD17B12 PE=1 SV=2 - [DHB12_HUMAN]	98.4026	48.08	3	15	15	24	0.484741	24	60.7987	1.33775	24	25.7706	1.23192	24	11.3552	312	34.3022	9.31982
P49356	Protein farnesyltransferase subunit beta OS=Homo sapiens GN=FNTB PE=1 SV=1 - [FNTB_HUMAN]	18.0091	8.24	2	4	4	5	1.12773	5	70.6661	1.33751	5	33.3998	0.849732	5	14.6812	437	48.7421	5.8208
P43243	Matrin-3 OS=Homo sapiens GN=MATR3 PE=1 SV=2 - [MATR3_HUMAN]	340.233	57.73	23	49	49	97	1.15013	97	52.8896	1.33748	97	42.1433	1.13403	97	29.8148	847	94.5648	6.25244
Q9HC52	Chromobox protein homolog 8 OS=Homo sapiens GN=CBX8 PE=1 SV=3 - [CBX8_HUMAN]	9.01714	12.85	3	4	4	4	0.989283	4	80.2243	1.33743	4	18.6014	1.12967	4	9.10412	389	43.3694	9.90576
O60684	Importin subunit alpha-7 OS=Homo sapiens GN=KPNA6 PE=1 SV=1 - [IMA7_HUMAN]	90.7286	34.51	4	12	20	26	1.11104	16	26.7938	1.33732	16	34.0673	1.12204	16	16.542	536	59.9915	4.98291
O60763	General vesicular transport factor p115 OS=Homo sapiens GN=USO1 PE=1 SV=2 - [USO1_HUMAN]	304.967	38.98	2	38	38	86	0.776419	86	41.8394	1.33714	86	41.07	1.24806	86	20.2658	962	107.828	4.90674
P10809	60 kDa heat shock protein, mitochondrial OS=Homo sapiens GN=HSPD1 PE=1 SV=2 - [CH60_HUMAN]	1910.63	90.75	8	73	73	481	0.818384	468	43.9332	1.33626	480	81.8607	1.3155	480	39.5009	573	61.0164	5.87158
Q71RC2-5	Isoform 5 of La-related protein 4 OS=Homo sapiens GN=LARP4 - [LARP4_HUMAN]	18.3469	6.89	16	5	5	6	1.29995	6	33.3132	1.33606	6	34.5786	1.1385	6	12.3972	653	72.3548	6.26514
E9PS27	Protein FAM111B (Fragment) OS=Homo sapiens GN=FAM111B PE=4 SV=1 - [E9PS27_HUMAN]	5.03044	16.05	3	1	1	1	1.1941	1		1.33599	1		1.54477	1		162	18.3931	8.17725
Q13263	Transcription intermediary factor 1-beta OS=Homo sapiens GN=TRIM28 PE=1 SV=5 - [TIF1B_HUMAN]	375.372	47.19	5	38	38	94	1.23098	94	38.0073	1.33594	94	57.6773	1.12513	94	18.6094	835	88.4934	5.77002
Q8IWS0-3	Isoform 3 of PHD finger protein 6 OS=Homo sapiens GN=PHF6 - [PHF6_HUMAN]	48.3708	35.71	6	10	10	14	1.16924	14	34.7218	1.3358	14	44.5041	1.04152	14	26.3699	364	41.1929	8.67529
Q9HAU5	Regulator of nonsense transcripts 2 OS=Homo sapiens GN=UPF2 PE=1 SV=1 - [RENT2_HUMAN]	28.3582	7.7	2	8	8	9	1.18489	9	38.1735	1.3358	9	21.6118	1.06416	9	9.38007	1272	147.717	5.69385
Q8TCF1	AN1-type zinc finger protein 1 OS=Homo sapiens GN=ZFAND1 PE=1 SV=1 - [ZFAN1_HUMAN]	11.3594	19.03	14	5	5	5	0.801397	5	14.8761	1.3356	5	25.872	1.27669	5	36.9844	268	30.7672	7.38623
Q15120	[Pyruvate dehydrogenase (acetyl-transferring)] kinase isozyme 3, mitochondrial OS=Homo sapiens GN=PDK3 PE=1 SV=1 - [PDK3_HUMAN]	37.7128	22.91	2	9	9	11	1.19186	11	58.3401	1.33535	11	38.9133	1.01291	11	12.1617	406	46.9091	8.36768
Q9BTC0	Death-inducer obliterator 1 OS=Homo sapiens GN=DIDO1 PE=1 SV=5 - [DIDO1_HUMAN]	33.807	6.25	4	12	13	13	1.02877	12	51.6327	1.33486	12	30.2299	1.08123	12	27.1604	2240	243.723	7.88428
A0A0A6YYF6	Targeting protein for Xklp2 OS=Homo sapiens GN=TPX2 PE=4 SV=1 - [A0A0A6YYF6_HUMAN]	37.4094	16.86	2	10	12	13	1.00897	11	41.6663	1.33402	11	51.3954	1.33718	11	48.6372	783	89.3378	9.20264
Q9P2J5	Leucine--tRNA ligase, cytoplasmic OS=Homo sapiens GN=LARS PE=1 SV=2 - [SYLC_HUMAN]	262.462	40.65	4	42	42	64	0.960112	64	40.3552	1.33369	64	58.1458	0.99818	64	15.2666	1176	134.379	7.29834
Q86X83-2	Isoform 2 of COMM domain-containing protein 2 OS=Homo sapiens GN=COMMD2 - [COMD2_HUMAN]	7.65645	11.24	4	2	2	3	2.08728	3	7.38012	1.33329	3	4.50722	0.96981	3	4.02454	169	19.1072	6.27783
P07686	Beta-hexosaminidase subunit beta OS=Homo sapiens GN=HEXB PE=1 SV=3 - [HEXB_HUMAN]	189.226	41.01	6	23	25	55	0.977498	50	39.9948	1.3332	50	57.1585	0.86037	50	16.6118	556	63.0712	6.75635
Q8TBP5	Membrane protein FAM174A OS=Homo sapiens GN=FAM174A PE=2 SV=1 - [F174A_HUMAN]	2.27979	4.74	1	1	1	1	1.47617	1		1.33319	1		1.02607	1		190	19.9412	6.32861
O95104-2	Isoform 2 of Splicing factor, arginine/serine-rich 15 OS=Homo sapiens GN=SCAF4 - [SFR15_HUMAN]	39.6561	10.76	3	7	9	10	1.21553	7	13.5959	1.33283	7	15.9262	1.17776	7	27.0519	1125	123.566	9.62744
O43670-2	Isoform 2 of BUB3-interacting and GLEBS motif-containing protein ZNF207 OS=Homo sapiens GN=ZNF207 - [ZN207_HUMAN]	51.0925	19.01	12	10	10	15	0.914675	15	44.787	1.33266	15	75.4712	1.07498	15	34.8618	463	49.6597	9.1001
Q9NVS2	28S ribosomal protein S18a, mitochondrial OS=Homo sapiens GN=MRPS18A PE=1 SV=1 - [RT18A_HUMAN]	10.9085	18.88	4	4	4	4	0.836997	4	48.4811	1.33201	4	20.7645	0.898497	4	16.3205	196	22.1698	10.3306
Q96PK6	RNA-binding protein 14 OS=Homo sapiens GN=RBM14 PE=1 SV=2 - [RBM14_HUMAN]	219.238	43.35	7	28	28	62	1.23201	62	62.844	1.33198	62	36.6565	1.1331	62	23.7921	669	69.4489	9.67139
P06213-2	Isoform Short of Insulin receptor OS=Homo sapiens GN=INSR - [INSR_HUMAN]	12.9581	4.01	3	4	5	6	1.12487	5	19.3424	1.33183	5	22.6821	1.45514	5	46.4275	1370	155.046	6.20166
Q5TGY3	AT-hook DNA-binding motif-containing protein 1 OS=Homo sapiens GN=AHDC1 PE=1 SV=1 - [AHDC1_HUMAN]	5.51685	1.31	1	2	2	2	1.16594	2	42.1984	1.33154	2	24.2296	0.826612	2	1.44868	1603	168.245	9.0415
P82912-2	Isoform 2 of 28S ribosomal protein S11, mitochondrial OS=Homo sapiens GN=MRPS11 - [RT11_HUMAN]	41.1444	44.04	4	6	6	9	0.725036	9	33.8543	1.33138	9	32.0162	1.11638	9	23.4714	193	20.4468	10.6528
H7C055	Tetratricopeptide repeat protein 7A (Fragment) OS=Homo sapiens GN=TTC7A PE=1 SV=1 - [H7C055_HUMAN]	4.01198	4.24	4	1	1	2	1.67442	2	28.3483	1.33124	2	64.0618	0.298976	2	20.2358	330	36.8396	7.97217
A6NKF9	Putative Golgi pH regulator C OS=Homo sapiens GN=GPR89C PE=5 SV=2 - [GPHRC_HUMAN]	17.5274	8.75	8	2	2	4	0.813965	4	26.4169	1.33102	4	21.4331	1.28132	4	2.93821	320	36.6464	9.31982
Q96GC9	Vacuole membrane protein 1 OS=Homo sapiens GN=VMP1 PE=1 SV=1 - [VMP1_HUMAN]	4.8208	5.91	10	2	2	2	0.830433	2	56.3262	1.33078	2	53.5755	0.922493	2	0.23854	406	46.2079	6.94678
Q8WUA4	General transcription factor 3C polypeptide 2 OS=Homo sapiens GN=GTF3C2 PE=1 SV=2 - [TF3C2_HUMAN]	26.7192	9	9	6	7	8	1.295	7	30.8499	1.33073	7	61.6061	1.11089	7	24.8446	911	100.616	7.31299
Q9UII4	E3 ISG15--protein ligase HERC5 OS=Homo sapiens GN=HERC5 PE=1 SV=2 - [HERC5_HUMAN]	2.21707	1.46	2	1	2	2	0.816785	1		1.33038	1		1.02487	1		1024	116.777	7.6499
Q9BRQ6	MICOS complex subunit MIC25 OS=Homo sapiens GN=CHCHD6 PE=1 SV=1 - [MIC25_HUMAN]	51.0231	54.04	4	9	9	13	0.948278	13	32.7871	1.33034	13	35.1326	0.940153	13	21.0141	235	26.4414	8.85107
Q1KMD3	Heterogeneous nuclear ribonucleoprotein U-like protein 2 OS=Homo sapiens GN=HNRNPUL2 PE=1 SV=1 - [HNRL2_HUMAN]	384.094	53.01	1	2	48	103	1.45569	4	137.266	1.33009	4	13.6278	1.08978	4	11.8687	747	85.0522	4.90674
P18124	60S ribosomal protein L7 OS=Homo sapiens GN=RPL7 PE=1 SV=1 - [RL7_HUMAN]	220.835	59.27	7	21	22	59	0.416268	56	80.7683	1.32992	56	45.9649	0.852285	56	31.0706	248	29.2072	10.6528
P23434	Glycine cleavage system H protein, mitochondrial OS=Homo sapiens GN=GCSH PE=1 SV=2 - [GCSH_HUMAN]	18.4606	19.08	1	3	3	5	1.12713	5	21.9886	1.32932	5	42.3262	1.09557	5	12.0597	173	18.8726	4.88135
Q9H2K8	Serine/threonine-protein kinase TAO3 OS=Homo sapiens GN=TAOK3 PE=1 SV=2 - [TAOK3_HUMAN]	62.6082	17.37	7	11	15	20	0.893788	12	30.2768	1.3293	12	20.3876	1.06048	12	8.44103	898	105.34	7.29834
B9ZVN9	DNA-directed RNA polymerase OS=Homo sapiens GN=POLR1A PE=1 SV=1 - [B9ZVN9_HUMAN]	39.4814	6.81	2	8	9	11	1.45077	10	28.185	1.32873	10	47.182	0.927896	10	18.0546	1659	187.689	7.38623
P13693	Translationally-controlled tumor protein OS=Homo sapiens GN=TPT1 PE=1 SV=1 - [TCTP_HUMAN]	146.114	50	8	11	11	38	0.639417	38	37.2555	1.32833	38	32.993	1.22715	38	9.07282	172	19.5826	4.93213
O00505	Importin subunit alpha-4 OS=Homo sapiens GN=KPNA3 PE=1 SV=2 - [IMA4_HUMAN]	53.4245	27.64	2	5	13	20	0.815094	6	10.0429	1.32818	6	41.167	0.77911	6	20.2116	521	57.7748	4.94482
Q9NPF5	DNA methyltransferase 1-associated protein 1 OS=Homo sapiens GN=DMAP1 PE=1 SV=1 - [DMAP1_HUMAN]	19.3336	15.85	5	7	7	7	1.03459	7	42.5162	1.32812	7	53.3983	0.959516	7	24.4235	467	52.9598	9.49561
Q8TCS8	Polyribonucleotide nucleotidyltransferase 1, mitochondrial OS=Homo sapiens GN=PNPT1 PE=1 SV=2 - [PNPT1_HUMAN]	120.902	34.1	4	25	25	37	0.769086	37	32.7946	1.32811	37	24.5214	1.06868	37	18.5071	783	85.8966	7.76709
Q92547	DNA topoisomerase 2-binding protein 1 OS=Homo sapiens GN=TOPBP1 PE=1 SV=3 - [TOPB1_HUMAN]	5.25564	1.12	1	2	2	2	1.07988	2	7.05834	1.32804	2	3.09178	1.02055	2	27.3284	1522	170.571	6.96143
E7EV07	Rho guanine nucleotide exchange factor 4 OS=Homo sapiens GN=ARHGEF4 PE=4 SV=1 - [E7EV07_HUMAN]	4.04013	1.97	1	1	1	1	1.21601	1		1.328	1		0.838012	1		1014	108.145	7.89893
Q13619	Cullin-4A OS=Homo sapiens GN=CUL4A PE=1 SV=3 - [CUL4A_HUMAN]	86.1151	31.49	4	11	21	27	1.11252	14	28.972	1.32798	14	40.9695	1.21276	14	10.0262	759	87.6244	8.1333
Q06210-2	Isoform 2 of Glutamine--fructose-6-phosphate aminotransferase [isomerizing] 1 OS=Homo sapiens GN=GFPT1 - [GFPT1_HUMAN]	148.19	51.69	4	26	26	37	1.01421	37	55.4308	1.32794	37	32.4144	1.1708	37	31.7192	681	76.7103	6.84424
P55081	Microfibrillar-associated protein 1 OS=Homo sapiens GN=MFAP1 PE=1 SV=2 - [MFAP1_HUMAN]	62.7841	33.26	1	13	14	22	1.221	21	37.2623	1.32774	21	53.6836	1.37073	21	24.0296	439	51.9266	4.98291
F5GWX5	Chromodomain-helicase-DNA-binding protein 4 OS=Homo sapiens GN=CHD4 PE=1 SV=1 - [F5GWX5_HUMAN]	261.501	32.02	5	36	57	86	1.01492	54	32.4615	1.32758	54	54.8158	1.0707	54	19.4544	1905	216.967	5.80811
Q8WYA6	Beta-catenin-like protein 1 OS=Homo sapiens GN=CTNNBL1 PE=1 SV=1 - [CTBL1_HUMAN]	69.4811	25.22	6	13	13	22	1.59812	21	50.2457	1.32723	21	82.6365	1.18906	21	27.8083	563	65.1321	5.04639
A0A0A0MTB8	WD repeat-containing protein 36 OS=Homo sapiens GN=WDR36 PE=4 SV=1 - [A0A0A0MTB8_HUMAN]	40.4613	12.85	2	9	9	11	1.29707	11	25.8125	1.32691	11	31.9753	1.06913	11	23.8621	895	99.3031	7.35693
Q9UBS4	DnaJ homolog subfamily B member 11 OS=Homo sapiens GN=DNAJB11 PE=1 SV=1 - [DJB11_HUMAN]	175.21	48.04	2	21	21	48	0.639291	48	62.467	1.32632	48	61.7084	1.66534	48	40.4974	358	40.4886	6.17627
H7C173	Mitotic-spindle organizing protein 2B (Fragment) OS=Homo sapiens GN=MZT2B PE=1 SV=1 - [H7C173_HUMAN]	11.5979	16.39	6	2	2	3	1.55267	3	3.02478	1.32596	3	30.4145	1.27462	3	4.7512	122	12.4974	10.4624
Q8NBL1	Protein O-glucosyltransferase 1 OS=Homo sapiens GN=POGLUT1 PE=1 SV=1 - [PGLT1_HUMAN]	25.8494	19.64	4	7	7	8	1.02989	8	8.69186	1.32566	8	22.4061	1.03311	8	19.0155	392	46.1593	8.71924
Q8TDW0	Volume-regulated anion channel subunit LRRC8C OS=Homo sapiens GN=LRRC8C PE=1 SV=2 - [LRC8C_HUMAN]	9.20491	4.48	3	3	3	3	0.926365	3	79.4454	1.32554	3	29.543	0.925326	3	8.3075	803	92.39	7.62061
P51114	Fragile X mental retardation syndrome-related protein 1 OS=Homo sapiens GN=FXR1 PE=1 SV=3 - [FXR1_HUMAN]	145.233	35.91	15	19	23	40	1.03238	31	43.4847	1.32497	31	38.144	1.27306	31	24.614	621	69.6779	6.15088
Q9BUV8-4	Isoform 4 of Uncharacterized protein C20orf24 OS=Homo sapiens GN=C20orf24 - [CT024_HUMAN]	15.7869	25.29	5	2	2	4	0.999102	4	19.1264	1.32492	4	31.1107	1.01446	4	32.9088	87	9.52389	7.04932
Q16540	39S ribosomal protein L23, mitochondrial OS=Homo sapiens GN=MRPL23 PE=1 SV=1 - [RM23_HUMAN]	19.6166	39.87	5	5	5	6	1.206	6	58.7407	1.32492	6	43.5133	1.15824	6	6.60496	153	17.7701	9.68604
A6NHL2-2	Isoform 2 of Tubulin alpha chain-like 3 OS=Homo sapiens GN=TUBAL3 - [TBAL3_HUMAN]	149.487	10.84	2	1	7	53	1.01888	2	16.9814	1.32452	2	80.52	0.747652	2	14.7738	406	45.4886	6.31592
Q8IVQ6	Palmitoyltransferase ZDHHC21 OS=Homo sapiens GN=ZDHHC21 PE=2 SV=1 - [ZDH21_HUMAN]	3.1193	3.02	1	1	1	1	1.61252	1		1.32441	1		0.629817	1		265	31.3639	8.44092
Q9NYF8-2	Isoform 2 of Bcl-2-associated transcription factor 1 OS=Homo sapiens GN=BCLAF1 - [BCLF1_HUMAN]	151.027	29.74	12	25	27	47	1.02854	45	36.229	1.32401	45	44.3363	1.43109	45	23.5982	918	105.885	9.979
Q9NZM1-6	Isoform 6 of Myoferlin OS=Homo sapiens GN=MYOF - [MYOF_HUMAN]	754.885	57.76	9	108	109	196	1.17509	192	39.579	1.32379	192	45.6909	0.808629	192	18.043	2048	233.329	6.21436
P49770	Translation initiation factor eIF-2B subunit beta OS=Homo sapiens GN=EIF2B2 PE=1 SV=3 - [EI2BB_HUMAN]	31.7545	23.36	3	8	8	9	1.20538	9	52.8607	1.32354	9	40.2775	1.02658	9	23.0707	351	38.9649	6.16357
H0Y9W6	Glutamyl-tRNA(Gln) amidotransferase subunit B, mitochondrial (Fragment) OS=Homo sapiens GN=GATB PE=4 SV=1 - [H0Y9W6_HUMAN]	2.63993	8.33	3	1	1	1	0.906637	1		1.32328	1		1.07903	1		132	14.9989	8.47021
A0A0A0MSN7	Protein arginine N-methyltransferase 3 OS=Homo sapiens GN=PRMT3 PE=4 SV=1 - [A0A0A0MSN7_HUMAN]	9.40233	7.46	3	3	3	3	1.49672	3	6.92308	1.32244	3	9.13845	1.12736	3	8.53404	469	52.8678	6.18896
P60953	Cell division control protein 42 homolog OS=Homo sapiens GN=CDC42 PE=1 SV=2 - [CDC42_HUMAN]	210.103	53.93	9	13	14	56	0.819674	49	38.2675	1.32239	49	43.8834	1.01074	49	20.1826	191	21.245	6.55127
Q92828	Coronin-2A OS=Homo sapiens GN=CORO2A PE=2 SV=2 - [COR2A_HUMAN]	23.1336	9.33	1	4	5	7	1.30448	6	34.6193	1.32235	6	18.2897	0.9513	6	36.4578	525	59.7253	8.04541
E9PMF9	Volume-regulated anion channel subunit LRRC8D (Fragment) OS=Homo sapiens GN=LRRC8D PE=1 SV=1 - [E9PMF9_HUMAN]	2.62067	3.28	2	1	1	1	0.895067	1		1.32206	1		1.46432	1		274	30.7034	7.00537
Q9HC35	Echinoderm microtubule-associated protein-like 4 OS=Homo sapiens GN=EML4 PE=1 SV=3 - [EMAL4_HUMAN]	199.186	35.27	3	36	36	56	1.22931	56	47.1062	1.32182	56	58.8004	1.03028	56	28.481	981	108.848	6.40479
Q5JW53	Kinetochore-associated protein DSN1 homolog (Fragment) OS=Homo sapiens GN=DSN1 PE=1 SV=1 - [Q5JW53_HUMAN]	5.32802	8.71	7	2	2	2	0.990807	2	59.7122	1.32172	2	4.03281	1.52156	2	15.2658	241	27.2647	6.80029
Q8NFH5-2	Isoform 2 of Nucleoporin NUP53 OS=Homo sapiens GN=NUP35 - [NUP53_HUMAN]	45.2082	32.69	8	7	7	11	1.05238	11	78.0916	1.32131	11	45.1504	1.14416	11	16.4057	309	33.0987	9.36377
J3KRJ2	Aurora kinase B (Fragment) OS=Homo sapiens GN=AURKB PE=1 SV=4 - [J3KRJ2_HUMAN]	4.3836	20.29	10	1	1	1	1.17297	1		1.3212	1		1.18018	1		69	7.67108	9.99365
Q15424-2	Isoform 2 of Scaffold attachment factor B1 OS=Homo sapiens GN=SAFB - [SAFB1_HUMAN]	187.963	30.66	6	20	31	57	0.921671	37	66.8262	1.32098	37	59.1035	1.28314	37	40.494	848	95.1232	6.45557
Q9NY12-2	Isoform 2 of H/ACA ribonucleoprotein complex subunit 1 OS=Homo sapiens GN=GAR1 - [GAR1_HUMAN]	29.3648	23.62	2	5	5	9	0.94036	9	23.0698	1.32086	9	31.5262	1.50301	9	21.2986	199	20.8214	10.4331
Q93008-1	Isoform 2 of Probable ubiquitin carboxyl-terminal hydrolase FAF-X OS=Homo sapiens GN=USP9X - [USP9X_HUMAN]	181.979	19.85	22	47	49	59	0.917544	56	53.992	1.32025	56	43.8784	0.962612	56	21.7728	2554	290.278	5.79541
O94822	E3 ubiquitin-protein ligase listerin OS=Homo sapiens GN=LTN1 PE=1 SV=6 - [LTN1_HUMAN]	17.4535	3.4	5	5	5	5	1.06187	5	55.369	1.32009	5	48.4492	1.089	5	38.8291	1766	200.423	6.25244
Q8ND71	GTPase IMAP family member 8 OS=Homo sapiens GN=GIMAP8 PE=1 SV=2 - [GIMA8_HUMAN]	14.6119	6.62	8	3	4	4	1.04876	3	36.77	1.31998	3	6.38012	1.09972	3	28.6643	665	74.8434	8.33838
E7EN32	Menin OS=Homo sapiens GN=MEN1 PE=1 SV=1 - [E7EN32_HUMAN]	6.01597	4.5	4	2	2	2	0.975233	2	232.063	1.31968	2	30.6525	1.18019	2	1.86986	555	61.3807	6.87354
A0MZ66-4	Isoform 4 of Shootin-1 OS=Homo sapiens GN=KIAA1598 - [SHOT1_HUMAN]	89.4123	40.32	8	20	20	24	0.905036	24	34.4586	1.31968	24	28.7505	0.869439	24	7.91848	558	63.4578	5.60498
Q4VC05	B-cell CLL/lymphoma 7 protein family member A OS=Homo sapiens GN=BCL7A PE=1 SV=1 - [BCL7A_HUMAN]	3.85539	10.95	8	1	2	2	1.10863	1		1.31964	1		1.09006	1		210	22.7958	5.13525
O95232	Luc7-like protein 3 OS=Homo sapiens GN=LUC7L3 PE=1 SV=2 - [LC7L3_HUMAN]	62.4412	26.39	10	11	11	20	1.22246	20	34.5222	1.31948	20	34.085	1.44409	20	25.0607	432	51.4351	9.78857
Q6P597-2	Isoform 2 of Kinesin light chain 3 OS=Homo sapiens GN=KLC3 - [KLC3_HUMAN]	58.7139	27.44	19	10	12	15	1.11685	12	32.6492	1.31899	12	14.0974	0.573716	12	24.3839	503	55.2025	6.49365
A0A087WTT1	Polyadenylate-binding protein 1 OS=Homo sapiens GN=PABPC1 PE=1 SV=1 - [A0A087WTT1_HUMAN]	486.216	66.09	25	15	49	140	0.825374	47	54.3316	1.31791	47	39.4527	1.22354	47	19.8115	522	58.4988	9.26123
Q9H0A8	COMM domain-containing protein 4 OS=Homo sapiens GN=COMMD4 PE=1 SV=1 - [COMD4_HUMAN]	10.6528	15.58	1	1	1	2	0.756779	2	24.2386	1.3178	2	4.93947	1.05946	2	11.4115	199	21.7503	7.31299
P63279	SUMO-conjugating enzyme UBC9 OS=Homo sapiens GN=UBE2I PE=1 SV=1 - [UBC9_HUMAN]	95.6474	75.95	4	10	10	21	0.914975	21	20.9078	1.31733	21	17.8472	1.3521	21	6.89241	158	17.9952	8.66064
Q9UEU0	Vesicle transport through interaction with t-SNAREs homolog 1B OS=Homo sapiens GN=VTI1B PE=1 SV=3 - [VTI1B_HUMAN]	15.6251	13.79	4	3	3	4	1.01528	4	107.25	1.31671	4	16.3825	0.89679	4	12.254	232	26.6719	9.0415
Q8N129	Protein canopy homolog 4 OS=Homo sapiens GN=CNPY4 PE=2 SV=1 - [CNPY4_HUMAN]	15.1623	20.56	1	3	4	5	1.41146	4	46.9031	1.31654	4	28.5081	0.67493	4	9.41277	248	28.2919	4.64014
Q8TCG1-2	Isoform 2 of Protein CIP2A OS=Homo sapiens GN=KIAA1524 - [CIP2A_HUMAN]	3.64684	3.22	4	2	3	3	1.21953	2	10.0949	1.31642	2	17.9449	0.943144	2	24.8737	746	84.5255	6.48096
Q96IG2-2	Isoform 2 of F-box/LRR-repeat protein 20 OS=Homo sapiens GN=FBXL20 - [FXL20_HUMAN]	2.47855	2.97	3	1	1	1	1.33318	1		1.31641	1		1.22591	1		404	44.9508	7.10791
Q9H2V7-3	Isoform 3 of Protein spinster homolog 1 OS=Homo sapiens GN=SPNS1 - [SPNS1_HUMAN]	6.63219	4.85	10	2	2	2	1.21206	2	5.4831	1.31603	2	12.5642	0.786507	2	13.0451	454	48.9819	7.75244
Q8WW12	PEST proteolytic signal-containing nuclear protein OS=Homo sapiens GN=PCNP PE=1 SV=2 - [PCNP_HUMAN]	74.8856	46.63	3	12	12	20	0.936112	20	26.9201	1.31578	20	43.2487	1.12441	20	19.3081	178	18.9134	7.48877
Q5T6V5	UPF0553 protein C9orf64 OS=Homo sapiens GN=C9orf64 PE=1 SV=1 - [CI064_HUMAN]	25.9745	18.48	3	7	7	10	1.403	10	62.6397	1.31557	10	45.7734	1.14683	10	16.9888	341	39.0038	5.88428
Q92598-2	Isoform Beta of Heat shock protein 105 kDa OS=Homo sapiens GN=HSPH1 - [HS105_HUMAN]	428.629	70.02	7	48	55	113	1.06086	94	36.8027	1.31552	94	48.536	1.30724	94	25.6765	814	92.0574	5.5542
O75027-3	Isoform 3 of ATP-binding cassette sub-family B member 7, mitochondrial OS=Homo sapiens GN=ABCB7 - [ABCB7_HUMAN]	36.2564	14.61	6	10	10	11	0.836943	11	57.5923	1.3155	11	23.5725	1.0401	11	17.9073	712	78.1107	9.12939
Q13868-2	Isoform 2 of Exosome complex component RRP4 OS=Homo sapiens GN=EXOSC2 - [EXOS2_HUMAN]	32.7078	32.96	6	7	7	9	1.11432	9	62.3153	1.31536	9	43.0077	1.11411	9	36.6351	267	30.0257	7.09326
Q3KRA6	UPF0538 protein C2orf76 OS=Homo sapiens GN=C2orf76 PE=1 SV=3 - [CB076_HUMAN]	1.79571	14.29	1	2	2	2	1.24527	2	28.6443	1.31473	2	74.1966	0.936944	2	22.0977	126	14.5996	6.93213
Q9NTK5	Obg-like ATPase 1 OS=Homo sapiens GN=OLA1 PE=1 SV=2 - [OLA1_HUMAN]	216.976	74.24	5	26	26	59	0.973552	59	42.6395	1.31436	59	31.8761	1.07556	59	14.8895	396	44.7153	7.81104
P30519	Heme oxygenase 2 OS=Homo sapiens GN=HMOX2 PE=1 SV=2 - [HMOX2_HUMAN]	168.161	60.44	10	18	18	42	0.996705	42	21.8538	1.3141	42	48.3988	0.970287	42	22.575	316	36.0098	5.41455
P33176	Kinesin-1 heavy chain OS=Homo sapiens GN=KIF5B PE=1 SV=1 - [KINH_HUMAN]	477.725	72.27	6	74	74	124	0.987625	124	43.6043	1.31403	124	45.8819	0.96317	124	18.5996	963	109.617	6.50732
O75947	ATP synthase subunit d, mitochondrial OS=Homo sapiens GN=ATP5H PE=1 SV=3 - [ATP5H_HUMAN]	207.655	90.06	3	20	20	68	0.789126	68	40.9814	1.31401	68	31.4901	1.23545	68	15.3294	161	18.4795	5.30029
B9A067	MICOS complex subunit MIC60 OS=Homo sapiens GN=IMMT PE=1 SV=2 - [B9A067_HUMAN]	533.255	71.31	9	60	61	139	0.875378	138	45.5848	1.31391	138	47.8695	1.16559	138	22.3902	711	78.925	7.06396
Q9UMS0-3	Isoform 3 of NFU1 iron-sulfur cluster scaffold homolog, mitochondrial OS=Homo sapiens GN=NFU1 - [NFU1_HUMAN]	11.7007	18.7	6	3	3	3	0.980366	3	6.86548	1.31387	3	24.6165	1.22617	3	2.00413	230	25.907	4.69092
Q13501	Sequestosome-1 OS=Homo sapiens GN=SQSTM1 PE=1 SV=1 - [SQSTM_HUMAN]	61.4087	40.68	8	9	9	14	0.926391	14	14.6438	1.31386	14	11.3613	0.964817	14	31.6069	440	47.6569	5.22412
P62314	Small nuclear ribonucleoprotein Sm D1 OS=Homo sapiens GN=SNRPD1 PE=1 SV=1 - [SMD1_HUMAN]	44.1548	36.97	3	4	4	11	0.836543	11	77.7859	1.31382	11	44.4286	1.23502	11	29.6338	119	13.2734	11.561
Q10469	Alpha-1,6-mannosyl-glycoprotein 2-beta-N-acetylglucosaminyltransferase OS=Homo sapiens GN=MGAT2 PE=1 SV=1 - [MGAT2_HUMAN]	6.45973	6.04	1	2	2	2	0.494609	2	10.1839	1.31325	2	9.05176	1.74345	2	16.6402	447	51.5173	8.76318
Q13438-5	Isoform 5 of Protein OS-9 OS=Homo sapiens GN=OS9 - [OS9_HUMAN]	48.0982	30.69	9	1	12	13	0.945601	1		1.31318	1		0.927517	1		580	65.4796	4.69092
E7EMM4	Acid ceramidase OS=Homo sapiens GN=ASAH1 PE=1 SV=1 - [E7EMM4_HUMAN]	84.7968	36.76	4	15	15	24	0.943118	24	73.4066	1.31314	24	36.6502	0.88187	24	7.77716	370	41.7694	8.11865
P30405	Peptidyl-prolyl cis-trans isomerase F, mitochondrial OS=Homo sapiens GN=PPIF PE=1 SV=1 - [PPIF_HUMAN]	121.116	73.43	5	14	16	35	0.785891	29	35.4508	1.31302	29	88.9142	1.16583	29	15.3608	207	22.0262	9.37842
Q9H0U4	Ras-related protein Rab-1B OS=Homo sapiens GN=RAB1B PE=1 SV=1 - [RAB1B_HUMAN]	306.986	88.06	9	13	24	81	0.735824	39	39.4688	1.31298	39	49.8481	0.863741	39	21.9421	201	22.1572	5.73193
O14832-2	Isoform 2 of Phytanoyl-CoA dioxygenase, peroxisomal OS=Homo sapiens GN=PHYH - [PAHX_HUMAN]	9.5382	14.29	5	3	3	3	0.851625	3	23.3484	1.31289	3	10.5009	0.801096	3	18.2454	238	27.2736	8.23584
Q9H269	Vacuolar protein sorting-associated protein 16 homolog OS=Homo sapiens GN=VPS16 PE=1 SV=2 - [VPS16_HUMAN]	41.1457	15.26	5	10	10	12	0.954797	12	24.4938	1.3128	12	16.4582	1.13537	12	22.0294	839	94.6336	6.771
P05455	Lupus La protein OS=Homo sapiens GN=SSB PE=1 SV=2 - [LA_HUMAN]	322.046	74.02	4	40	40	105	0.909337	105	53.534	1.31276	105	34.6849	1.16799	105	12.9849	408	46.8082	7.12256
Q8TEA8	D-tyrosyl-tRNA(Tyr) deacylase 1 OS=Homo sapiens GN=DTD1 PE=1 SV=2 - [DTD1_HUMAN]	12.1495	11.96	2	2	2	3	2.50826	3	42.02	1.31261	3	18.0054	0.851329	3	3.63877	209	23.409	8.23584
Q9H0R6	Glutamyl-tRNA(Gln) amidotransferase subunit A, mitochondrial OS=Homo sapiens GN=QRSL1 PE=1 SV=2 - [GATA_HUMAN]	11.6488	7.58	3	3	3	3	0.664941	3	43.6592	1.31234	3	7.8146	1.12535	3	11.2517	528	57.4241	5.68115
Q01813	ATP-dependent 6-phosphofructokinase, platelet type OS=Homo sapiens GN=PFKP PE=1 SV=2 - [PFKAP_HUMAN]	275.351	52.17	9	29	35	70	1.24393	61	38.2793	1.31232	61	40.5578	0.848637	61	22.8954	784	85.5415	7.54736
P62269	40S ribosomal protein S18 OS=Homo sapiens GN=RPS18 PE=1 SV=3 - [RS18_HUMAN]	116.275	64.47	2	18	18	39	0.75928	39	64.1523	1.31228	39	61.394	0.851204	39	30.8978	152	17.7079	10.9897
Q9BST9-2	Isoform 2 of Rhotekin OS=Homo sapiens GN=RTKN - [RTKN_HUMAN]	20.8669	9.27	3	5	5	6	1.51212	6	33.3931	1.31216	6	21.8967	0.654918	6	37.4501	550	61.19	6.59521
E7EVY2	Solute carrier family 25 member 46 OS=Homo sapiens GN=SLC25A46 PE=3 SV=1 - [E7EVY2_HUMAN]	2.40417	5.47	12	1	2	2	0.614456	1		1.31213	1		1.02427	1		256	28.5523	7.00537
H0Y6D8	TATA-box-binding protein (Fragment) OS=Homo sapiens GN=TBP PE=1 SV=1 - [H0Y6D8_HUMAN]	1.9876	5.94	4	1	1	1	1.11656	1		1.31207	1		0.949812	1		101	11.6043	9.83252
P49458	Signal recognition particle 9 kDa protein OS=Homo sapiens GN=SRP9 PE=1 SV=2 - [SRP09_HUMAN]	90.6734	61.63	3	11	11	28	0.767896	28	42.5709	1.31183	28	82.6977	1.2762	28	18.5692	86	10.1051	7.97217
O00214	Galectin-8 OS=Homo sapiens GN=LGALS8 PE=1 SV=4 - [LEG8_HUMAN]	24.8022	13.56	9	4	4	7	1.06897	7	39.3824	1.31179	7	9.83326	1.72306	7	19.9751	317	35.7855	8.25049
K7EMZ3	SAGA-associated factor 11 (Fragment) OS=Homo sapiens GN=ATXN7L3 PE=3 SV=1 - [K7EMZ3_HUMAN]	5.68412	12.95	5	2	2	2	1.2696	2	16.9365	1.31173	2	17.365	1.0073	2	11.7204	139	15.6793	4.729
Q9NUL7	Probable ATP-dependent RNA helicase DDX28 OS=Homo sapiens GN=DDX28 PE=1 SV=2 - [DDX28_HUMAN]	26.0646	16.67	1	7	7	8	0.890635	8	53.8794	1.31168	7	34.8214	1.0897	8	57.8513	540	59.5445	10.4185
D6R9J9	GPI ethanolamine phosphate transferase 2 OS=Homo sapiens GN=PIGG PE=4 SV=1 - [D6R9J9_HUMAN]	9.11525	7.77	8	1	1	2	1.12443	2	46.4241	1.31159	2	34.7936	1.04596	2	9.04305	193	20.9558	8.41162
K7EJX0	Mothers against decapentaplegic homolog 2 (Fragment) OS=Homo sapiens GN=SMAD2 PE=4 SV=1 - [K7EJX0_HUMAN]	25.9332	22.12	14	4	4	7	0.98433	7	46.0387	1.31159	7	17.3173	0.998654	7	9.03796	217	24.4784	7.44482
H3BQQ2	Zinc finger protein 598 OS=Homo sapiens GN=ZNF598 PE=4 SV=1 - [H3BQQ2_HUMAN]	5.49007	3.18	6	2	2	2	0.831264	2	1.29193	1.31128	2	13.0734	1.01549	2	11.1314	849	93.2297	8.52881
Q7Z7N9	Transmembrane protein 179B OS=Homo sapiens GN=TMEM179B PE=1 SV=1 - [T179B_HUMAN]	3.92509	7.31	1	1	1	1	1.23427	1		1.31123	1		1.02639	1		219	23.5352	7.85498
G5EA06	28S ribosomal protein S27, mitochondrial OS=Homo sapiens GN=MRPS27 PE=4 SV=1 - [G5EA06_HUMAN]	51.218	37.71	6	11	11	16	0.811025	15	70.8015	1.31119	16	47.6954	1.0282	16	11.9516	358	41.3031	5.51611
Q16658	Fascin OS=Homo sapiens GN=FSCN1 PE=1 SV=3 - [FSCN1_HUMAN]	352.29	63.49	4	30	30	88	1.60294	88	53.3817	1.31095	88	39.4202	0.862541	88	18.8475	493	54.4961	7.23975
G3XAH6	Poly(A) polymerase alpha OS=Homo sapiens GN=PAPOLA PE=1 SV=1 - [G3XAH6_HUMAN]	44.4087	18.23	19	10	11	15	1.08219	14	17.6282	1.31092	14	16.202	1.05685	14	12.1391	724	80.576	8.104
P19525	Interferon-induced, double-stranded RNA-activated protein kinase OS=Homo sapiens GN=EIF2AK2 PE=1 SV=2 - [E2AK2_HUMAN]	155.135	44.1	4	27	27	46	1.06846	45	52.761	1.31083	46	64.8082	0.998286	45	30.957	551	62.0556	8.39697
Q9BUE6	Iron-sulfur cluster assembly 1 homolog, mitochondrial OS=Homo sapiens GN=ISCA1 PE=2 SV=1 - [ISCA1_HUMAN]	6.65298	27.91	3	3	3	3	0.92312	3	43.8329	1.31078	3	32.7175	0.764248	3	63.6228	129	14.1704	9.0708
P49354	Protein farnesyltransferase/geranylgeranyltransferase type-1 subunit alpha OS=Homo sapiens GN=FNTA PE=1 SV=1 - [FNTA_HUMAN]	33.8181	24.54	6	7	7	10	0.986818	10	30.8708	1.31073	10	36.6971	0.809638	10	31.8953	379	44.3811	5.08447
P17568	NADH dehydrogenase [ubiquinone] 1 beta subcomplex subunit 7 OS=Homo sapiens GN=NDUFB7 PE=1 SV=4 - [NDUB7_HUMAN]	14.9733	25.55	1	5	5	6	0.453744	6	30.2791	1.31069	6	46.5821	1.12805	6	18.5155	137	16.3913	8.92432
Q9BQ52-4	Isoform 4 of Zinc phosphodiesterase ELAC protein 2 OS=Homo sapiens GN=ELAC2 - [RNZ2_HUMAN]	78.5415	29.01	13	17	17	20	1.09923	20	24.5473	1.31062	20	25.9317	1.09117	20	18.8601	786	87.508	7.97217
Q9BQG0	Myb-binding protein 1A OS=Homo sapiens GN=MYBBP1A PE=1 SV=2 - [MBB1A_HUMAN]	112.16	23.49	4	25	25	31	0.936875	31	60.468	1.31022	31	77.9764	1.17271	31	26.3464	1328	148.762	9.27588
Q6NUQ4-2	Isoform 2 of Transmembrane protein 214 OS=Homo sapiens GN=TMEM214 - [TM214_HUMAN]	73.0257	25.93	5	15	15	23	0.763886	23	32.4528	1.30961	23	38.0783	1.23718	23	33.8145	644	71.9938	9.26123
Q9C0C9	E2/E3 hybrid ubiquitin-protein ligase UBE2O OS=Homo sapiens GN=UBE2O PE=1 SV=3 - [UBE2O_HUMAN]	107.581	27.55	2	9	27	29	0.68866	9	38.646	1.30904	9	40.8428	0.967921	9	38.1711	1292	141.205	5.12256
Q9H1C3	Glycosyltransferase 8 domain-containing protein 2 OS=Homo sapiens GN=GLT8D2 PE=2 SV=1 - [GL8D2_HUMAN]	6.55818	3.44	1	1	1	2	1.31899	2	18.9167	1.30892	2	70.3632	0.916048	2	10.0333	349	40.0007	7.06396
Q5VYS8-6	Isoform 6 of Terminal uridylyltransferase 7 OS=Homo sapiens GN=ZCCHC6 - [TUT7_HUMAN]	17.4053	4.94	8	5	5	5	0.781147	5	53.041	1.30849	5	26.5011	0.91584	5	9.69138	1457	166.865	6.87354
Q5T370	Arrestin domain-containing protein 1 (Fragment) OS=Homo sapiens GN=ARRDC1 PE=4 SV=1 - [Q5T370_HUMAN]	4.38205	4.06	2	1	1	1	0.837934	1		1.30807	1		0.952308	1		271	29.2365	8.68994
Q8NB49-2	Isoform 2 of Phospholipid-transporting ATPase IG OS=Homo sapiens GN=ATP11C - [AT11C_HUMAN]	8.26074	3.61	5	3	3	3	0.929308	3	21.1321	1.30806	3	4.35049	0.951093	3	15.1764	1108	126.629	6.50732
P26641	Elongation factor 1-gamma OS=Homo sapiens GN=EEF1G PE=1 SV=3 - [EF1G_HUMAN]	310.814	62.7	2	29	29	90	0.784431	90	42.0037	1.30782	90	41.8491	1.14232	90	22.3372	437	50.0871	6.66846
Q9H1J1	Regulator of nonsense transcripts 3A OS=Homo sapiens GN=UPF3A PE=1 SV=1 - [REN3A_HUMAN]	2.97611	3.15	1	1	1	1	0.988733	1		1.30779	1		1.4243	1		476	54.663	9.02686
H3BN64	Abscission/NoCut checkpoint regulator (Fragment) OS=Homo sapiens GN=ZFYVE19 PE=1 SV=1 - [H3BN64_HUMAN]	3.55367	8.49	8	2	2	2	1.31349	2	1.77326	1.30748	2	45.564	1.12961	2	22.4642	271	29.6791	8.92432
O00743	Serine/threonine-protein phosphatase 6 catalytic subunit OS=Homo sapiens GN=PPP6C PE=1 SV=1 - [PPP6_HUMAN]	30.5223	32.13	4	7	7	8	1.17603	8	28.3218	1.30744	8	22.6949	1.14636	8	8.07904	305	35.1215	5.69385
Q9HC21	Mitochondrial thiamine pyrophosphate carrier OS=Homo sapiens GN=SLC25A19 PE=1 SV=1 - [TPC_HUMAN]	8.53266	8.13	5	2	2	2	0.649228	2	43.2455	1.3074	2	10.6889	1.10586	2	7.65387	320	35.4883	9.5542
O43617-2	Isoform 2 of Trafficking protein particle complex subunit 3 OS=Homo sapiens GN=TRAPPC3 - [TPPC3_HUMAN]	12.7115	35.07	5	4	4	4	0.867965	4	20.6128	1.30731	4	32.4971	0.887674	4	16.1224	134	14.9956	4.88135
Q96R06	Sperm-associated antigen 5 OS=Homo sapiens GN=SPAG5 PE=1 SV=2 - [SPAG5_HUMAN]	3.68635	0.84	1	1	1	1	1.4584	1		1.30726	1		1.21335	1		1193	134.338	4.99561
Q8N2F6-3	Isoform 3 of Armadillo repeat-containing protein 10 OS=Homo sapiens GN=ARMC10 - [ARM10_HUMAN]	27.6173	32.75	9	7	7	9	1.17367	9	22.1753	1.30656	9	55.8108	0.942019	9	16.1624	284	31.0604	7.07861
P63244	Guanine nucleotide-binding protein subunit beta-2-like 1 OS=Homo sapiens GN=GNB2L1 PE=1 SV=3 - [GBLP_HUMAN]	365.385	80.44	22	24	24	83	0.933511	83	54.4515	1.30647	83	58.3548	1.0323	83	13.9227	317	35.0546	7.69385
P48729-3	Isoform 3 of Casein kinase I isoform alpha OS=Homo sapiens GN=CSNK1A1 - [KC1A_HUMAN]	58.9538	35.38	12	11	11	19	0.940874	19	30.2441	1.30613	19	98.0754	0.778209	19	14.3172	325	37.5432	9.48096
Q8WUX2	Putative glutathione-specific gamma-glutamylcyclotransferase 2 OS=Homo sapiens GN=CHAC2 PE=2 SV=1 - [CHAC2_HUMAN]	11.0541	20.65	1	3	3	3	1.08732	3	0.0124208	1.30599	3	33.1055	1.00866	3	3.48208	184	20.8616	5.42725
Q8IUR7-8	Isoform 8 of Armadillo repeat-containing protein 8 OS=Homo sapiens GN=ARMC8 - [ARMC8_HUMAN]	19.9685	9.9	13	6	6	6	0.849255	6	32.3201	1.30566	6	26.9415	1.06944	6	8.35999	606	67.8563	6.97607
Q8WZA0	Protein LZIC OS=Homo sapiens GN=LZIC PE=1 SV=1 - [LZIC_HUMAN]	20.8076	27.37	3	5	5	5	1.36827	5	26.3184	1.30537	5	164.342	1.175	5	20.1186	190	21.4811	4.94482
P00441	Superoxide dismutase [Cu-Zn] OS=Homo sapiens GN=SOD1 PE=1 SV=2 - [SODC_HUMAN]	276.272	97.4	2	15	15	56	0.695105	56	65.5363	1.30533	56	50.5628	0.859639	56	12.4343	154	15.9259	6.12549
Q96RD7-2	Isoform 2 of Pannexin-1 OS=Homo sapiens GN=PANX1 - [PANX1_HUMAN]	5.82062	4.74	2	1	2	2	1.80952	1		1.30507	1		1.18007	1		422	47.6038	6.01123
Q9NYK5	39S ribosomal protein L39, mitochondrial OS=Homo sapiens GN=MRPL39 PE=1 SV=3 - [RM39_HUMAN]	49.0987	32.84	3	11	11	15	0.899793	15	18.0129	1.30504	15	28.8579	1.13602	15	23.5465	338	38.6867	7.6499
Q9UHP3	Ubiquitin carboxyl-terminal hydrolase 25 OS=Homo sapiens GN=USP25 PE=1 SV=4 - [UBP25_HUMAN]	10.1034	2.56	11	1	3	4	0.894232	1		1.30481	1		1.03958	1		1055	122.142	5.33838
A0A087WSX3	Protein IGHV3-23 (Fragment) OS=Homo sapiens GN=IGHV3-23 PE=4 SV=1 - [A0A087WSX3_HUMAN]	64.5464	45.3	3	2	5	18	0.555726	10	11.996	1.30477	10	7.50666	1.04168	10	21.8006	117	12.5742	8.27979
E7ET89	Probable E3 ubiquitin-protein ligase DTX2 OS=Homo sapiens GN=DTX2 PE=1 SV=1 - [E7ET89_HUMAN]	5.47337	1.32	5	1	2	2	0.7748	1		1.30454	1		1.30784	1		531	57.2605	8.74854
O60930	Ribonuclease H1 OS=Homo sapiens GN=RNASEH1 PE=1 SV=2 - [RNH1_HUMAN]	2.77888	3.5	1	1	1	1	0.989102	1		1.30451	1		1.23709	1		286	32.044	9.15869
P54886-2	Isoform Short of Delta-1-pyrroline-5-carboxylate synthase OS=Homo sapiens GN=ALDH18A1 - [P5CS_HUMAN]	234.354	41.99	2	33	33	63	0.942452	63	49.2946	1.3045	63	43.9421	1.2421	63	30.8543	793	87.0344	7.12256
Q9Y237	Peptidyl-prolyl cis-trans isomerase NIMA-interacting 4 OS=Homo sapiens GN=PIN4 PE=1 SV=1 - [PIN4_HUMAN]	26.728	58.02	7	6	6	8	1.1	8	44.4665	1.3042	8	30.3747	1.27679	8	12.6806	131	13.801	9.77393
Q96KN4	Protein FAM84A OS=Homo sapiens GN=FAM84A PE=2 SV=2 - [FA84A_HUMAN]	9.12203	13.36	1	3	3	3	1.71254	3	11.4285	1.30407	3	1.40564	0.612413	3	6.48966	292	32.4712	5.71924
A0A087X207	Breast carcinoma-amplified sequence 3 OS=Homo sapiens GN=BCAS3 PE=1 SV=1 - [A0A087X207_HUMAN]	10.2996	5.5	12	3	3	3	0.739531	3	5.41567	1.30392	3	36.5958	1.1829	3	28.1058	709	77.2166	7.73779
Q9NTN3	UDP-glucuronic acid/UDP-N-acetylgalactosamine transporter OS=Homo sapiens GN=SLC35D1 PE=1 SV=1 - [S35D1_HUMAN]	4.59937	5.35	1	2	2	2	0.491999	2	44.7201	1.30384	2	35.0265	1.20635	2	35.9618	355	39.2147	8.96826
Q5SRK2	PPP1R11 protein OS=Homo sapiens GN=PPP1R11 PE=2 SV=1 - [Q5SRK2_HUMAN]	4.98121	12.16	2	1	1	2	1.82097	2	32.9731	1.30376	2	15.5144	0.929923	2	18.062	74	8.14976	7.78174
I3L0Q5	Sperm-associated antigen 7 OS=Homo sapiens GN=SPAG7 PE=1 SV=1 - [I3L0Q5_HUMAN]	6.00388	21.84	12	1	2	2	1.04078	1		1.30351	1		1.05434	1		87	10.4376	10.1108
Q96PY5	Formin-like protein 2 OS=Homo sapiens GN=FMNL2 PE=1 SV=3 - [FMNL2_HUMAN]	24.6612	5.99	3	2	8	9	0.849953	2	0.438102	1.30346	2	17.4532	0.773362	2	7.98554	1086	123.243	7.40088
P63241	Eukaryotic translation initiation factor 5A-1 OS=Homo sapiens GN=EIF5A PE=1 SV=2 - [IF5A1_HUMAN]	324.152	72.08	9	18	18	74	0.893848	74	32.9101	1.30345	74	45.4373	1.10606	74	21.9738	154	16.8214	5.23682
I3L4X7	G protein pathway suppressor 2 (Fragment) OS=Homo sapiens GN=GPS2 PE=4 SV=2 - [I3L4X7_HUMAN]	6.82556	5.79	4	2	2	2	1.09538	2	26.8502	1.3032	2	15.5038	1.10643	2	3.57206	259	29.3158	9.14404
I3VM54	Lysine-specific demethylase 2A OS=Homo sapiens GN=KDM2A PE=2 SV=1 - [I3VM54_HUMAN]	35.4795	10.57	6	10	10	11	0.953766	11	26.4665	1.30292	11	49.4966	1.22244	11	23.2622	1145	130.576	7.57666
Q8WV74-2	Isoform 2 of Nucleoside diphosphate-linked moiety X motif 8, mitochondrial OS=Homo sapiens GN=NUDT8 - [NUDT8_HUMAN]	9.05195	27.14	2	2	2	2	0.871141	2	46.2304	1.30286	2	14.1962	0.812068	2	17.4726	140	15.0429	7.82568
Q9BVS5	tRNA (adenine(58)-N(1))-methyltransferase, mitochondrial OS=Homo sapiens GN=TRMT61B PE=1 SV=2 - [TR61B_HUMAN]	6.25007	11.11	3	4	4	4	1.03065	4	23.5921	1.3028	4	40.464	1.0432	4	1.41812	477	52.9317	6.62451
Q8N2M8-3	Isoform 2 of CLK4-associating serine/arginine rich protein OS=Homo sapiens GN=CLASRP - [CLASR_HUMAN]	5.58773	3.87	5	2	2	2	1.17853	2	71.3782	1.30236	2	40.1286	1.04957	2	6.20819	594	66.315	10.0669
Q9H6R4-2	Isoform 2 of Nucleolar protein 6 OS=Homo sapiens GN=NOL6 - [NOL6_HUMAN]	35.7525	11.62	5	9	9	10	1.24254	10	33.0571	1.30216	10	39.1424	1.01413	10	28.2633	1007	112.234	7.73779
J3QT77	Serum paraoxonase/arylesterase 2 OS=Homo sapiens GN=PON2 PE=1 SV=1 - [J3QT77_HUMAN]	29.4026	16.96	5	4	4	7	1.15297	7	65.284	1.30194	7	72.942	0.997072	7	14.3222	342	37.9566	5.71924
D6REL5	BRCA1-A complex subunit Abraxas OS=Homo sapiens GN=FAM175A PE=1 SV=1 - [D6REL5_HUMAN]	9.68743	5.83	4	2	2	3	0.742594	3	136.018	1.30134	3	17.8778	0.929827	3	18.6991	360	41.552	8.14795
Q16629-3	Isoform 3 of Serine/arginine-rich splicing factor 7 OS=Homo sapiens GN=SRSF7 - [SRSF7_HUMAN]	128.029	62.88	6	10	11	38	1.06061	31	36.9825	1.30123	31	88.1688	1.21914	31	27.9149	132	15.2475	9.62744
Q9UNL4-8	Isoform 8 of Inhibitor of growth protein 4 OS=Homo sapiens GN=ING4 - [ING4_HUMAN]	2.61472	8.38	8	2	2	2	0.83276	2	98.85	1.30108	2	55.0307	1.19373	2	0.19446	179	20.4695	8.74854
P11172	Uridine 5'-monophosphate synthase OS=Homo sapiens GN=UMPS PE=1 SV=1 - [UMPS_HUMAN]	115.926	38.96	8	22	22	34	1.13586	34	26.1991	1.30091	34	45.3546	1.16709	34	17.3744	480	52.1886	7.23975
Q8N2G8-3	Isoform 3 of GH3 domain-containing protein OS=Homo sapiens GN=GHDC - [GHDC_HUMAN]	16.5922	6.72	6	4	4	6	1.56408	6	52.3753	1.30083	6	19.048	1.09559	6	8.95003	491	53.4853	8.48486
Q96MU7-2	Isoform 2 of YTH domain-containing protein 1 OS=Homo sapiens GN=YTHDC1 - [YTDC1_HUMAN]	27.2764	15.09	5	10	10	12	1.27658	12	53.4923	1.30051	12	36.7748	1.15747	12	28.6334	709	82.6422	5.96045
Q13901	Nuclear nucleic acid-binding protein C1D OS=Homo sapiens GN=C1D PE=1 SV=1 - [C1D_HUMAN]	4.67863	7.09	2	1	1	2	1.1544	2	0.744917	1.30051	2	16.7375	1.30672	2	33.235	141	16.0093	9.02686
Q6UW56	All-trans retinoic acid-induced differentiation factor OS=Homo sapiens GN=ATRAID PE=1 SV=2 - [ARAID_HUMAN]	2.01925	3.06	2	1	1	1	1.08589	1		1.30017	1		0.855273	1		229	24.7303	7.25439
P62847	40S ribosomal protein S24 OS=Homo sapiens GN=RPS24 PE=1 SV=1 - [RS24_HUMAN]	87.866	52.63	1	2	10	30	0.0825459	5	55.5865	1.30002	5	8.45103	1.05139	5	3.57122	133	15.4134	10.7847
F8VSL3	Nuclear transcription factor Y subunit beta (Fragment) OS=Homo sapiens GN=NFYB PE=1 SV=1 - [F8VSL3_HUMAN]	26.8828	32.06	2	3	3	6	1.09936	6	58.6688	1.30001	6	60.1725	1.18314	6	15.9876	131	14.5388	4.62744
P05198	Eukaryotic translation initiation factor 2 subunit 1 OS=Homo sapiens GN=EIF2S1 PE=1 SV=3 - [IF2A_HUMAN]	187.132	69.52	3	26	27	54	0.959224	52	53.0386	1.29974	52	64.3113	1.12878	52	21.0125	315	36.0894	5.08447
Q9H9C1-2	Isoform 2 of Spermatogenesis-defective protein 39 homolog OS=Homo sapiens GN=VIPAS39 - [SPE39_HUMAN]	13.7699	12.84	4	4	4	4	1.13348	4	74.2446	1.29967	4	59.1386	1.00584	4	17.0773	444	51.5496	6.85889
P09341	Growth-regulated alpha protein OS=Homo sapiens GN=CXCL1 PE=1 SV=1 - [GROA_HUMAN]	8.23304	40.19	3	4	4	4	0.644771	4	23.3314	1.29956	4	22.6785	1.77836	4	15.1447	107	11.2942	10.4331
Q4KMP7	TBC1 domain family member 10B OS=Homo sapiens GN=TBC1D10B PE=1 SV=3 - [TB10B_HUMAN]	40.2676	13.37	3	7	7	9	1.3587	9	108.407	1.29941	9	45.3373	1.15622	9	5.57939	808	87.1447	9.18799
O75054	Immunoglobulin superfamily member 3 OS=Homo sapiens GN=IGSF3 PE=2 SV=3 - [IGSF3_HUMAN]	38.9629	12.56	2	11	11	11	1.21032	11	94.1409	1.29901	11	23.4955	0.972278	11	14.6378	1194	135.112	6.07471
Q9NXN4-2	Isoform 2 of Ganglioside-induced differentiation-associated protein 2 OS=Homo sapiens GN=GDAP2 - [GDAP2_HUMAN]	6.08246	3.83	2	2	2	2	1.76625	2	60.9452	1.29898	2	20.1033	0.987871	2	5.69352	496	56.0135	6.16357
Q7Z7L1	Schlafen family member 11 OS=Homo sapiens GN=SLFN11 PE=1 SV=2 - [SLN11_HUMAN]	15.4515	3.88	2	2	4	5	0.729119	2	33.5912	1.29797	2	47.1232	1.04813	2	6.32368	901	102.77	7.76709
I3L2K5	Zinc finger CCCH domain-containing protein 7A (Fragment) OS=Homo sapiens GN=ZC3H7A PE=4 SV=1 - [I3L2K5_HUMAN]	11.2295	4.64	4	3	3	3	0.671839	3	3.32031	1.29791	3	0.940756	1.18374	3	2.0712	733	83.5938	7.62061
P09661	U2 small nuclear ribonucleoprotein A' OS=Homo sapiens GN=SNRPA1 PE=1 SV=2 - [RU2A_HUMAN]	112.017	53.33	4	19	19	32	1.1367	32	47.5136	1.2978	32	26.9562	1.204	32	23.4964	255	28.3981	8.6167
P45983-2	Isoform 1 of Mitogen-activated protein kinase 8 OS=Homo sapiens GN=MAPK8 - [MK08_HUMAN]	13.8554	5.73	25	1	3	5	1.00506	2	28.7983	1.2974	2	20.5799	1.07299	2	17.6653	384	44.2006	7.69385
P33981-2	Isoform 2 of Dual specificity protein kinase TTK OS=Homo sapiens GN=TTK - [TTK_HUMAN]	2.4705	0.93	2	1	1	1	0.862375	1		1.2973	1		1.13655	1		856	96.883	8.1626
F8WJN3	Cleavage and polyadenylation-specificity factor subunit 6 OS=Homo sapiens GN=CPSF6 PE=1 SV=1 - [F8WJN3_HUMAN]	137.04	33.89	5	13	13	34	1.10331	34	46.7361	1.29617	34	66.1025	1.27494	34	25.3427	478	52.2378	6.43018
Q969V3	Nicalin OS=Homo sapiens GN=NCLN PE=1 SV=2 - [NCLN_HUMAN]	71.2736	29.31	6	12	12	18	0.958904	18	61.6251	1.29559	18	24.3814	0.996186	18	29.1002	563	62.9346	6.88818
Q8IYB8	ATP-dependent RNA helicase SUPV3L1, mitochondrial OS=Homo sapiens GN=SUPV3L1 PE=1 SV=1 - [SUV3_HUMAN]	22.7716	7.63	1	5	5	7	1.04238	7	63.1185	1.29536	7	32.6166	0.988412	7	18.5481	786	87.9354	7.98682
P12838	Neutrophil defensin 4 OS=Homo sapiens GN=DEFA4 PE=1 SV=2 - [DEF4_HUMAN]	21.3291	17.53	1	1	1	5	0.287715	5	25.6467	1.2953	5	98.3861	1.33727	5	15.1806	97	10.4973	8.01611
G3V1X5	YY1 associated factor 2, isoform CRA_g OS=Homo sapiens GN=YAF2 PE=4 SV=1 - [G3V1X5_HUMAN]	4.62829	48.21	8	2	2	2	0.950031	2	40.766	1.29486	2	41.2604	1.06813	2	8.78175	56	6.34403	9.36377
P26640	Valine--tRNA ligase OS=Homo sapiens GN=VARS PE=1 SV=4 - [SYVC_HUMAN]	350.024	45.49	4	51	51	95	0.947968	95	46.2534	1.29472	95	53.2406	1.119	95	18.7581	1264	140.387	7.59131
E9PRJ3	Tetraspanin (Fragment) OS=Homo sapiens GN=CD151 PE=1 SV=1 - [E9PRJ3_HUMAN]	5.73413	9.55	3	2	2	3	2.17229	3	51.592	1.29429	3	19.279	0.887258	3	40.8255	178	19.7788	7.76709
P49914	5-formyltetrahydrofolate cyclo-ligase OS=Homo sapiens GN=MTHFS PE=1 SV=2 - [MTHFS_HUMAN]	16.7423	18.72	2	3	3	5	0.726734	5	12.17	1.29415	5	15.5087	1.24889	5	0.726956	203	23.2409	7.88428
P27797	Calreticulin OS=Homo sapiens GN=CALR PE=1 SV=1 - [CALR_HUMAN]	825.217	82.97	3	43	43	218	0.807098	216	49.2114	1.2941	216	49.6951	1.55798	216	25.4555	417	48.1118	4.43701
P63173	60S ribosomal protein L38 OS=Homo sapiens GN=RPL38 PE=1 SV=2 - [RL38_HUMAN]	125.787	57.14	5	7	8	35	0.555092	33	41.8207	1.29401	33	45.2284	0.966003	33	12.9394	70	8.21273	10.0962
Q9UHB9	Signal recognition particle subunit SRP68 OS=Homo sapiens GN=SRP68 PE=1 SV=2 - [SRP68_HUMAN]	214.706	46.73	7	30	31	54	0.800031	53	38.5455	1.29393	53	31.4531	1.23599	53	25.0563	627	70.6856	8.55811
C9J2Q2	ATP synthase mitochondrial F1 complex assembly factor 2 (Fragment) OS=Homo sapiens GN=ATPAF2 PE=1 SV=1 - [C9J2Q2_HUMAN]	6.97722	11.22	3	2	2	2	0.549741	2	21.213	1.29364	2	52.1568	1.31616	2	0.183768	205	23.1378	8.26514
Q92979	Ribosomal RNA small subunit methyltransferase NEP1 OS=Homo sapiens GN=EMG1 PE=1 SV=4 - [NEP1_HUMAN]	24.3256	27.87	4	6	6	7	1.04458	7	55.5834	1.29359	7	15.1992	1.07049	7	27.437	244	26.7032	9.17334
Q8N9M5	Transmembrane protein 102 OS=Homo sapiens GN=TMEM102 PE=1 SV=1 - [TM102_HUMAN]	5.41725	4.72	1	2	2	2	1.07168	2	15.8927	1.29329	2	34.8096	1.06321	2	34.3578	508	54.1407	5.90967
Q15404	Ras suppressor protein 1 OS=Homo sapiens GN=RSU1 PE=1 SV=3 - [RSU1_HUMAN]	142.35	62.82	2	16	16	41	0.752952	41	18.8708	1.29311	41	44.406	0.808802	41	15.3027	277	31.5207	8.646
Q9UKF6	Cleavage and polyadenylation specificity factor subunit 3 OS=Homo sapiens GN=CPSF3 PE=1 SV=1 - [CPSF3_HUMAN]	59.988	21.64	2	12	12	17	1.03596	17	39.5048	1.29258	17	42.7368	1.18345	17	35.1487	684	77.4362	5.60498
O75558	Syntaxin-11 OS=Homo sapiens GN=STX11 PE=2 SV=1 - [STX11_HUMAN]	14.0759	19.86	1	5	5	6	0.603203	6	64.576	1.29255	6	11.6284	1.08201	6	32.3951	287	33.1748	6.55127
Q9Y263	Phospholipase A-2-activating protein OS=Homo sapiens GN=PLAA PE=1 SV=2 - [PLAP_HUMAN]	104.604	31.19	5	18	19	28	1.1275	26	62.8681	1.2924	26	37.0072	1.16153	26	17.1283	795	87.1014	6.3667
P49756	RNA-binding protein 25 OS=Homo sapiens GN=RBM25 PE=1 SV=3 - [RBM25_HUMAN]	122.967	32.62	8	27	28	40	0.977621	38	51.2264	1.29233	38	51.8725	1.28993	38	31.0486	843	100.124	6.31592
O95685	Protein phosphatase 1 regulatory subunit 3D OS=Homo sapiens GN=PPP1R3D PE=1 SV=1 - [PPR3D_HUMAN]	14.3638	19.06	1	4	4	4	0.840057	4	7.97645	1.29191	4	58.6404	0.82425	4	0.955611	299	32.5384	8.07471
P48060	Glioma pathogenesis-related protein 1 OS=Homo sapiens GN=GLIPR1 PE=1 SV=3 - [GLIP1_HUMAN]	3.71616	4.51	1	1	1	1	1.11545	1		1.29185	1		1.14791	1		266	30.3461	8.48486
P23526	Adenosylhomocysteinase OS=Homo sapiens GN=AHCY PE=1 SV=4 - [SAHH_HUMAN]	290.593	51.16	2	27	29	80	1.1664	77	58.3506	1.29177	77	65.4675	0.9089	77	15.0982	432	47.6852	6.34131
Q92900-2	Isoform 2 of Regulator of nonsense transcripts 1 OS=Homo sapiens GN=UPF1 - [RENT1_HUMAN]	279.854	52.42	2	45	45	70	1.24206	70	41.3413	1.29171	70	41.2559	1.06819	70	19.1389	1118	122.958	6.68311
Q96I25	Splicing factor 45 OS=Homo sapiens GN=RBM17 PE=1 SV=1 - [SPF45_HUMAN]	79.377	33.17	5	15	16	23	0.796284	22	78.5074	1.29097	22	39.9073	1.12033	22	21.1663	401	44.9339	5.97314
Q01970	1-phosphatidylinositol 4,5-bisphosphate phosphodiesterase beta-3 OS=Homo sapiens GN=PLCB3 PE=1 SV=2 - [PLCB3_HUMAN]	91.5724	21.07	8	19	20	28	1.16934	26	47.5588	1.2909	26	40.6101	0.749996	26	23.3122	1234	138.713	5.89697
Q6IN85-2	Isoform 2 of Serine/threonine-protein phosphatase 4 regulatory subunit 3A OS=Homo sapiens GN=SMEK1 - [P4R3A_HUMAN]	37.742	15.24	13	9	9	11	1.15815	11	24.5578	1.29034	11	40.4787	1.06042	11	31.1485	820	93.8371	4.89404
O43615	Mitochondrial import inner membrane translocase subunit TIM44 OS=Homo sapiens GN=TIMM44 PE=1 SV=2 - [TIM44_HUMAN]	115.101	50.88	5	23	23	35	0.950872	35	36.7581	1.2903	35	44.7206	1.2208	35	17.5402	452	51.3235	8.32373
P30508	HLA class I histocompatibility antigen, Cw-12 alpha chain OS=Homo sapiens GN=HLA-C PE=2 SV=2 - [1C12_HUMAN]	270.285	60.66	8	1	20	64	1.15487	2	14.8847	1.29011	2	2.34065	1.48939	2	6.73044	366	40.8601	6.30322
P61224	Ras-related protein Rap-1b OS=Homo sapiens GN=RAP1B PE=1 SV=1 - [RAP1B_HUMAN]	218.831	71.2	22	6	15	52	0.623129	16	59.3202	1.29001	16	31.9918	1.19286	16	9.53074	184	20.8116	5.78271
Q05682-6	Isoform 6 of Caldesmon OS=Homo sapiens GN=CALD1 - [CALD1_HUMAN]	459.04	72.11	12	2	59	141	1.31565	2	0.704861	1.28992	2	29.6133	0.959084	2	13.8521	563	65.5805	6.62451
Q96E39	RNA binding motif protein, X-linked-like-1 OS=Homo sapiens GN=RBMXL1 PE=1 SV=1 - [RMXL1_HUMAN]	115.441	36.92	2	5	16	31	0.949471	6	33.4077	1.28936	6	41.1826	1.29976	6	10.1665	390	42.1162	9.89111
C9JKQ2	NADH dehydrogenase [ubiquinone] 1 beta subcomplex subunit 3 (Fragment) OS=Homo sapiens GN=NDUFB3 PE=1 SV=1 - [C9JKQ2_HUMAN]	26.5611	30.77	2	3	3	8	0.509139	8	61.8366	1.28897	8	16.1757	1.07281	8	25.4166	65	7.58072	8.54346
P62070	Ras-related protein R-Ras2 OS=Homo sapiens GN=RRAS2 PE=1 SV=1 - [RRAS2_HUMAN]	21.0217	26.96	8	2	5	6	1.56693	2	72.4447	1.28896	2	53.2253	0.621651	2	70.6274	204	23.3847	6.01123
O95573	Long-chain-fatty-acid--CoA ligase 3 OS=Homo sapiens GN=ACSL3 PE=1 SV=3 - [ACSL3_HUMAN]	201.92	49.17	6	24	29	51	0.989701	41	21.8937	1.28883	41	53.2255	1.1052	41	16.0318	720	80.3683	8.38232
O14772	Fucose-1-phosphate guanylyltransferase OS=Homo sapiens GN=FPGT PE=1 SV=2 - [FPGT_HUMAN]	2.74013	1.52	2	1	1	1	0.703697	1		1.28881	1		1.20826	1		594	66.5558	6.48096
C9JP16	Cartilage-associated protein OS=Homo sapiens GN=CRTAP PE=1 SV=1 - [C9JP16_HUMAN]	38.3514	23.18	2	10	10	12	1.10388	12	18.3765	1.28852	12	65.3935	1.30919	12	29.1486	358	41.4065	5.87158
H7C324	Arf-GAP with dual PH domain-containing protein 1 (Fragment) OS=Homo sapiens GN=ADAP1 PE=1 SV=2 - [H7C324_HUMAN]	2.88068	5.31	6	1	1	1	1.30142	1		1.28839	1		1.0357	1		245	28.5275	9.42236
Q86YQ0	HZGJ OS=Homo sapiens GN=HZGJ PE=1 SV=1 - [Q86YQ0_HUMAN]	38.2097	14.38	9	8	8	10	0.866596	10	69.3887	1.28824	10	72.8114	1.1878	10	32.6356	765	84.6669	8.11865
Q96QR8	Transcriptional activator protein Pur-beta OS=Homo sapiens GN=PURB PE=1 SV=3 - [PURB_HUMAN]	94.6015	57.37	5	15	17	29	1.36441	26	43.4485	1.28813	26	46.8207	1.04651	26	14.0535	312	33.2205	5.42725
P51648	Fatty aldehyde dehydrogenase OS=Homo sapiens GN=ALDH3A2 PE=1 SV=1 - [AL3A2_HUMAN]	138.488	37.94	16	17	18	34	1.05165	33	42.8339	1.28809	33	48.2573	0.895643	33	13.2224	485	54.8129	7.88428
I3L1H3	Lipopolysaccharide-induced tumor necrosis factor-alpha factor OS=Homo sapiens GN=LITAF PE=4 SV=1 - [I3L1H3_HUMAN]	5.77166	10.29	2	1	1	2	0.743573	2	9.13359	1.28768	2	3.90343	0.931571	2	1.30172	68	7.36738	7.44482
Q5SR36	ETS-related transcription factor Elf-3 (Fragment) OS=Homo sapiens GN=ELF3 PE=1 SV=1 - [Q5SR36_HUMAN]	12.2403	12.07	3	2	2	3	0.789678	3	7.00612	1.28759	3	8.04733	1.17187	3	25.0482	232	24.7474	4.1958
Q8TD49	Methyltransferase-like protein 9 OS=Homo sapiens GN=PAP1 PE=2 SV=1 - [Q8TD49_HUMAN]	6.02236	8.16	6	2	2	2	1.00324	2	6.79691	1.28749	2	0.125861	0.945263	2	30.4195	282	32.8638	6.15088
J3QLE5	Small nuclear ribonucleoprotein-associated protein N (Fragment) OS=Homo sapiens GN=SNRPN PE=4 SV=1 - [J3QLE5_HUMAN]	155.382	46.75	9	11	11	40	1.23365	40	36.234	1.28739	40	26.1434	1.25376	40	26.3749	169	17.5353	9.99365
Q14966	Zinc finger protein 638 OS=Homo sapiens GN=ZNF638 PE=1 SV=2 - [ZN638_HUMAN]	61.677	10.87	14	19	19	22	1.20034	22	33.364	1.28722	22	49.083	1.13502	22	27.2446	1978	220.488	6.37939
P55771	Paired box protein Pax-9 OS=Homo sapiens GN=PAX9 PE=1 SV=3 - [PAX9_HUMAN]	2.86084	4.69	5	1	1	1	0.661438	1		1.2871	1		0.96515	1		341	36.2875	9.31982
P23368	NAD-dependent malic enzyme, mitochondrial OS=Homo sapiens GN=ME2 PE=1 SV=1 - [MAOM_HUMAN]	165.223	51.54	2	26	27	45	0.879683	42	44.7024	1.28707	42	45.4649	1.24001	41	20.9851	584	65.4018	7.60596
Q9Y2D4	Exocyst complex component 6B OS=Homo sapiens GN=EXOC6B PE=1 SV=3 - [EXC6B_HUMAN]	40.2737	15.29	3	10	10	12	1.19877	12	36.8352	1.28707	12	31.9442	0.807396	12	13.5662	811	94.1411	6.45557
P25445-6	Isoform 6 of Tumor necrosis factor receptor superfamily member 6 OS=Homo sapiens GN=FAS - [TNR6_HUMAN]	17.4969	19.43	6	6	6	6	0.670673	6	66.4576	1.28692	6	34.2813	1.02548	6	15.0724	314	35.3637	7.86963
Q6FIF0-2	Isoform 2 of AN1-type zinc finger protein 6 OS=Homo sapiens GN=ZFAND6 - [ZFAN6_HUMAN]	6.24627	9.69	10	1	2	2	0.966651	1		1.28684	1		1.18344	1		196	21.3821	7.51807
Q16543	Hsp90 co-chaperone Cdc37 OS=Homo sapiens GN=CDC37 PE=1 SV=1 - [CDC37_HUMAN]	229.52	55.82	5	29	29	70	0.909262	70	39.2998	1.2868	70	40.1986	0.972434	70	20.5001	378	44.44	5.24951
Q9UL54-2	Isoform 2 of Serine/threonine-protein kinase TAO2 OS=Homo sapiens GN=TAOK2 - [TAOK2_HUMAN]	12.8637	3.15	6	3	4	6	1.22223	4	26.5867	1.2868	4	18.0625	1.08126	4	0.105885	1049	119.207	7.47412
P42166	Lamina-associated polypeptide 2, isoform alpha OS=Homo sapiens GN=TMPO PE=1 SV=2 - [LAP2A_HUMAN]	213.529	53.6	4	20	31	49	1.17639	22	29.8923	1.28665	22	51.3883	1.47927	22	28.5766	694	75.4456	7.66455
Q99519	Sialidase-1 OS=Homo sapiens GN=NEU1 PE=1 SV=1 - [NEUR1_HUMAN]	18.895	13.25	2	5	5	6	1.26746	6	45.6501	1.28664	6	37.3249	1.24342	6	20.6968	415	45.4386	5.88428
Q14157	Ubiquitin-associated protein 2-like OS=Homo sapiens GN=UBAP2L PE=1 SV=2 - [UBP2L_HUMAN]	121.651	26.31	13	21	22	30	1.05969	29	31.2941	1.28662	29	40.2096	1.17837	29	24.9832	1087	114.465	7.10791
Q8NC60	Nitric oxide-associated protein 1 OS=Homo sapiens GN=NOA1 PE=1 SV=2 - [NOA1_HUMAN]	3.01563	2.01	1	1	1	1	1.25479	1		1.28662	1		1.61107	1		698	78.4088	8.66064
Q13126-4	Isoform 4 of S-methyl-5'-thioadenosine phosphorylase OS=Homo sapiens GN=MTAP - [MTAP_HUMAN]	148.073	75	12	16	16	39	0.979587	39	57.8101	1.28571	39	51.9238	0.990913	39	20.089	280	30.8177	7.15186
Q9NP92	28S ribosomal protein S30, mitochondrial OS=Homo sapiens GN=MRPS30 PE=1 SV=2 - [RT30_HUMAN]	31.1438	26.88	2	8	8	10	1.00248	10	51.7047	1.28539	10	48.2453	1.09249	10	25.0777	439	50.3328	7.97217
Q9BZQ8	Protein Niban OS=Homo sapiens GN=FAM129A PE=1 SV=1 - [NIBAN_HUMAN]	125.788	28.34	2	26	27	39	1.00868	38	45.3104	1.28512	38	57.947	1.44777	38	33.684	928	103.07	4.77979
Q96H55-4	Isoform 4 of Unconventional myosin-XIX OS=Homo sapiens GN=MYO19 - [MYO19_HUMAN]	8.97413	4.68	9	4	4	4	1.28449	4	14.7786	1.28489	4	48.799	0.986492	4	13.3508	770	86.6311	8.04541
A6NEL2	Ankyrin repeat domain-containing protein SOWAHB OS=Homo sapiens GN=SOWAHB PE=2 SV=1 - [SWAHB_HUMAN]	3.85637	1.77	1	1	1	1	1.02548	1		1.28459	1		0.531396	1		793	85.6903	9.59814
P09429	High mobility group protein B1 OS=Homo sapiens GN=HMGB1 PE=1 SV=3 - [HMGB1_HUMAN]	465.503	69.77	4	19	31	144	0.413155	98	73.8573	1.28444	99	38.128	1.27176	99	21.7625	215	24.8782	5.74463
Q86UV5	Ubiquitin carboxyl-terminal hydrolase 48 OS=Homo sapiens GN=USP48 PE=1 SV=1 - [UBP48_HUMAN]	33.5528	10.43	12	8	8	9	1.09936	9	59.9114	1.28438	9	82.4062	1.22588	9	27.2684	1035	118.956	6.04932
P25774	Cathepsin S OS=Homo sapiens GN=CTSS PE=1 SV=3 - [CATS_HUMAN]	20.267	19.34	4	5	5	6	0.593736	6	43.7149	1.28427	6	48.4754	1.2763	6	8.54776	331	37.4713	8.33838
D6RFH4	Cytochrome b5 type B OS=Homo sapiens GN=CYB5B PE=1 SV=1 - [D6RFH4_HUMAN]	43.5721	41.22	5	4	4	11	1.1382	11	51.5499	1.2839	11	40.8165	1.43059	11	17.4254	131	14.8366	6.18896
A0PJW6	Transmembrane protein 223 OS=Homo sapiens GN=TMEM223 PE=1 SV=1 - [TM223_HUMAN]	2.56042	3.96	1	1	1	1	1.16772	1		1.28384	1		1.27441	1		202	22.0348	11.019
Q8IZW8	Tensin-4 OS=Homo sapiens GN=TNS4 PE=1 SV=3 - [TENS4_HUMAN]	8.32646	4.48	2	3	3	3	1.37058	3	13.5458	1.28377	3	0.048807	1.06168	3	4.65209	715	76.715	7.34229
Q9NQS7-2	Isoform 2 of Inner centromere protein OS=Homo sapiens GN=INCENP - [INCE_HUMAN]	18.4347	8.42	2	6	6	6	1.02881	6	29.4698	1.28356	6	78.2524	1.03435	6	26.9918	914	104.928	9.45166
Q9HBR0	Putative sodium-coupled neutral amino acid transporter 10 OS=Homo sapiens GN=SLC38A10 PE=1 SV=2 - [S38AA_HUMAN]	21.2867	5.63	5	5	5	6	0.830582	6	45.3819	1.28353	6	43.0385	1.34921	6	12.3128	1119	119.687	5.73193
Q96LD8	Sentrin-specific protease 8 OS=Homo sapiens GN=SENP8 PE=1 SV=1 - [SENP8_HUMAN]	1.78884	3.3	1	1	1	1	1.22419	1		1.28347	1		0.930513	1		212	24.0919	5.97314
Q2TAY7	WD40 repeat-containing protein SMU1 OS=Homo sapiens GN=SMU1 PE=1 SV=2 - [SMU1_HUMAN]	134.225	40.94	2	19	19	36	1.04016	36	48.7338	1.28317	36	34.9557	1.15665	36	26.8632	513	57.5072	7.18115
Q9H0D6	5'-3' exoribonuclease 2 OS=Homo sapiens GN=XRN2 PE=1 SV=1 - [XRN2_HUMAN]	129.962	29.58	2	24	24	33	0.991131	33	34.895	1.28316	33	30.8093	1.14761	33	19.9286	950	108.513	7.47412
Q5VYY1	Ankyrin repeat domain-containing protein 22 OS=Homo sapiens GN=ANKRD22 PE=2 SV=1 - [ANR22_HUMAN]	20.6	22.51	1	6	6	7	1.02847	7	18.1834	1.28312	7	34.8575	0.565242	7	23.4108	191	21.8344	8.83643
P52735-3	Isoform 3 of Guanine nucleotide exchange factor VAV2 OS=Homo sapiens GN=VAV2 - [VAV2_HUMAN]	26.1102	11.68	3	8	8	8	1.04736	8	49.4244	1.28304	8	40.5163	1.00873	8	15.083	839	96.9698	6.90283
Q96S55-2	Isoform 2 of ATPase WRNIP1 OS=Homo sapiens GN=WRNIP1 - [WRIP1_HUMAN]	54.411	29.38	4	14	14	16	1.23237	16	49.2227	1.28276	16	46.2958	1.12288	16	20.1549	640	69.4155	6.26514
Q6ZNB6-2	Isoform 2 of NF-X1-type zinc finger protein NFXL1 OS=Homo sapiens GN=NFXL1 - [NFXL1_HUMAN]	10.1978	5.18	2	3	3	3	0.98328	3	0.974053	1.28272	3	8.99923	0.997647	3	9.43575	733	80.4527	8.35303
P33991	DNA replication licensing factor MCM4 OS=Homo sapiens GN=MCM4 PE=1 SV=5 - [MCM4_HUMAN]	281.029	57.94	7	32	45	72	1.31428	49	43.5269	1.28268	49	82.5904	1.40789	49	30.641	863	96.4976	6.7417
K7EKE6	Lon protease homolog, mitochondrial OS=Homo sapiens GN=LONP1 PE=1 SV=1 - [K7EKE6_HUMAN]	273.527	55.74	16	43	44	71	0.981043	68	36.2455	1.28242	68	51.9338	1.11012	68	28.899	845	95.1199	6.26514
G5E9F5	MpV17 transgene, murine homolog, glomerulosclerosis, isoform CRA_d OS=Homo sapiens GN=MPV17 PE=4 SV=1 - [G5E9F5_HUMAN]	17.0557	27.43	8	2	2	4	1.00774	4	29.1647	1.28239	4	55.0814	1.00012	4	11.7191	113	12.9498	9.51025
Q9NU22	Midasin OS=Homo sapiens GN=MDN1 PE=1 SV=2 - [MDN1_HUMAN]	8.02005	0.48	1	3	3	3	1.08374	3	15.5642	1.28232	3	12.3258	1.27689	3	3.35167	5596	632.42	5.68115
Q8WWM7-6	Isoform 6 of Ataxin-2-like protein OS=Homo sapiens GN=ATXN2L - [ATX2L_HUMAN]	93.0009	22.83	15	17	19	25	1.07858	23	58.1432	1.28204	23	47.2876	1.26961	23	25.505	968	102.831	8.63135
H7C284	Major facilitator superfamily domain-containing protein 6 (Fragment) OS=Homo sapiens GN=MFSD6 PE=4 SV=1 - [H7C284_HUMAN]	3.94809	23.08	2	1	1	1	1.38757	1		1.282	1		0.843306	1		91	9.8545	4.75439
A0A087WZU2	Cyclin-dependent kinase 16 OS=Homo sapiens GN=CDK16 PE=1 SV=1 - [A0A087WZU2_HUMAN]	26.5386	13.39	83	2	7	9	1.65332	2	164.648	1.28167	2	0.981646	0.888723	2	17.079	448	51.1278	8.104
Q9NTZ6	RNA-binding protein 12 OS=Homo sapiens GN=RBM12 PE=1 SV=1 - [RBM12_HUMAN]	103.041	22.42	4	20	21	31	1.12221	30	30.5096	1.28153	29	43.9379	1.29737	30	17.1079	932	97.3334	8.63135
E9PF19	Transducin beta-like protein 2 OS=Homo sapiens GN=TBL2 PE=1 SV=1 - [E9PF19_HUMAN]	114.682	58.88	6	23	23	33	0.849205	33	55.2978	1.28091	33	37.5227	1.15195	33	37.0452	411	45.9062	9.48096
O15226	NF-kappa-B-repressing factor OS=Homo sapiens GN=NKRF PE=1 SV=2 - [NKRF_HUMAN]	24.0184	10.14	2	7	7	8	1.25694	8	60.6235	1.2808	8	51.3956	1.02022	8	33.6645	690	77.6242	8.79248
P15529-16	Isoform 3 of Membrane cofactor protein OS=Homo sapiens GN=CD46 - [MCP_HUMAN]	36.1979	16.67	17	6	6	11	0.69343	11	30.9356	1.28077	11	98.082	1.51554	11	9.71047	336	36.8024	7.6499
B1AK81	GPI-anchor transamidase OS=Homo sapiens GN=PIGK PE=1 SV=1 - [B1AK81_HUMAN]	8.09446	11.3	4	2	2	2	1.35886	2	25.0671	1.28073	2	28.8535	0.877027	2	29.738	301	34.2914	5.80811
Q9UIL1-3	Isoform 3 of Short coiled-coil protein OS=Homo sapiens GN=SCOC - [SCOC_HUMAN]	19.8205	46.28	4	3	3	4	0.795877	4	59.3147	1.28046	4	29.4828	1.07913	4	7.60736	121	13.8489	4.81787
Q8NBJ5	Procollagen galactosyltransferase 1 OS=Homo sapiens GN=COLGALT1 PE=1 SV=1 - [GT251_HUMAN]	137.806	43.25	5	26	26	41	1.34305	40	33.7916	1.28033	40	45.952	1.21927	40	29.9395	622	71.5905	7.31299
Q9Y305	Acyl-coenzyme A thioesterase 9, mitochondrial OS=Homo sapiens GN=ACOT9 PE=1 SV=2 - [ACOT9_HUMAN]	115.973	51.25	6	21	21	30	1.2174	30	45.9903	1.28012	30	46.796	0.968574	30	21.8534	439	49.8695	8.60205
P23786	Carnitine O-palmitoyltransferase 2, mitochondrial OS=Homo sapiens GN=CPT2 PE=1 SV=2 - [CPT2_HUMAN]	123.026	42.4	1	25	25	37	0.836729	37	29.3748	1.27961	37	37.1673	1.3152	37	21.2806	658	73.7304	8.17725
Q14849-2	Isoform 2 of StAR-related lipid transfer protein 3 OS=Homo sapiens GN=STARD3 - [STAR3_HUMAN]	3.19237	2.34	4	1	1	1	1.49133	1		1.27959	1		1.00156	1		427	48.5704	8.36768
Q70UQ0-4	Isoform 4 of Inhibitor of nuclear factor kappa-B kinase-interacting protein OS=Homo sapiens GN=IKBIP - [IKIP_HUMAN]	104.768	49.6	2	16	21	32	0.706648	25	25.4523	1.27928	25	30.0875	1.21601	25	20.3523	377	43.0565	4.91943
P55201-4	Isoform 4 of Peregrin OS=Homo sapiens GN=BRPF1 - [BRPF1_HUMAN]	1.96787	0.89	4	1	1	1	1.12476	1		1.27913	1		0.859502	1		1119	127.283	7.26904
O00519	Fatty-acid amide hydrolase 1 OS=Homo sapiens GN=FAAH PE=1 SV=2 - [FAAH1_HUMAN]	3.98498	2.42	1	1	1	1	0.964951	1		1.27906	1		1.30264	1		579	63.0252	7.66455
O75477	Erlin-1 OS=Homo sapiens GN=ERLIN1 PE=1 SV=1 - [ERLN1_HUMAN]	129.348	52.31	2	16	23	41	0.796791	27	44.8117	1.27906	27	37.034	0.818892	27	19.9653	346	38.9014	7.86963
Q13155	Aminoacyl tRNA synthase complex-interacting multifunctional protein 2 OS=Homo sapiens GN=AIMP2 PE=1 SV=2 - [AIMP2_HUMAN]	65.2235	53.44	4	12	12	18	1.08092	18	32.5947	1.27895	18	26.3788	0.974552	18	28.3665	320	35.3263	8.22119
Q13094	Lymphocyte cytosolic protein 2 OS=Homo sapiens GN=LCP2 PE=1 SV=1 - [LCP2_HUMAN]	53.7584	25.89	3	13	13	18	0.893411	18	45.1949	1.27894	18	19.1598	1.40681	18	27.5805	533	60.1511	6.26514
P19338	Nucleolin OS=Homo sapiens GN=NCL PE=1 SV=3 - [NUCL_HUMAN]	946.307	55.77	6	73	74	267	0.856722	264	40.0143	1.27879	265	56.4756	1.29766	265	23.1021	710	76.5684	4.70361
F5GYF7	COP9 signalosome complex subunit 7a (Fragment) OS=Homo sapiens GN=COPS7A PE=1 SV=4 - [F5GYF7_HUMAN]	36.7719	38.21	9	7	7	11	0.967828	11	46.9178	1.27858	11	38.8155	0.970783	11	35.6475	212	23.6254	5.30029
P62847-2	Isoform 2 of 40S ribosomal protein S24 OS=Homo sapiens GN=RPS24 - [RS24_HUMAN]	82.8837	51.54	5	1	9	27	0.232092	2	11.9054	1.27828	2	14.8273	0.489572	2	1.89828	130	15.0592	10.8872
O75473-3	Isoform 3 of Leucine-rich repeat-containing G-protein coupled receptor 5 OS=Homo sapiens GN=LGR5 - [LGR5_HUMAN]	4.11312	1.44	9	1	2	2	0.726948	1		1.27821	1		0.502202	1		835	91.9465	6.52197
A0A087WX20	DNA mismatch repair protein Mlh1 (Fragment) OS=Homo sapiens GN=MLH1 PE=1 SV=1 - [A0A087WX20_HUMAN]	3.95082	8.07	5	1	1	1	0.837039	1		1.27805	1		1.09151	1		223	25.2734	4.71631
H0Y7P7	Phosphatidylserine decarboxylase proenzyme (Fragment) OS=Homo sapiens GN=PISD PE=4 SV=1 - [H0Y7P7_HUMAN]	9.35294	7.18	5	3	3	3	1.32912	3	10.2548	1.2779	3	14.7473	1.38342	3	42.6289	362	41.3523	9.43701
P18859	ATP synthase-coupling factor 6, mitochondrial OS=Homo sapiens GN=ATP5J PE=1 SV=1 - [ATP5J_HUMAN]	104.648	63.89	3	10	10	28	0.822484	28	56.6648	1.2779	28	60.3652	1.08278	28	19.5703	108	12.5796	9.5249
Q15393	Splicing factor 3B subunit 3 OS=Homo sapiens GN=SF3B3 PE=1 SV=4 - [SF3B3_HUMAN]	298.93	38.62	8	41	42	84	1.05617	83	56.6079	1.2778	83	37.1994	1.17936	83	19.2517	1217	135.492	5.26221
O94842-3	Isoform 3 of TOX high mobility group box family member 4 OS=Homo sapiens GN=TOX4 - [TOX4_HUMAN]	28.8152	11.93	10	7	7	8	0.931564	8	42.1683	1.27777	8	36.6854	1.20853	8	12.532	595	63.5549	5.12256
P09960	Leukotriene A-4 hydrolase OS=Homo sapiens GN=LTA4H PE=1 SV=2 - [LKHA4_HUMAN]	291.2	53.52	3	34	34	78	0.777917	78	33.8531	1.27735	78	50.1704	0.864216	78	17.4746	611	69.2412	6.17627
Q9Y230	RuvB-like 2 OS=Homo sapiens GN=RUVBL2 PE=1 SV=3 - [RUVB2_HUMAN]	224.32	73.65	6	32	32	59	1.01936	59	33.4418	1.27718	59	55.487	1.11837	59	17.7786	463	51.1246	5.64307
P18583-5	Isoform D of Protein SON OS=Homo sapiens GN=SON - [SON_HUMAN]	133.645	15.53	15	28	28	40	1.30352	39	39.2796	1.27713	39	38.7024	1.23979	39	15.9417	2459	266.866	5.73193
P0C7P0	CDGSH iron-sulfur domain-containing protein 3, mitochondrial OS=Homo sapiens GN=CISD3 PE=1 SV=1 - [CISD3_HUMAN]	13.9083	35.43	1	5	5	5	0.978874	5	38.8837	1.27639	5	15.5111	0.985441	5	10.3425	127	14.2064	10.5503
F8VPD4	CAD protein OS=Homo sapiens GN=CAD PE=1 SV=1 - [F8VPD4_HUMAN]	306.943	31.31	5	43	43	74	1.12702	73	39.8264	1.27624	74	48.7048	0.988045	73	18.3003	2162	235.873	6.55127
Q5VYK3	Proteasome-associated protein ECM29 homolog OS=Homo sapiens GN=ECM29 PE=1 SV=2 - [ECM29_HUMAN]	175.992	25.75	4	38	38	51	0.938864	51	35.7942	1.27601	51	46.1321	1.11541	51	15.9413	1845	204.16	7.12256
A0A087WUK2	Heterogeneous nuclear ribonucleoprotein D-like OS=Homo sapiens GN=HNRNPDL PE=4 SV=1 - [A0A087WUK2_HUMAN]	243.708	47.93	4	22	24	76	0.879971	58	46.7627	1.27595	58	62.5063	1.45083	58	19.1786	363	40.0156	9.96436
Q9NWS0	PIH1 domain-containing protein 1 OS=Homo sapiens GN=PIH1D1 PE=1 SV=1 - [PIHD1_HUMAN]	8.8103	9.66	10	2	2	2	1.23336	2	119.017	1.27593	2	45.9992	0.920664	2	25.6964	290	32.3424	5.13525
Q14149	MORC family CW-type zinc finger protein 3 OS=Homo sapiens GN=MORC3 PE=1 SV=3 - [MORC3_HUMAN]	42.6034	15.34	3	14	14	14	0.88889	13	35.9176	1.27524	13	28.2165	1.04271	13	14.8986	939	107.045	5.60498
Q9H307	Pinin OS=Homo sapiens GN=PNN PE=1 SV=4 - [PININ_HUMAN]	133.967	28.03	5	22	23	39	1.05043	37	32.0964	1.2749	37	46.7386	1.26645	37	26.1684	717	81.565	7.13721
P53007	Tricarboxylate transport protein, mitochondrial OS=Homo sapiens GN=SLC25A1 PE=1 SV=2 - [TXTP_HUMAN]	56.3353	31.19	2	11	11	18	0.939377	18	41.6266	1.27443	18	35.5273	1.06104	18	21.1574	311	33.991	9.89111
Q8IUF8-4	Isoform 4 of Bifunctional lysine-specific demethylase and histidyl-hydroxylase MINA OS=Homo sapiens GN=MINA - [MINA_HUMAN]	14.2447	12.93	5	5	5	5	0.573792	5	52.0103	1.27411	5	43.9256	0.846851	5	53.099	464	52.639	6.69775
P51911	Calponin-1 OS=Homo sapiens GN=CNN1 PE=1 SV=2 - [CNN1_HUMAN]	103.575	56.9	9	17	20	33	3.4076	24	50.4052	1.27381	24	42.819	0.835872	24	14.9909	297	33.1496	9.0708
Q9BZI7-2	Isoform 2 of Regulator of nonsense transcripts 3B OS=Homo sapiens GN=UPF3B - [REN3B_HUMAN]	11.7739	8.51	3	4	4	4	1.19661	4	10.7767	1.27371	4	88.3242	0.960805	4	43.2479	470	56.1792	9.42236
P62249	40S ribosomal protein S16 OS=Homo sapiens GN=RPS16 PE=1 SV=2 - [RS16_HUMAN]	145.959	70.55	7	16	16	47	0.806121	47	49.5063	1.27326	47	53.6068	1.20073	47	46.1322	146	16.435	10.2134
Q8N3D4	EH domain-binding protein 1-like protein 1 OS=Homo sapiens GN=EHBP1L1 PE=1 SV=2 - [EH1L1_HUMAN]	135.386	20.22	4	21	23	33	1.22995	31	31.3526	1.27315	31	40.4385	0.867094	31	17.8719	1523	161.756	4.83057
O14949	Cytochrome b-c1 complex subunit 8 OS=Homo sapiens GN=UQCRQ PE=1 SV=4 - [QCR8_HUMAN]	41.3161	47.56	1	5	5	12	0.722826	12	39.1196	1.27311	12	44.1363	1.11449	12	19.7625	82	9.90012	10.0815
P61225	Ras-related protein Rap-2b OS=Homo sapiens GN=RAP2B PE=1 SV=1 - [RAP2B_HUMAN]	49.4014	55.74	2	5	8	13	0.815784	7	12.2983	1.27289	7	83.175	0.96104	7	6.53956	183	20.4912	4.80518
Q8IYL3	UPF0688 protein C1orf174 OS=Homo sapiens GN=C1orf174 PE=1 SV=2 - [CA174_HUMAN]	3.01898	5.76	1	1	1	1	0.998352	1		1.27285	1		1.08075	1		243	25.9607	6.90283
O15231-3	Isoform 3 of Zinc finger protein 185 OS=Homo sapiens GN=ZNF185 - [ZN185_HUMAN]	363.585	70.43	5	2	49	101	1.53048	3	23.0912	1.2728	3	17.4233	0.486036	3	57.2273	690	73.5672	7.00537
P10398	Serine/threonine-protein kinase A-Raf OS=Homo sapiens GN=ARAF PE=1 SV=2 - [ARAF_HUMAN]	34.1505	16.5	5	7	9	11	1.36343	8	34.6877	1.2727	8	47.8808	0.981311	8	25.0475	606	67.5423	9.01221
Q8NEG4	Protein FAM83F OS=Homo sapiens GN=FAM83F PE=1 SV=1 - [FA83F_HUMAN]	6.13048	5.6	4	3	3	3	0.957409	3	41.7901	1.27263	3	69.1817	0.951256	3	10.2228	500	55.4511	8.19189
E9PJ05	Repressor of RNA polymerase III transcription MAF1 homolog (Fragment) OS=Homo sapiens GN=MAF1 PE=4 SV=1 - [E9PJ05_HUMAN]	2.32956	10	4	1	1	1	0.782022	1		1.27256	1		1.4266	1		70	7.66167	5.23682
B2WTI3	Bifunctional arginine demethylase and lysyl-hydroxylase JMJD6 OS=Homo sapiens GN=JMJD6 PE=2 SV=1 - [B2WTI3_HUMAN]	19.7541	20.3	6	5	5	6	1.01657	6	54.4161	1.27239	6	91.6094	1.16768	6	23.2874	335	39.217	9.53955
P0C7V9	Putative methyltransferase-like protein 15P1 OS=Homo sapiens GN=METTL15P1 PE=5 SV=1 - [ME15P_HUMAN]	4.82505	6.41	4	1	1	1	1.30133	1		1.27228	1		1.15656	1		234	26.698	5.96045
E9PLI6	Probable RNA-binding protein EIF1AD (Fragment) OS=Homo sapiens GN=EIF1AD PE=1 SV=1 - [E9PLI6_HUMAN]	8.64781	29.2	6	2	2	2	1.01052	2	8.14814	1.27223	2	31.9706	0.664233	2	14.3666	113	13.0539	8.70459
Q15648-3	Isoform 2 of Mediator of RNA polymerase II transcription subunit 1 OS=Homo sapiens GN=MED1 - [MED1_HUMAN]	12.2325	8.09	4	4	4	4	1.15284	4	9.89334	1.2722	4	11.5181	1.09476	4	10.0875	556	61.5235	7.79639
Q9Y2H2	Phosphatidylinositide phosphatase SAC2 OS=Homo sapiens GN=INPP5F PE=1 SV=3 - [SAC2_HUMAN]	4.79331	1.33	5	1	2	3	0.989653	1		1.27193	1		0.959598	1		1132	128.326	7.02002
P05107	Integrin beta-2 OS=Homo sapiens GN=ITGB2 PE=1 SV=2 - [ITB2_HUMAN]	288.437	51.89	15	3	37	73	0.311084	3	89.919	1.27185	3	48.9026	1.46285	3	22.5776	769	84.7261	6.94678
P07947	Tyrosine-protein kinase Yes OS=Homo sapiens GN=YES1 PE=1 SV=3 - [YES_HUMAN]	67.9711	27.99	78	9	13	20	0.86933	11	35.52	1.27172	11	22.0876	0.981877	11	28.9188	543	60.7625	6.7417
P07942	Laminin subunit beta-1 OS=Homo sapiens GN=LAMB1 PE=1 SV=2 - [LAMB1_HUMAN]	386.317	43.51	6	64	67	104	0.886297	100	41.9803	1.27154	100	45.9213	1.25464	100	28.1894	1786	197.909	4.94482
P33527-7	Isoform 7 of Multidrug resistance-associated protein 1 OS=Homo sapiens GN=ABCC1 - [MRP1_HUMAN]	26.6963	7.52	11	7	7	7	1.14431	7	59.0383	1.27139	7	61.2253	1.05422	7	11.9653	1410	158.18	7.06396
P82979	SAP domain-containing ribonucleoprotein OS=Homo sapiens GN=SARNP PE=1 SV=3 - [SARNP_HUMAN]	61.8841	46.19	3	13	13	23	0.985165	23	47.1436	1.27127	23	75.8444	1.26092	23	25.2318	210	23.6564	6.41748
P07741	Adenine phosphoribosyltransferase OS=Homo sapiens GN=APRT PE=1 SV=2 - [APT_HUMAN]	180.336	89.44	6	15	15	48	1.16554	48	31.5132	1.27119	48	44.0715	0.90914	48	20.131	180	19.5954	6.02393
P06280	Alpha-galactosidase A OS=Homo sapiens GN=GLA PE=1 SV=1 - [AGAL_HUMAN]	66.3769	26.11	2	10	10	18	1.51672	18	52.2851	1.2705	18	33.8316	0.999238	18	9.47968	429	48.7349	5.60498
P06737-2	Isoform 2 of Glycogen phosphorylase, liver form OS=Homo sapiens GN=PYGL - [PYGL_HUMAN]	301.428	69.99	3	44	57	80	0.689433	64	55.0144	1.27044	63	44.5614	0.688873	64	23.3856	813	93.0751	7.29834
P35232	Prohibitin OS=Homo sapiens GN=PHB PE=1 SV=1 - [PHB_HUMAN]	262.624	83.46	7	24	24	67	0.949077	67	48.1568	1.27006	67	80.9248	1.07906	67	29.9504	272	29.7859	5.75732
Q9UKN8	General transcription factor 3C polypeptide 4 OS=Homo sapiens GN=GTF3C4 PE=1 SV=2 - [TF3C4_HUMAN]	48.071	20.32	2	12	12	14	1.0523	14	35.2088	1.26996	14	44.8076	1.18229	14	16.8212	822	91.9235	6.65381
D6RJ90	COMM domain containing 10, isoform CRA_b OS=Homo sapiens GN=COMMD10 PE=4 SV=1 - [D6RJ90_HUMAN]	13.8366	31.38	4	4	4	4	1.03829	4	27.9751	1.26994	4	52.5848	1.09538	4	19.432	188	21.5163	6.53662
Q8WWH5	Probable tRNA pseudouridine synthase 1 OS=Homo sapiens GN=TRUB1 PE=1 SV=1 - [TRUB1_HUMAN]	6.38437	5.44	1	2	2	2	1.2226	2	44.0422	1.26947	2	2.1792	0.978721	2	4.17283	349	37.2295	8.25049
Q9UIG0-2	Isoform 2 of Tyrosine-protein kinase BAZ1B OS=Homo sapiens GN=BAZ1B - [BAZ1B_HUMAN]	90.3469	19.13	2	22	23	27	0.667722	26	23.8221	1.26935	26	42.3	1.3542	26	21.2932	1479	170.34	8.48486
Q70CQ2-3	Isoform 3 of Ubiquitin carboxyl-terminal hydrolase 34 OS=Homo sapiens GN=USP34 - [UBP34_HUMAN]	5.87916	0.48	5	2	2	2	1.04742	2	25.8293	1.26915	2	32.4808	1.1457	2	27.8254	3312	377.356	5.93506
A0A0A6YYA0	Protein TMED7-TICAM2 OS=Homo sapiens GN=TMED7-TICAM2 PE=4 SV=1 - [A0A0A6YYA0_HUMAN]	30.174	30.85	4	6	6	9	0.748119	9	17.4252	1.26904	9	42.8041	0.968189	9	34.9849	188	21.2194	6.20166
Q15428	Splicing factor 3A subunit 2 OS=Homo sapiens GN=SF3A2 PE=1 SV=2 - [SF3A2_HUMAN]	103.342	31.47	2	13	13	26	1.06369	26	44.4472	1.26897	26	66.4412	1.15073	26	25.8889	464	49.2243	9.64209
Q13200	26S proteasome non-ATPase regulatory subunit 2 OS=Homo sapiens GN=PSMD2 PE=1 SV=3 - [PSMD2_HUMAN]	251.197	43.83	6	39	39	73	0.984607	72	39.9599	1.26892	72	60.8992	1.00813	72	19.5591	908	100.136	5.19873
Q92974-3	Isoform 3 of Rho guanine nucleotide exchange factor 2 OS=Homo sapiens GN=ARHGEF2 - [ARHG2_HUMAN]	70.3523	22.13	9	17	17	20	1.01464	20	38.6944	1.26859	20	52.546	1.22502	20	34.4578	958	108.175	6.87354
Q86UA1	Pre-mRNA-processing factor 39 OS=Homo sapiens GN=PRPF39 PE=1 SV=3 - [PRP39_HUMAN]	13.9097	6.73	2	4	4	4	1.00826	4	44.8019	1.26847	4	36.1762	1.18679	4	2.98137	669	78.3805	5.40186
Q9HD26-2	Isoform 2 of Golgi-associated PDZ and coiled-coil motif-containing protein OS=Homo sapiens GN=GOPC - [GOPC_HUMAN]	39.1169	22.25	4	10	10	13	1.18145	13	27.3859	1.26817	13	30.4862	1.07385	13	21.7496	454	49.6904	6.07471
Q9NUQ2	1-acyl-sn-glycerol-3-phosphate acyltransferase epsilon OS=Homo sapiens GN=AGPAT5 PE=1 SV=3 - [PLCE_HUMAN]	16.7821	15.11	2	4	4	4	1.04022	4	31.7343	1.26815	4	44.5954	0.906505	4	9.9135	364	42.0449	9.1001
Q9HC84	Mucin-5B OS=Homo sapiens GN=MUC5B PE=1 SV=3 - [MUC5B_HUMAN]	102.317	6.47	3	20	20	25	1.39896	25	62.339	1.26782	25	46.7255	0.412278	25	58.4573	5762	595.96	6.63916
A0A087X2E2	Carcinoembryonic antigen-related cell adhesion molecule 8 OS=Homo sapiens GN=CEACAM8 PE=4 SV=1 - [A0A087X2E2_HUMAN]	8.32938	6.98	8	1	2	3	0.435523	1		1.26778	1		0.534744	1		344	37.5048	7.76709
P82909	28S ribosomal protein S36, mitochondrial OS=Homo sapiens GN=MRPS36 PE=1 SV=2 - [RT36_HUMAN]	37.1161	57.28	2	5	5	9	1.09314	9	22.9404	1.26771	9	35.6449	1.04805	9	18.8164	103	11.459	9.99365
Q9BYD1	39S ribosomal protein L13, mitochondrial OS=Homo sapiens GN=MRPL13 PE=1 SV=1 - [RM13_HUMAN]	36.3236	59.55	4	9	9	11	0.85899	11	37.5077	1.26755	11	21.5415	1.14344	11	13.8988	178	20.6787	9.15869
Q9HC16	DNA dC->dU-editing enzyme APOBEC-3G OS=Homo sapiens GN=APOBEC3G PE=1 SV=1 - [ABC3G_HUMAN]	13.0193	8.59	5	3	3	4	1.27085	4	8.37927	1.26717	4	42.0259	1.30385	4	17.4582	384	46.3775	8.00146
P20292	Arachidonate 5-lipoxygenase-activating protein OS=Homo sapiens GN=ALOX5AP PE=1 SV=2 - [AL5AP_HUMAN]	3.0596	8.07	2	1	1	1	0.500028	1		1.26708	1		0.947664	1		161	18.1454	8.44092
H7C1U8	Apolipoprotein O (Fragment) OS=Homo sapiens GN=APOO PE=1 SV=1 - [H7C1U8_HUMAN]	31.7242	45.51	4	6	6	7	0.922543	7	41.5469	1.26683	7	91.2412	1.30196	7	18.0523	178	20.0673	8.6167
Q99417	C-Myc-binding protein OS=Homo sapiens GN=MYCBP PE=1 SV=3 - [MYCBP_HUMAN]	44.5281	73.79	2	7	7	13	0.750083	13	25.0541	1.26681	13	46.3761	1.30828	13	18.0419	103	11.9593	5.90967
P29692-3	Isoform 3 of Elongation factor 1-delta OS=Homo sapiens GN=EEF1D - [EF1D_HUMAN]	266.372	70.43	10	1	21	76	2.4852	2	12.4521	1.2667	2	64.0672	0.743597	2	15.2368	257	28.5404	4.91943
D6RBS5	ELMO domain-containing protein 2 (Fragment) OS=Homo sapiens GN=ELMOD2 PE=1 SV=4 - [D6RBS5_HUMAN]	8.45422	22.16	4	3	3	3	0.622143	3	35.0492	1.26616	3	83.9139	1.10639	3	44.8303	167	20.1342	9.08545
Q9BYC9	39S ribosomal protein L20, mitochondrial OS=Homo sapiens GN=MRPL20 PE=1 SV=1 - [RM20_HUMAN]	15.964	40.27	3	4	4	5	0.655515	5	27.9546	1.2652	5	19.121	0.949455	5	17.5857	149	17.4316	10.8579
Q15459	Splicing factor 3A subunit 1 OS=Homo sapiens GN=SF3A1 PE=1 SV=1 - [SF3A1_HUMAN]	276.869	47.41	4	35	36	78	0.81477	77	52.9886	1.26519	77	35.616	1.28631	77	23.956	793	88.8305	5.22412
Q7Z6U0	TATA box-binding protein-like protein 1 (Fragment) OS=Homo sapiens GN=TBPL1 PE=1 SV=1 - [Q7Z6U0_HUMAN]	2.42606	10.99	4	1	1	1	1.26708	1		1.26492	1		1.08263	1		91	10.1526	9.90576
Q8WXH2	Junctophilin-3 OS=Homo sapiens GN=JPH3 PE=1 SV=2 - [JPH3_HUMAN]	1.98281	2.01	1	1	1	1	0.983466	1		1.26475	1		0.333022	1		748	81.4189	9.39307
Q9UQ80	Proliferation-associated protein 2G4 OS=Homo sapiens GN=PA2G4 PE=1 SV=3 - [PA2G4_HUMAN]	441.696	79.19	12	40	41	119	0.916373	114	42.27	1.26473	115	46.1658	1.0149	114	18.7957	394	43.7592	6.55127
Q6P4A7-2	Isoform 2 of Sideroflexin-4 OS=Homo sapiens GN=SFXN4 - [SFXN4_HUMAN]	10.2613	9.84	2	2	2	3	0.822332	3	9.98828	1.2646	3	73.0918	0.80424	3	15.7612	305	34.0819	9.61279
Q9Y3X0	Coiled-coil domain-containing protein 9 OS=Homo sapiens GN=CCDC9 PE=1 SV=1 - [CCDC9_HUMAN]	11.3575	7.72	4	3	4	6	2.10204	3	79.5627	1.26448	3	4.75254	1.18636	3	5.57338	531	59.6671	5.40186
B5MDQ0	DNA excision repair protein ERCC-6-like OS=Homo sapiens GN=ERCC6L PE=4 SV=1 - [B5MDQ0_HUMAN]	6.53512	2.31	2	2	2	2	0.951628	2	219.894	1.26414	2	1.73335	0.975761	2	12.6232	1127	126.904	5.40186
O00154-6	Isoform 6 of Cytosolic acyl coenzyme A thioester hydrolase OS=Homo sapiens GN=ACOT7 - [BACH_HUMAN]	108.201	39.82	8	10	10	26	1.14754	26	45.0729	1.26389	26	60.3225	1.03721	26	20.5179	329	36.5446	7.78174
P25942	Tumor necrosis factor receptor superfamily member 5 OS=Homo sapiens GN=CD40 PE=1 SV=1 - [TNR5_HUMAN]	12.6501	20.22	4	3	3	3	1.11306	3	47.0416	1.26311	3	4.21429	1.07673	3	34.0334	277	30.5988	5.75732
Q9P013	Spliceosome-associated protein CWC15 homolog OS=Homo sapiens GN=CWC15 PE=1 SV=2 - [CWC15_HUMAN]	8.56697	13.1	1	3	3	3	0.867465	3	36.9384	1.26306	3	54.5455	1.26515	3	43.1958	229	26.6083	5.70654
Q15386	Ubiquitin-protein ligase E3C OS=Homo sapiens GN=UBE3C PE=1 SV=3 - [UBE3C_HUMAN]	12.2723	2.49	2	3	3	4	1.26644	4	39.7379	1.26284	4	20.0086	0.691099	4	38.8337	1083	123.844	6.7124
Q9BY77	Polymerase delta-interacting protein 3 OS=Homo sapiens GN=POLDIP3 PE=1 SV=2 - [PDIP3_HUMAN]	101.628	45.37	7	17	17	29	1.34399	28	44.1208	1.26272	28	41.16	1.14011	28	14.2199	421	46.0605	9.99365
P34910	Protein EVI2B OS=Homo sapiens GN=EVI2B PE=1 SV=2 - [EVI2B_HUMAN]	12.3955	6.47	2	2	2	3	0.331411	3	7.93868	1.26268	3	5.91647	1.88849	3	0.412041	448	48.6362	4.83057
Q9UHA3	Probable ribosome biogenesis protein RLP24 OS=Homo sapiens GN=RSL24D1 PE=1 SV=1 - [RLP24_HUMAN]	9.38756	11.66	2	2	2	3	0.888571	3	25.0722	1.26267	3	130.638	0.881445	3	0.797044	163	19.6083	9.979
A0A087WWB6	Transgelin OS=Homo sapiens GN=TAGLN3 PE=3 SV=1 - [A0A087WWB6_HUMAN]	2.43727	13.12	1	2	2	2	1.36842	2	256.226	1.26265	2	7.45858	1.15043	2	0.829895	221	24.9945	8.41162
Q9P086	Mediator of RNA polymerase II transcription subunit 11 OS=Homo sapiens GN=MED11 PE=1 SV=2 - [MED11_HUMAN]	6.03438	22.22	3	2	2	2	0.775455	2	101.224	1.26232	2	14.1814	0.804451	2	31.9218	117	13.1207	5.96045
P41567	Eukaryotic translation initiation factor 1 OS=Homo sapiens GN=EIF1 PE=1 SV=1 - [EIF1_HUMAN]	110.788	69.91	4	11	11	22	0.809434	22	38.3442	1.26227	22	49.416	1.2891	22	17.2411	113	12.7246	7.44482
O95292	Vesicle-associated membrane protein-associated protein B/C OS=Homo sapiens GN=VAPB PE=1 SV=3 - [VAPB_HUMAN]	109.52	51.85	3	12	13	31	0.841696	26	34.6031	1.26221	26	40.0991	1.223	26	12.2073	243	27.2111	7.29834
Q9P219	Protein Daple OS=Homo sapiens GN=CCDC88C PE=1 SV=3 - [DAPLE_HUMAN]	6.27693	0.74	7	1	2	2	0.817422	1		1.2618	1		0.931382	1		2028	228.091	6.22705
Q8NFI3	Cytosolic endo-beta-N-acetylglucosaminidase OS=Homo sapiens GN=ENGASE PE=1 SV=1 - [ENASE_HUMAN]	6.97923	3.23	5	2	2	2	0.96884	2	60.2294	1.26173	2	53.4739	1.16803	2	2.02638	743	83.9332	6.78564
P13746	HLA class I histocompatibility antigen, A-11 alpha chain OS=Homo sapiens GN=HLA-A PE=1 SV=1 - [1A11_HUMAN]	301.571	57.53	5	2	26	78	1.48466	6	2.28666	1.26136	6	34.6587	1.05015	6	19.0117	365	40.9112	6.15088
C9J8R7	GTP-binding protein 10 (Fragment) OS=Homo sapiens GN=GTPBP10 PE=1 SV=1 - [C9J8R7_HUMAN]	13.8757	21.9	9	3	3	3	0.879869	3	57.0051	1.26113	3	19.2584	1.27049	3	4.25471	210	22.461	9.83252
Q99613-2	Isoform 2 of Eukaryotic translation initiation factor 3 subunit C OS=Homo sapiens GN=EIF3C - [EIF3C_HUMAN]	190.267	30.68	6	29	29	51	1.10489	51	33.1828	1.26085	51	30.8449	1.13852	51	15.4655	903	104.036	5.63037
Q92830	Histone acetyltransferase KAT2A OS=Homo sapiens GN=KAT2A PE=1 SV=3 - [KAT2A_HUMAN]	7.18957	1.79	5	1	2	3	0.986513	1		1.26079	1		1.59795	1		837	93.8655	9.0415
Q9H993	UPF0364 protein C6orf211 OS=Homo sapiens GN=C6orf211 PE=1 SV=1 - [CF211_HUMAN]	18.648	11.56	1	4	4	6	1.48092	6	49.6939	1.26075	6	42.6975	1.3688	6	12.02	441	51.1399	5.75732
O43719	HIV Tat-specific factor 1 OS=Homo sapiens GN=HTATSF1 PE=1 SV=1 - [HTSF1_HUMAN]	48.6814	14.83	4	10	11	14	1.09644	12	24.5772	1.26073	12	43.0359	1.13542	12	25.1073	755	85.8006	4.39893
P14598	Neutrophil cytosol factor 1 OS=Homo sapiens GN=NCF1 PE=1 SV=3 - [NCF1_HUMAN]	87.1795	37.69	4	8	13	21	0.422683	12	73.7336	1.26068	12	40.0693	1.38889	12	30.5055	390	44.6239	9.12939
P42285	Superkiller viralicidic activity 2-like 2 OS=Homo sapiens GN=SKIV2L2 PE=1 SV=3 - [SK2L2_HUMAN]	92.2709	21.21	2	19	19	25	1.24183	25	45.8509	1.26023	25	27.3672	1.13366	25	14.1896	1042	117.729	6.52197
Q8N5K1	CDGSH iron-sulfur domain-containing protein 2 OS=Homo sapiens GN=CISD2 PE=1 SV=1 - [CISD2_HUMAN]	61.2069	45.93	3	8	8	14	0.529748	14	27.0774	1.25997	14	37.3106	1.39533	14	25.5442	135	15.2685	9.61279
P60520	Gamma-aminobutyric acid receptor-associated protein-like 2 OS=Homo sapiens GN=GABARAPL2 PE=1 SV=1 - [GBRL2_HUMAN]	21.2387	51.28	4	5	6	7	0.906725	6	53.4401	1.25967	6	24.577	1.14946	6	13.5555	117	13.6581	8.104
Q00610-2	Isoform 2 of Clathrin heavy chain 1 OS=Homo sapiens GN=CLTC - [CLH1_HUMAN]	1350.04	62.72	14	106	106	325	0.900595	325	45.783	1.2596	324	47.7752	1.0277	325	17.8245	1639	187.771	5.69385
H0YEB6	Sjoegren syndrome/scleroderma autoantigen 1 (Fragment) OS=Homo sapiens GN=SSSCA1 PE=1 SV=1 - [H0YEB6_HUMAN]	45.6667	48.7	6	6	6	7	0.933032	7	12.8904	1.25903	7	47.6906	1.09309	7	32.8516	193	20.9034	5.23682
C9JNE5	Myeloid leukemia factor 1 (Fragment) OS=Homo sapiens GN=MLF1 PE=4 SV=1 - [C9JNE5_HUMAN]	2.1714	6.81	6	1	1	1	5.5289	1		1.25888	1		0.98199	1		191	21.6828	9.61279
P50583	Bis(5'-nucleosyl)-tetraphosphatase [asymmetrical] OS=Homo sapiens GN=NUDT2 PE=1 SV=3 - [AP4A_HUMAN]	28.5847	31.29	1	4	4	9	1.2512	9	34.9636	1.25863	9	11.0059	1.0608	9	11.8018	147	16.8186	5.35107
B2RNN3	Complement C1q and tumor necrosis factor-related protein 9B OS=Homo sapiens GN=C1QTNF9B PE=1 SV=1 - [C1T9B_HUMAN]	1.73468	4.5	2	1	1	1	1.31559	1		1.25839	1		0.203169	1		333	34.6915	8.11865
E9PE17	28S ribosomal protein S17, mitochondrial (Fragment) OS=Homo sapiens GN=MRPS17 PE=1 SV=1 - [E9PE17_HUMAN]	16.4881	29.46	3	3	3	4	1.04252	4	10.5097	1.25828	4	28.9199	1.14947	4	3.92672	129	14.3649	9.84717
P43405-2	Isoform Short of Tyrosine-protein kinase SYK OS=Homo sapiens GN=SYK - [KSYK_HUMAN]	111.109	43.14	4	21	22	33	0.647374	32	53.1337	1.25816	32	36.7772	1.16857	32	18.5118	612	69.4659	7.56201
Q9UJA5	tRNA (adenine(58)-N(1))-methyltransferase non-catalytic subunit TRM6 OS=Homo sapiens GN=TRMT6 PE=1 SV=1 - [TRM6_HUMAN]	35.836	16.7	4	8	8	11	1.19495	11	17.2465	1.25816	11	58.0245	1.25333	11	25.2931	497	55.7643	7.54736
P52815	39S ribosomal protein L12, mitochondrial OS=Homo sapiens GN=MRPL12 PE=1 SV=2 - [RM12_HUMAN]	84.7429	50	11	9	10	29	0.721389	27	63.8814	1.25788	27	56.0118	1.12324	27	25.3367	198	21.3346	8.86572
Q96A65	Exocyst complex component 4 OS=Homo sapiens GN=EXOC4 PE=1 SV=1 - [EXOC4_HUMAN]	65.7087	17.25	5	15	15	20	1.11021	19	33.6119	1.25782	19	41.3495	0.94238	19	20.4087	974	110.429	6.49365
O43933	Peroxisome biogenesis factor 1 OS=Homo sapiens GN=PEX1 PE=1 SV=1 - [PEX1_HUMAN]	15.3527	4.44	2	5	5	5	0.770041	5	59.225	1.25782	5	57.473	1.06726	5	41.9987	1283	142.778	6.32861
O75635-2	Isoform 2 of Serpin B7 OS=Homo sapiens GN=SERPINB7 - [SPB7_HUMAN]	5.94763	5.51	2	2	2	2	2.20218	2	298.577	1.25744	2	106.236	0.897677	2	12.9552	363	41.1477	6.7417
Q9P0P8	Uncharacterized protein C6orf203 OS=Homo sapiens GN=C6orf203 PE=1 SV=1 - [CF203_HUMAN]	8.38115	14.58	1	2	2	2	1.05695	2	5.97206	1.25728	2	21.411	1.16201	2	9.70338	240	27.9238	9.29053
Q27J81-2	Isoform 2 of Inverted formin-2 OS=Homo sapiens GN=INF2 - [INF2_HUMAN]	127.501	27.1	4	24	24	32	1.57152	32	57.0649	1.25728	32	52.7897	0.894421	32	18.4815	1240	134.533	5.52881
Q86VP3-4	Isoform 4 of Phosphofurin acidic cluster sorting protein 2 OS=Homo sapiens GN=PACS2 - [PACS2_HUMAN]	6.12884	2.09	7	1	2	2	0.724557	1		1.25727	1		0.791757	1		814	89.553	6.29053
Q99570	Phosphoinositide 3-kinase regulatory subunit 4 OS=Homo sapiens GN=PIK3R4 PE=1 SV=3 - [PI3R4_HUMAN]	26.4715	8.25	4	11	11	11	0.962511	11	25.5374	1.25709	11	14.2116	1.00937	11	10.5129	1358	153.007	7.1665
P51610-2	Isoform 2 of Host cell factor 1 OS=Homo sapiens GN=HCFC1 - [HCFC1_HUMAN]	187.356	21.01	6	34	36	55	1.23213	52	31.4544	1.25704	52	33.8064	1.15662	52	23.0095	1966	201.724	7.45947
Q8N9R8	Protein SCAI OS=Homo sapiens GN=SCAI PE=1 SV=2 - [SCAI_HUMAN]	4.9772	3.63	2	2	2	2	1.08254	2	15.3533	1.25683	2	96.2751	1.05455	2	7.63595	606	70.3549	8.60205
P51149	Ras-related protein Rab-7a OS=Homo sapiens GN=RAB7A PE=1 SV=1 - [RAB7A_HUMAN]	221.032	89.37	9	21	21	57	0.913042	57	36.4482	1.25643	57	41.6541	1.04455	57	16.9941	207	23.4748	6.69775
O76095-2	Isoform 2 of Protein JTB OS=Homo sapiens GN=JTB - [JTB_HUMAN]	3.91538	12.82	2	1	1	1	0.822667	1		1.25612	1		1.238	1		117	13.3467	8.30908
P49590	Probable histidine--tRNA ligase, mitochondrial OS=Homo sapiens GN=HARS2 PE=1 SV=1 - [SYHM_HUMAN]	43.3365	29.45	6	10	14	15	0.883674	10	30.5651	1.25579	10	61.4681	0.972759	10	33.6836	506	56.8517	8.23584
O75131	Copine-3 OS=Homo sapiens GN=CPNE3 PE=1 SV=1 - [CPNE3_HUMAN]	321.001	58.29	14	30	31	86	0.728241	84	34.8104	1.25549	84	37.5291	1.02447	84	16.4908	537	60.0921	5.84619
Q8N2S1-3	Isoform 3 of Latent-transforming growth factor beta-binding protein 4 OS=Homo sapiens GN=LTBP4 - [LTBP4_HUMAN]	60.8656	12.35	10	1	14	16	1.30699	1		1.25539	1		0.84751	1		1587	169.372	5.2876
Q9BVI4	Nucleolar complex protein 4 homolog OS=Homo sapiens GN=NOC4L PE=1 SV=1 - [NOC4L_HUMAN]	28.3801	15.12	2	5	5	7	1.09599	7	46.5112	1.2552	7	50.1821	1.05564	7	35.136	516	58.4307	7.48877
P62979	Ubiquitin-40S ribosomal protein S27a OS=Homo sapiens GN=RPS27A PE=1 SV=2 - [RS27A_HUMAN]	277.833	84.62	26	14	22	77	0.702118	36	49.6924	1.25519	36	194.366	1.14791	36	103.902	156	17.9535	9.64209
A0A096LNZ9	Ubiquitin-like protein ISG15 (Fragment) OS=Homo sapiens GN=ISG15 PE=1 SV=2 - [A0A096LNZ9_HUMAN]	28.4181	46.85	3	5	5	8	1.37926	8	56.0966	1.25502	8	48.6291	1.06328	8	17.8732	143	15.5521	6.29053
O94766	Galactosylgalactosylxylosylprotein 3-beta-glucuronosyltransferase 3 OS=Homo sapiens GN=B3GAT3 PE=1 SV=2 - [B3GA3_HUMAN]	12.3652	9.85	4	4	4	5	2.0373	5	49.41	1.25492	5	33.8447	1.15796	5	31.2075	335	37.0987	8.26514
Q9H832	Ubiquitin-conjugating enzyme E2 Z OS=Homo sapiens GN=UBE2Z PE=1 SV=2 - [UBE2Z_HUMAN]	44.9491	29.1	6	9	9	12	1.22544	12	52.4445	1.25466	12	10.4772	0.970653	12	19.5584	354	38.1856	5.61768
P41208	Centrin-2 OS=Homo sapiens GN=CETN2 PE=1 SV=1 - [CETN2_HUMAN]	53.8212	52.33	2	9	9	17	0.683215	17	44.306	1.25438	17	34.5409	1.01008	17	12.8666	172	19.7259	4.99561
P15848	Arylsulfatase B OS=Homo sapiens GN=ARSB PE=1 SV=1 - [ARSB_HUMAN]	7.21864	4.88	3	3	3	3	1.18524	3	19.3578	1.25418	3	19.1254	0.925002	3	5.90475	533	59.6494	8.20654
Q86T03	Type 1 phosphatidylinositol 4,5-bisphosphate 4-phosphatase OS=Homo sapiens GN=TMEM55B PE=1 SV=1 - [TM55B_HUMAN]	17.7899	15.52	8	4	4	5	0.793351	5	43.1779	1.25379	5	15.9913	0.996012	5	9.03914	277	29.4499	8.90967
Q96BH1	E3 ubiquitin-protein ligase RNF25 OS=Homo sapiens GN=RNF25 PE=1 SV=1 - [RNF25_HUMAN]	2.74263	2.18	1	1	1	1	1.04695	1		1.25373	1		1.24674	1		459	51.1867	6.53662
O95140	Mitofusin-2 OS=Homo sapiens GN=MFN2 PE=1 SV=3 - [MFN2_HUMAN]	71.3912	24.17	3	14	14	18	1.11578	18	24.9633	1.25353	18	38.5224	1.18469	18	27.4375	757	86.3468	6.97607
P04183	Thymidine kinase, cytosolic OS=Homo sapiens GN=TK1 PE=1 SV=2 - [KITH_HUMAN]	17.1859	31.62	4	4	4	4	0.89262	4	96.1771	1.25326	4	97.5298	1.3216	4	31.5819	234	25.452	8.51416
H0YDX5	Cytoskeleton-associated protein 5 (Fragment) OS=Homo sapiens GN=CKAP5 PE=1 SV=1 - [H0YDX5_HUMAN]	16.5636	10.34	1	1	3	6	0.941598	2	14.3961	1.25299	2	6.86244	0.736802	2	27.8739	203	22.7405	8.04541
Q92621	Nuclear pore complex protein Nup205 OS=Homo sapiens GN=NUP205 PE=1 SV=3 - [NU205_HUMAN]	97.1949	13.77	4	23	23	29	0.90676	29	30.6612	1.25293	29	60.8547	1.15837	29	23.5177	2012	227.776	6.18896
Q9Y2W2	WW domain-binding protein 11 OS=Homo sapiens GN=WBP11 PE=1 SV=1 - [WBP11_HUMAN]	58.6645	21.37	2	15	15	19	0.966094	19	34.9279	1.25282	19	27.6733	1.30335	19	25.4179	641	69.9539	8.38232
P61758	Prefoldin subunit 3 OS=Homo sapiens GN=VBP1 PE=1 SV=3 - [PFD3_HUMAN]	89.6486	74.11	5	13	13	26	0.96567	26	23.2958	1.25272	26	23.8943	1.28269	26	15.4439	197	22.6434	7.10791
Q04941	Proteolipid protein 2 OS=Homo sapiens GN=PLP2 PE=1 SV=1 - [PLP2_HUMAN]	13.1037	8.55	1	1	1	5	1.26988	5	20.0492	1.25246	5	31.9777	0.937383	5	12.8492	152	16.6797	7.23975
Q9NZL4	Hsp70-binding protein 1 OS=Homo sapiens GN=HSPBP1 PE=1 SV=1 - [HPBP1_HUMAN]	31.5389	20.17	8	6	6	9	1.9691	9	16.8346	1.25221	9	39.732	0.923431	9	19.8755	362	39.4485	5.21143
P09525	Annexin A4 OS=Homo sapiens GN=ANXA4 PE=1 SV=4 - [ANXA4_HUMAN]	298.262	81.5	3	32	33	77	1.21508	75	49.4649	1.25218	75	76.0424	0.92871	75	21.0891	319	35.8601	6.12549
Q8TEM1	Nuclear pore membrane glycoprotein 210 OS=Homo sapiens GN=NUP210 PE=1 SV=3 - [PO210_HUMAN]	172.71	22.84	2	29	29	43	0.853326	43	33.4982	1.25216	43	39.3145	1.41032	43	32.4606	1887	204.983	6.81494
O43493-2	Isoform TGN46 of Trans-Golgi network integral membrane protein 2 OS=Homo sapiens GN=TGOLN2 - [TGON2_HUMAN]	43.6257	29.98	8	11	11	14	0.788364	14	68.87	1.25195	14	45.0802	1.06017	14	31.2002	437	45.8525	5.63037
Q6NUQ1	RAD50-interacting protein 1 OS=Homo sapiens GN=RINT1 PE=1 SV=1 - [RINT1_HUMAN]	3.48862	3.54	3	3	3	3	0.604719	3	13.0645	1.25189	3	41.3131	0.908721	3	19.6743	792	90.5736	5.45264
P05556	Integrin beta-1 OS=Homo sapiens GN=ITGB1 PE=1 SV=2 - [ITB1_HUMAN]	270.84	43.73	17	32	32	74	0.951554	73	53.8907	1.25189	73	51.3218	1.10339	73	21.5608	798	88.357	5.38916
P23246	Splicing factor, proline- and glutamine-rich OS=Homo sapiens GN=SFPQ PE=1 SV=2 - [SFPQ_HUMAN]	510.236	49.08	4	48	49	150	1.00904	147	40.4811	1.25167	147	51.7508	1.27152	147	31.8665	707	76.1016	9.43701
Q9NWB6	Arginine and glutamate-rich protein 1 OS=Homo sapiens GN=ARGLU1 PE=1 SV=1 - [ARGL1_HUMAN]	24.8031	23.44	4	8	8	11	0.936449	11	27.2478	1.25165	11	12.8749	1.44691	11	17.7539	273	33.1968	10.3452
O43674-2	Isoform 2 of NADH dehydrogenase [ubiquinone] 1 beta subcomplex subunit 5, mitochondrial OS=Homo sapiens GN=NDUFB5 - [NDUB5_HUMAN]	35.0031	32.12	4	5	5	10	0.782437	10	47.6202	1.25125	10	49.0556	1.18585	10	13.0689	137	15.6571	7.56201
P46976-2	Isoform GN-1 of Glycogenin-1 OS=Homo sapiens GN=GYG1 - [GLYG_HUMAN]	66.4832	26.73	7	8	8	19	0.814942	19	21.6199	1.25125	19	42.6167	1.38007	19	28.9378	333	37.4547	5.40186
Q9NRF2-2	Isoform 2 of SH2B adapter protein 1 OS=Homo sapiens GN=SH2B1 - [SH2B1_HUMAN]	5.67908	4.32	5	2	2	2	1.64237	2	22.0511	1.25117	2	5.9918	1.03213	2	4.0624	671	70.7371	6.11279
Q12979-4	Isoform 4 of Active breakpoint cluster region-related protein OS=Homo sapiens GN=ABR - [ABR_HUMAN]	28.7618	9.72	11	5	7	9	0.952838	7	31.8805	1.25115	7	20.7265	0.86256	7	31.9763	813	92.3669	7.07861
Q9Y2V7-2	Isoform 2 of Conserved oligomeric Golgi complex subunit 6 OS=Homo sapiens GN=COG6 - [COG6_HUMAN]	11.3124	6.5	4	3	4	5	0.998601	3	169.005	1.25104	3	20.677	1.09534	3	4.99609	615	68.3681	5.92236
Q13586	Stromal interaction molecule 1 OS=Homo sapiens GN=STIM1 PE=1 SV=3 - [STIM1_HUMAN]	68.9236	31.82	13	18	18	21	1.10447	21	63.0805	1.25092	21	25.3711	0.820904	21	16.1971	685	77.3753	6.66846
P29400	Collagen alpha-5(IV) chain OS=Homo sapiens GN=COL4A5 PE=1 SV=2 - [CO4A5_HUMAN]	53.7469	1.84	2	1	4	16	1.61575	1		1.25035	1		0.85392	1		1685	160.943	7.62061
P19971	Thymidine phosphorylase OS=Homo sapiens GN=TYMP PE=1 SV=2 - [TYPH_HUMAN]	456.602	72.41	3	28	28	107	1.42913	105	53.806	1.25017	105	49.7814	1.16781	105	26.6679	482	49.9242	5.52881
Q9UQ35	Serine/arginine repetitive matrix protein 2 OS=Homo sapiens GN=SRRM2 PE=1 SV=2 - [SRRM2_HUMAN]	135.788	13.26	10	28	28	36	1.18177	36	35.4213	1.25005	36	64.2408	1.15818	36	38.5487	2752	299.438	12.0591
P55327-2	Isoform 2 of Tumor protein D52 OS=Homo sapiens GN=TPD52 - [TPD52_HUMAN]	127.759	68.48	11	13	13	33	0.742078	33	47.9627	1.2499	33	52.1893	1.62153	33	22.3138	184	19.8512	4.95752
Q9Y651	Transcription factor SOX-21 OS=Homo sapiens GN=SOX21 PE=2 SV=1 - [SOX21_HUMAN]	5.68257	9.78	1	1	2	2	1.96512	1		1.24972	1		1.09924	1		276	28.5616	9.72998
S4R3H4	Apoptotic chromatin condensation inducer in the nucleus OS=Homo sapiens GN=ACIN1 PE=1 SV=1 - [S4R3H4_HUMAN]	245.939	30.79	8	41	41	68	0.978098	68	42.071	1.24948	68	64.4099	1.45813	68	25.5313	1283	145.355	5.99854
P54136	Arginine--tRNA ligase, cytoplasmic OS=Homo sapiens GN=RARS PE=1 SV=2 - [SYRC_HUMAN]	276.224	62.12	4	40	40	67	0.85919	67	31.9962	1.24944	67	58.1505	0.959243	67	10.425	660	75.3309	6.68311
P06865	Beta-hexosaminidase subunit alpha OS=Homo sapiens GN=HEXA PE=1 SV=2 - [HEXA_HUMAN]	56.8982	19.28	7	9	10	17	1.23654	15	30.2764	1.24943	15	44.0617	0.941667	15	12.4672	529	60.6643	5.16064
P21709	Ephrin type-A receptor 1 OS=Homo sapiens GN=EPHA1 PE=1 SV=4 - [EPHA1_HUMAN]	14.2343	4.1	3	3	3	4	1.13736	4	20.0431	1.24933	4	15.8832	0.626297	4	25.9782	976	108.058	6.63916
Q9H089	Large subunit GTPase 1 homolog OS=Homo sapiens GN=LSG1 PE=1 SV=2 - [LSG1_HUMAN]	55.0021	29.33	3	14	15	16	0.961622	15	16.7988	1.24923	15	35.4711	1.10836	15	17.6679	658	75.1784	6.37939
Q9UK45	U6 snRNA-associated Sm-like protein LSm7 OS=Homo sapiens GN=LSM7 PE=1 SV=1 - [LSM7_HUMAN]	37.846	79.61	4	5	6	11	0.968881	10	30.9831	1.24883	10	46.9077	1.3778	10	9.72248	103	11.595	5.2749
Q9NRP2	COX assembly mitochondrial protein 2 homolog OS=Homo sapiens GN=CMC2 PE=1 SV=1 - [COXM2_HUMAN]	22.9435	53.16	6	6	6	8	0.751417	8	54.1373	1.24825	8	26.9278	1.28095	8	16.9483	79	9.45372	7.86963
Q8NEM2	SHC SH2 domain-binding protein 1 OS=Homo sapiens GN=SHCBP1 PE=1 SV=3 - [SHCBP_HUMAN]	3.00507	1.19	1	1	1	1	0.878711	1		1.24776	1		1.05147	1		672	75.6422	4.75439
Q9Y673	Dolichyl-phosphate beta-glucosyltransferase OS=Homo sapiens GN=ALG5 PE=1 SV=1 - [ALG5_HUMAN]	67.0984	31.17	2	10	10	16	0.58665	16	28.6966	1.24772	16	33.5221	1.79913	16	24.6643	324	36.9224	9.27588
P21397	Amine oxidase [flavin-containing] A OS=Homo sapiens GN=MAOA PE=1 SV=1 - [AOFA_HUMAN]	162.487	43.07	2	17	21	43	0.965784	32	49.7568	1.24754	33	35.036	1.18173	32	27.4726	527	59.6435	7.85498
P22894	Neutrophil collagenase OS=Homo sapiens GN=MMP8 PE=1 SV=1 - [MMP8_HUMAN]	83.0768	33.62	2	13	13	21	0.300479	21	69.6271	1.2473	21	60.6197	1.26834	21	33.6315	467	53.3785	6.87354
P08567	Pleckstrin OS=Homo sapiens GN=PLEK PE=1 SV=3 - [PLEK_HUMAN]	71.8273	46	1	11	11	17	0.604239	17	78.6094	1.24694	17	53.2376	0.970562	17	56.9193	350	40.0994	8.27979
E7EUN9	tRNA-dihydrouridine(20) synthase [NAD(P)+]-like OS=Homo sapiens GN=DUS2 PE=1 SV=1 - [E7EUN9_HUMAN]	5.91881	4.37	13	2	2	2	0.920411	2	12.1921	1.24693	2	74.4944	1.05349	2	26.6742	458	51.3554	7.32764
E7EP22	E3 ubiquitin-protein ligase RNF14 (Fragment) OS=Homo sapiens GN=RNF14 PE=4 SV=4 - [E7EP22_HUMAN]	3.93791	7.89	3	1	1	1	0.646861	1		1.2468	1		0.870022	1		152	17.4952	5.021
P30520	Adenylosuccinate synthetase isozyme 2 OS=Homo sapiens GN=ADSS PE=1 SV=3 - [PURA2_HUMAN]	174.657	39.47	9	19	20	52	1.02188	49	39.4499	1.24666	50	41.5702	1.2293	50	29.0947	456	50.0658	6.55127
P12081	Histidine--tRNA ligase, cytoplasmic OS=Homo sapiens GN=HARS PE=1 SV=2 - [SYHC_HUMAN]	156.335	62.08	10	27	31	43	0.881964	38	48.1859	1.24662	38	45.0861	1.07118	38	20.918	509	57.3742	5.88428
E9PM92	Small acidic protein (Fragment) OS=Homo sapiens GN=C11orf58 PE=1 SV=1 - [E9PM92_HUMAN]	38.02	34.62	4	5	5	9	0.843099	9	56.816	1.24656	9	22.6341	1.51136	9	31.9994	156	17.4957	9.53955
Q15046	Lysine--tRNA ligase OS=Homo sapiens GN=KARS PE=1 SV=3 - [SYK_HUMAN]	237.468	58.79	8	44	44	75	1.00181	75	63.0392	1.24645	75	57.2365	1.15379	75	21.6018	597	68.0046	6.354
Q8WVC0-2	Isoform 2 of RNA polymerase-associated protein LEO1 OS=Homo sapiens GN=LEO1 - [LEO1_HUMAN]	26.9935	15.84	2	8	8	8	1.13557	8	28.8848	1.2462	8	19.8475	1.10255	8	23.3906	606	67.9637	4.50049
Q8NGL9	Olfactory receptor 4C16 OS=Homo sapiens GN=OR4C16 PE=2 SV=2 - [OR4CG_HUMAN]	3.08377	2.58	1	1	1	1	1.03107	1		1.24597	1		2.15769	1		310	34.9674	8.45557
G3V4P7	AP-4 complex subunit sigma-1 (Fragment) OS=Homo sapiens GN=AP4S1 PE=4 SV=1 - [G3V4P7_HUMAN]	3.97703	9.18	7	1	1	1	1.28842	1		1.24587	1		1.11199	1		98	11.788	5.90967
Q12841	Follistatin-related protein 1 OS=Homo sapiens GN=FSTL1 PE=1 SV=1 - [FSTL1_HUMAN]	13.9098	19.16	4	5	5	5	1.21537	5	5.82835	1.2458	5	33.9685	0.955163	5	8.62462	308	34.9629	5.51611
Q2TAM5	RELA protein OS=Homo sapiens GN=RELA PE=2 SV=1 - [Q2TAM5_HUMAN]	60.6526	41.38	18	13	14	18	1.06344	17	37.4493	1.24549	17	53.6449	0.993572	17	26.7702	377	42.8416	8.36768
Q9HB90	Ras-related GTP-binding protein C OS=Homo sapiens GN=RRAGC PE=1 SV=1 - [RRAGC_HUMAN]	15.5082	8.27	4	3	3	5	0.978461	5	6.39006	1.24545	5	55.5617	0.807528	5	63.0172	399	44.1958	5.09717
Q03135	Caveolin-1 OS=Homo sapiens GN=CAV1 PE=1 SV=4 - [CAV1_HUMAN]	92.7075	45.51	5	9	9	27	0.928858	27	34.0121	1.24493	27	22.4411	0.763327	27	21.4008	178	20.4585	6.02393
Q96BJ3	Axin interactor, dorsalization-associated protein OS=Homo sapiens GN=AIDA PE=1 SV=1 - [AIDA_HUMAN]	53.2111	43.46	3	10	10	14	1.18745	14	31.5545	1.24474	14	22.1124	0.896559	14	11.2982	306	35.0013	6.55127
Q92667	A-kinase anchor protein 1, mitochondrial OS=Homo sapiens GN=AKAP1 PE=1 SV=1 - [AKAP1_HUMAN]	10.5195	3.54	6	3	3	3	0.735056	3	39.5637	1.24453	3	31.2018	1.13453	3	19.0412	903	97.2809	4.94482
Q8WX92	Negative elongation factor B OS=Homo sapiens GN=NELFB PE=1 SV=1 - [NELFB_HUMAN]	32.1079	13.97	1	9	10	12	0.978273	11	32.3669	1.24394	11	14.5173	0.967322	11	33.0713	580	65.6554	6.12549
Q9Y316	Protein MEMO1 OS=Homo sapiens GN=MEMO1 PE=1 SV=1 - [MEMO1_HUMAN]	63.9146	59.93	4	13	13	16	1.10078	16	62.5763	1.24384	16	79.6679	0.805711	16	11.2257	297	33.7115	7.13721
Q7L576	Cytoplasmic FMR1-interacting protein 1 OS=Homo sapiens GN=CYFIP1 PE=1 SV=1 - [CYFP1_HUMAN]	159.354	22.43	12	15	28	47	1.37092	23	56.8829	1.24359	23	72.3066	0.777997	23	17.7445	1253	145.089	6.90283
E5RJR5	S-phase kinase-associated protein 1 OS=Homo sapiens GN=SKP1 PE=1 SV=1 - [E5RJR5_HUMAN]	100.674	76.69	4	1	14	33	0.905082	2	24.9813	1.24352	2	5.93933	0.966579	2	11.8487	163	18.7083	4.70361
P31040	Succinate dehydrogenase [ubiquinone] flavoprotein subunit, mitochondrial OS=Homo sapiens GN=SDHA PE=1 SV=2 - [SDHA_HUMAN]	300.279	67.17	6	33	33	71	1.00591	71	49.7902	1.24322	71	46.9283	1.29817	71	32.4839	664	72.6453	7.38623
O43823	A-kinase anchor protein 8 OS=Homo sapiens GN=AKAP8 PE=1 SV=1 - [AKAP8_HUMAN]	41.1969	18.21	2	12	12	14	1.06419	14	29.8547	1.24319	14	38.0446	1.19864	14	24.0755	692	76.0611	5.14795
P07900	Heat shock protein HSP 90-alpha OS=Homo sapiens GN=HSP90AA1 PE=1 SV=5 - [HS90A_HUMAN]	1586.71	68.99	7	45	75	462	1.2034	221	51.6574	1.24288	221	62.7689	1.18701	221	27.0833	732	84.6067	5.021
[truncated: 5,812 more rows]
